# Supplementary material for: Penetrating Ballistic-Like Brain Injury Leads to MicroRNA Dysregulation, BACE1 Upregulation, and Amyloid Precursor Protein Loss in Lesioned Rat Brain Tissues
Source: Front Neurosci. 2020 Sep 18;14:915. doi: 10.3389/fnins.2020.00915 (PMC7530327; doi:10.3389/fnins.2020.00915)
Supplement: Supplementary file 1 [file Table_1.XLSX]

## Sheet: 1d
Supplemental Table 1A. Open Array miRNA Data from Brain Bissue Collected 1d after Sham-operated or PBBI Procedures as Defined by Quant Studio.
Group	Sample Name / Rat ID (Primer Pool A or B)	Target Name	Amp Score	Cq Conf	Cʀт Start	Cʀт	Cʀт Mean	Adjusted Cʀт Mean	ΔCʀт Mean	ΔCʀт SE	RQ	RQ Min	RQ Max	P-Value
PBBI	43A	mmu-miR-743b-5p_002470	0	0	1	Undetermined	26.057	26.057	6.346
Sham	49B	mmu-miR-203#_002580	0.718	0	1	Undetermined	23.498	23.498	3.12
PBBI	42A	mmu-miR-380-3p_001071	1.264	0.611	1	24.365	26.224	26.224	6.702	0.217	0.669	0.463	0.968	0.063
PBBI	11B	rno-miR-664_001323	1.607	0.972	1	19.486	14.946	14.946	-6.792	0.573	0.501	0.204	1.23	0.18
Sham	20B	mmu-miR-376c#_002523	0.996	0.496	1	22.798	22.587	22.587	1.751	0.549	2.067	0.778	5.494	0.344
PBBI	42A	mmu-miR-743b-5p_002470	0.771	0	1	Undetermined	26.057	26.057	6.346
PBBI	43A	mmu-miR-380-3p_001071	1.38	0.84	1	26.417	26.224	26.224	6.702	0.217	0.669	0.463	0.968	0.063
Sham	19B	mmu-miR-882_002610	0	0	1	Undetermined
PBBI	41A	mmu-miR-499_001352	1.536	0.979	1	26.741	25.436	25.436	5.914	0.167	0.707	0.533	0.939	0.029
Sham	50B	mmu-miR-20b#_002524	0	0	1	Undetermined	24.886	24.886	4.015
PBBI	11B	mmu-miR-762_002028	0.746	0	1	Undetermined
PBBI	41A	mmu-miR-743b-5p_002470	0.33	0	1	Undetermined	26.057	26.057	6.346
PBBI	42A	mmu-miR-499_001352	1.487	0.97	1	23.216	25.436	25.436	5.914	0.167	0.707	0.533	0.939	0.029
Sham	18B	mmu-miR-882_002610	0	0	1	Undetermined
Sham	50A	mmu-miR-466h_002516	0.957	0.742	1	18.575	17.177	17.177	-2.256	0.766	5.969	1.367	26.06	0.063
PBBI	12B	mmu-miR-762_002028	0	0	1	Undetermined
PBBI	41A	mmu-miR-380-3p_001071	1.406	0.961	1	27.404	26.224	26.224	6.702	0.217	0.669	0.463	0.968	0.063
Sham	17B	mmu-miR-882_002610	0	0	1	Undetermined
PBBI	43A	mmu-miR-499_001352	1.461	0.973	1	25.581	25.436	25.436	5.914	0.167	0.707	0.533	0.939	0.029
PBBI	14B	rno-miR-664_001323	1.598	0.965	1	15.772	14.946	14.946	-6.792	0.573	0.501	0.204	1.23	0.18
PBBI	42B	mmu-miR-15a#_002488	1.16	0.778	1	25.146	18.852	18.852	-2.186	3.24	15.66	0.001	246,334.828	0.446
Sham	50B	mmu-miR-292-5p_001055	0.634	0	1	Undetermined	25.424	25.424	5.046		0.559
PBBI	15B	rno-miR-664_001323	1.628	0.955	1	13.721	14.946	14.946	-6.792	0.573	0.501	0.204	1.23	0.18
Sham	18A	mmu-miR-297b_001626	0.667	0	1	Undetermined
PBBI	45B	mmu-miR-203#_002580	0.346	0	1	Undetermined
Sham	46A	mmu-miR-380-3p_001071	1.228	0.827	1	28.672	26.128	26.128	6.584	0.187	0.726	0.542	0.975	0.113
PBBI	13B	mmu-miR-762_002028	0.622	0	1	Undetermined
PBBI	15B	mmu-miR-762_002028	0.799	0	1	Undetermined
PBBI	41B	mmu-miR-15a#_002488	0.871	0	1	Undetermined	18.852	18.852	-2.186	3.24	15.66	0.001	246,334.828	0.446
Sham	16B	mmu-miR-882_002610	0.782	0	1	Undetermined
PBBI	11B	mmu-miR-1188_002866	1.069	0.57	1	23.514	20.941	20.941	-1.038	1.431	10.338	0.991	107.872	0.349
PBBI	44A	mmu-miR-499_001352	1.5	0.978	1	25.255	25.436	25.436	5.914	0.167	0.707	0.533	0.939	0.029
Sham	16B	rno-miR-664_001323	1.638	0.925	1	13.182	13.397	13.397	-7.503	0.146	0.82	0.652	1.032	0.153
Sham	47A	mmu-miR-380-3p_001071	1.25	0.876	1	29.44	26.128	26.128	6.584	0.187	0.726	0.542	0.975	0.113
PBBI	14B	mmu-miR-762_002028	0	0	1	Undetermined
Sham	46B	mmu-miR-203#_002580	0.19	0	1	Undetermined	23.498	23.498	3.12
Sham	17A	mmu-miR-297b_001626	0.659	0	1	Undetermined
PBBI	45A	mmu-miR-499_001352	1.467	0.971	1	25.637	25.436	25.436	5.914	0.167	0.707	0.533	0.939	0.029
Sham	16B	mmu-miR-762_002028	0.617	0	1	Undetermined	15.739	15.739	-5.545		101.499
PBBI	15B	mmu-miR-882_002610	0.451	0	1	Undetermined
PBBI	12B	rno-miR-664_001323	1.627	0.965	1	19.618	14.946	14.946	-6.792	0.573	0.501	0.204	1.23	0.18
PBBI	14B	mmu-miR-882_002610	0	0	1	Undetermined
Sham	20B	mmu-miR-1931_121168	0.433	0	1	Undetermined
Sham	47B	mmu-miR-203#_002580	0	0	1	Undetermined	23.498	23.498	3.12
PBBI	44A	mmu-miR-380-3p_001071	1.405	0.977	1	26.72	26.224	26.224	6.702	0.217	0.669	0.463	0.968	0.063
Sham	46A	mmu-miR-499_001352	1.531	0.986	1	26.046	25.104	25.104	5.56	0.267	0.904	0.595	1.373	0.99
Sham	17B	mmu-miR-762_002028	0.674	0	1	Undetermined	15.739	15.739	-5.545		101.499
PBBI	13B	rno-miR-664_001323	1.55	0.964	1	15.073	14.946	14.946	-6.792	0.573	0.501	0.204	1.23	0.18
PBBI	13B	mmu-miR-882_002610	0	0	1	Undetermined
Sham	48B	mmu-miR-203#_002580	0.839	0.558	1	23.498	23.498	23.498	3.12
PBBI	45A	mmu-miR-380-3p_001071	1.437	0.969	1	26.33	26.224	26.224	6.702	0.217	0.669	0.463	0.968	0.063
Sham	19A	mmu-miR-297b_001626	0.805	0	1	Undetermined
Sham	47B	mmu-miR-717_001652	0	0	1	Undetermined
PBBI	14A	mmu-miR-297b_001626	0.494	0	1	Undetermined
Sham	50B	mmu-miR-698_001632	0.784	0	1	Undetermined	18.417	18.417	-2.119	1.635	3.406	0	6,114,149.500
Sham	49B	hsa-miR-143_000466	1.506	0.95	1	21.837	21.55	21.55	0.65	0.205	0.694	0.503	0.956	0.067
PBBI	12B	mmu-miR-882_002610	0	0	1	Undetermined
PBBI	43A	mmu-miR-151_001190	1.448	0.974	1	19.872	20.156	20.156	-0.278	0.39	1.328	0.72	2.447	0.232
Sham	19A	hsa-miR-367_000555	1.082	0.336	1	22.885	23.081	23.081	4.342	2.537	5.505	0.042	725.807	0.255
PBBI	11B	hsa-miR-363#_001283	0.64	0	1	Undetermined
PBBI	14B	mmu-miR-1188_002866	1.079	0.536	1	20.987	20.941	20.941	-1.038	1.431	10.338	0.991	107.872	0.349
PBBI	41A	hsa-miR-335#_002185	1.537	0.981	1	20.447	19.631	19.631	-0.802	0.486	0.298	0.139	0.638	0
Sham	18B	mmu-miR-762_002028	0.775	0	1	Undetermined	15.739	15.739	-5.545		101.499
Sham	47A	mmu-miR-499_001352	1.417	0.958	1	28.358	25.104	25.104	5.56	0.267	0.904	0.595	1.373	0.99
Sham	46B	mmu-miR-717_001652	0	0	1	Undetermined
PBBI	13A	mmu-miR-297b_001626	0.73	0	1	Undetermined
PBBI	41B	mmu-miR-712_002636	1.33	0.347	1	17.411	20.784	20.784	-0.955	1.311	0.174	0.022	1.361	0.499
PBBI	11B	mmu-miR-882_002610	0.608	0	1	Undetermined
PBBI	44A	mmu-miR-151_001190	1.437	0.952	1	20.612	20.156	20.156	-0.278	0.39	1.328	0.72	2.447	0.232
PBBI	15B	mmu-miR-1188_002866	0.995	0	1	Undetermined	20.941	20.941	-1.038	1.431	10.338	0.991	107.872	0.349
PBBI	42A	hsa-miR-335#_002185	1.509	0.964	1	15.11	19.631	19.631	-0.802	0.486	0.298	0.139	0.638	0
Sham	48A	mmu-miR-499_001352	1.514	0.973	1	24.619	25.104	25.104	5.56	0.267	0.904	0.595	1.373	0.99
PBBI	11A	mmu-miR-505_001655	0	0	1	Undetermined
Sham	19B	mmu-miR-762_002028	0.618	0	1	Undetermined	15.739	15.739	-5.545		101.499
Sham	16A	mmu-miR-297b_001626	0.658	0	1	Undetermined
PBBI	42B	mmu-miR-712_002636	1.414	0.362	1	19.331	20.784	20.784	-0.955	1.311	0.174	0.022	1.361	0.499
PBBI	45B	mmu-miR-717_001652	0.584	0	1	Undetermined	29.204	29.204	8.66
Sham	47B	hsa-miR-143_000466	1.399	0.948	1	21.792	21.55	21.55	0.65	0.205	0.694	0.503	0.956	0.067
PBBI	12B	mmu-miR-1188_002866	0	0.695	1	24.298	20.941	20.941	-1.038	1.431	10.338	0.991	107.872	0.349
PBBI	12A	mmu-miR-505_001655	0	0	1	Undetermined
PBBI	45A	mmu-miR-151_001190	1.467	0.966	1	19.816	20.156	20.156	-0.278	0.39	1.328	0.72	2.447	0.232
PBBI	41B	mmu-miR-1306_121155	1.184	0.947	1	22.525	22.929	22.929	1.356	0.238	1.691	1.156	2.471	0.046
Sham	49A	mmu-miR-499_001352	1.54	0.971	1	24.71	25.104	25.104	5.56	0.267	0.904	0.595	1.373	0.99
Sham	49A	mmu-miR-153_001191	1.535	0.978	1	23.275	24.034	24.034	4.49	0.453	0.38	0.187	0.773	0.022
PBBI	15A	mmu-miR-297b_001626	0.417	0	1	Undetermined
PBBI	43B	mmu-miR-712_002636	1.465	0.369	1	21.314	20.784	20.784	-0.955	1.311	0.174	0.022	1.361	0.499
PBBI	44B	mmu-miR-717_001652	1.152	0.779	1	29.204	29.204	29.204	8.66
Sham	48B	hsa-miR-143_000466	1.398	0.952	1	20.037	21.55	21.55	0.65	0.205	0.694	0.503	0.956	0.067
PBBI	13B	mmu-miR-1188_002866	1.101	0.792	1	23.011	20.941	20.941	-1.038	1.431	10.338	0.991	107.872	0.349
PBBI	13A	mmu-miR-505_001655	0	0	1	Undetermined
Sham	46A	mmu-miR-151_001190	1.476	0.956	1	21.282	19.933	19.933	0.388	0.124	0.837	0.689	1.016	0.198
Sham	48A	mmu-miR-153_001191	1.489	0.974	1	22.767	24.034	24.034	4.49	0.453	0.38	0.187	0.773	0.022
PBBI	14A	hsa-miR-367_000555	0.899	0.372	1	20.848	22.821	22.821	2.216	1.766	24.03	1.33	434.026	0.289
PBBI	44B	mmu-miR-712_002636	1.431	0.718	1	24.118	20.784	20.784	-0.955	1.311	0.174	0.022	1.361	0.499
Sham	18B	mmu-miR-1188_002866	1.168	0.206	1	15.381	21.593	21.593	0.684	0.832	3.134	0.829	11.851	0.33
PBBI	15B	hsa-miR-363#_001283	0.481	0	1	Undetermined
PBBI	43B	mmu-miR-717_001652	0.686	0	1	Undetermined	29.204	29.204	8.66
PBBI	45A	hsa-miR-335#_002185	1.476	0.955	1	18.193	19.631	19.631	-0.802	0.486	0.298	0.139	0.638	0
PBBI	14A	mmu-miR-505_001655	0	0	1	Undetermined
PBBI	15A	hsa-miR-367_000555	1.117	0.41	1	18.934	22.821	22.821	2.216	1.766	24.03	1.33	434.026	0.289
Sham	47A	hsa-miR-335#_002185	1.539	0.98	1	19.629	17.309	17.309	-2.235	0.064	0.803	0.727	0.887	0.054
PBBI	45B	mmu-miR-712_002636	1.286	0.894	1	24.55	20.784	20.784	-0.955	1.311	0.174	0.022	1.361	0.499
PBBI	14B	hsa-miR-363#_001283	0.269	0	1	Undetermined
Sham	19B	mmu-miR-1188_002866	1.151	0.682	1	20.995	21.593	21.593	0.684	0.832	3.134	0.829	11.851	0.33
PBBI	42B	mmu-miR-717_001652	0	0	1	Undetermined	29.204	29.204	8.66
Sham	20A	hsa-miR-708_002341	1.604	0.977	1	15.786	16.919	16.919	-2.625	0.07	0.838	0.751	0.934	0.06
Sham	20B	mmu-miR-1932_121172	0.633	0	1	Undetermined
Sham	20A	mmu-miR-201_002578	1.089	0.921	1	27.971	27.971	27.971	9.673		0.551
PBBI	15A	mmu-miR-505_001655	0	0	1	Undetermined
Sham	46A	hsa-miR-335#_002185	1.526	0.983	1	19.653	17.309	17.309	-2.235	0.064	0.803	0.727	0.887	0.054
Sham	16A	hsa-miR-367_000555	1.028	0	1	Undetermined	23.081	23.081	4.342	2.537	5.505	0.042	725.807	0.255
PBBI	12A	mmu-miR-297b_001626	0.718	0	1	Undetermined
Sham	46B	mmu-miR-712_002636	1.462	0.581	1	22.42	17.43	17.43	-3.371	0.979	0.93	0.187	4.629	0.54
PBBI	41B	mmu-miR-717_001652	0	0	1	Undetermined	29.204	29.204	8.66
Sham	16B	mmu-miR-1188_002866	1.178	0.471	1	20.079	21.593	21.593	0.684	0.832	3.134	0.829	11.851	0.33
PBBI	13B	hsa-miR-363#_001283	0	0	1	Undetermined
Sham	16A	mmu-miR-505_001655	0.285	0	1	Undetermined	24.429	24.429	5.153		0.007
Sham	17A	hsa-miR-367_000555	1.193	0.163	1	18.886	23.081	23.081	4.342	2.537	5.505	0.042	725.807	0.255
PBBI	41A	mmu-miR-151_001190	1.539	0.977	1	21.627	20.156	20.156	-0.278	0.39	1.328	0.72	2.447	0.232
PBBI	43A	hsa-miR-335#_002185	1.477	0.962	1	17.804	19.631	19.631	-0.802	0.486	0.298	0.139	0.638	0
PBBI	11A	mmu-miR-297b_001626	0	0	1	Undetermined
Sham	47B	mmu-miR-712_002636	1.442	0	1	Undetermined	17.43	17.43	-3.371	0.979	0.93	0.187	4.629	0.54
PBBI	12B	hsa-miR-363#_001283	0	0	1	Undetermined
Sham	20A	mmu-miR-129-3p_001184	1.473	0.941	1	13.546	15.266	15.266	-4.278	0.112	0.813	0.681	0.969	0.14
Sham	17B	mmu-miR-1188_002866	1.091	0.586	1	22.874	21.593	21.593	0.684	0.832	3.134	0.829	11.851	0.33
Sham	18A	hsa-miR-367_000555	1.301	0.217	1	27.781	23.081	23.081	4.342	2.537	5.505	0.042	725.807	0.255
Sham	17A	mmu-miR-505_001655	0	0	1	Undetermined	24.429	24.429	5.153		0.007
PBBI	44A	hsa-miR-335#_002185	1.469	0.963	1	18.218	19.631	19.631	-0.802	0.486	0.298	0.139	0.638	0
PBBI	42A	mmu-miR-151_001190	1.415	0.951	1	18.68	20.156	20.156	-0.278	0.39	1.328	0.72	2.447	0.232
Sham	19A	mmu-miR-505_001655	0.565	0	1	Undetermined	24.429	24.429	5.153		0.007
PBBI	14B	mmu-miR-101a#_002507	0	0	1	Undetermined	22.789	22.789	1.506	0.477	1.277	0.568	2.869	0.303
Sham	49B	mmu-miR-292-5p_001055	0.645	0	1	Undetermined	25.424	25.424	5.046		0.559
PBBI	41B	hsa-miR-143_000466	1.496	0.97	1	20.742	23.259	23.259	1.521	0.667	0.379	0.133	1.08	0.289
PBBI	42A	mmu-miR-153_001191	1.388	0.921	1	20.826	24.18	24.18	4.227	0.53	0.455	0.191	1.086	0.054
Sham	46B	mmu-miR-1306_121155	1.031	0.875	1	22.407	22.753	22.753	1.853	0.097	1.197	1.029	1.394	0.466
Sham	46A	mmu-miR-501#_001651	1.238	0.954	1	25.499	22.878	22.878	3.334	0.318	1.841	1.118	3.033	0.054
PBBI	42A	hsa-miR-671-3p_002322	1.498	0.976	1	19.821	22.851	22.851	2.418	0.312	0.865	0.531	1.411	0.827
Sham	47B	mmu-miR-698_001632	0	0	1	Undetermined	18.417	18.417	-2.119	1.635	3.406	0	6,114,149.500
PBBI	11A	hsa-miR-367_000555	1.09	0.374	1	21.72	22.821	22.821	2.216	1.766	24.03	1.33	434.026	0.289
Sham	18A	mmu-miR-505_001655	0.83	0	1	Undetermined	24.429	24.429	5.153		0.007
PBBI	43A	mmu-miR-153_001191	1.468	0.969	1	22.813	24.18	24.18	4.227	0.53	0.455	0.191	1.086	0.054
Sham	47B	mmu-miR-1306_121155	1.144	0.855	1	23.208	22.753	22.753	1.853	0.097	1.197	1.029	1.394	0.466
PBBI	13B	mmu-miR-101a#_002507	0.498	0	1	Undetermined	22.789	22.789	1.506	0.477	1.277	0.568	2.869	0.303
PBBI	45A	mmu-miR-501#_001651	1.087	0.835	1	24.22	23.075	23.075	3.245	0.794	1.959	0.533	7.196	0.304
Sham	46B	mmu-miR-698_001632	0.784	0	1	Undetermined	18.417	18.417	-2.119	1.635	3.406	0	6,114,149.500
PBBI	43A	hsa-miR-671-3p_002322	1.455	0.977	1	22.779	22.851	22.851	2.418	0.312	0.865	0.531	1.411	0.827
Sham	48B	mmu-miR-1306_121155	1.159	0.89	1	22.271	22.753	22.753	1.853	0.097	1.197	1.029	1.394	0.466
PBBI	12B	mmu-miR-101a#_002507	1.029	0.366	1	22.845	22.789	22.789	1.506	0.477	1.277	0.568	2.869	0.303
PBBI	44A	mmu-miR-501#_001651	1.22	0.921	1	25.299	23.075	23.075	3.245	0.794	1.959	0.533	7.196	0.304
Sham	18B	hsa-miR-136_000592	0	0	1	Undetermined	22.346	22.346	1.452	0.255	0.693	0.461	1.043	0.245
PBBI	13A	hsa-miR-367_000555	1.505	0.955	1	29.344	22.821	22.821	2.216	1.766	24.03	1.33	434.026	0.289
Sham	20B	rno-miR-666_241074	0.999	0.873	1	20.008	19.049	19.049	-1.851	0.479	2.093	0.987	4.438	0.239
PBBI	44A	hsa-miR-671-3p_002322	1.486	0.974	1	22.777	22.851	22.851	2.418	0.312	0.865	0.531	1.411	0.827
Sham	49A	hsa-miR-335#_002185	1.581	0.966	1	17.022	17.309	17.309	-2.235	0.064	0.803	0.727	0.887	0.054
Sham	49B	mmu-miR-698_001632	0	0	1	Undetermined	18.417	18.417	-2.119	1.635	3.406	0	6,114,149.500
PBBI	11B	mmu-miR-101a#_002507	0	0	1	Undetermined	22.789	22.789	1.506	0.477	1.277	0.568	2.869	0.303
PBBI	41A	mmu-miR-153_001191	1.533	0.984	1	24.236	24.18	24.18	4.227	0.53	0.455	0.191	1.086	0.054
Sham	49B	mmu-miR-1306_121155	1.208	0.945	1	23.038	22.753	22.753	1.853	0.097	1.197	1.029	1.394	0.466
PBBI	43A	mmu-miR-501#_001651	1.103	0.7	1	23.241	23.075	23.075	3.245	0.794	1.959	0.533	7.196	0.304
Sham	19B	hsa-miR-136_000592	1.127	0.824	1	22.835	22.346	22.346	1.452	0.255	0.693	0.461	1.043	0.245
PBBI	12A	hsa-miR-367_000555	0.995	0.195	1	17.637	22.821	22.821	2.216	1.766	24.03	1.33	434.026	0.289
Sham	48A	hsa-miR-335#_002185	1.523	0.976	1	17.876	17.309	17.309	-2.235	0.064	0.803	0.727	0.887	0.054
Sham	48B	mmu-miR-698_001632	0	0	1	Undetermined	18.417	18.417	-2.119	1.635	3.406	0	6,114,149.500
PBBI	45A	hsa-miR-671-3p_002322	1.461	0.974	1	23.066	22.851	22.851	2.418	0.312	0.865	0.531	1.411	0.827
PBBI	42B	mmu-miR-1306_121155	1.175	0.908	1	22.839	22.929	22.929	1.356	0.238	1.691	1.156	2.471	0.046
PBBI	14A	rno-miR-598-5p_002053	1.376	0.678	1	26.808	25.246	25.246	5.095	0.405	0.831	0.435	1.587	0.785
PBBI	45B	hsa-miR-143_000466	1.425	0.968	1	21.87	23.259	23.259	1.521	0.667	0.379	0.133	1.08	0.289
Sham	46A	mmu-miR-153_001191	1.52	0.983	1	24.757	24.034	24.034	4.49	0.453	0.38	0.187	0.773	0.022
Sham	46B	hsa-miR-143_000466	1.432	0.966	1	21.489	21.55	21.55	0.65	0.205	0.694	0.503	0.956	0.067
Sham	16B	hsa-miR-136_000592	1.158	0.86	1	22.424	22.346	22.346	1.452	0.255	0.693	0.461	1.043	0.245
Sham	46A	hsa-miR-671-3p_002322	1.532	0.98	1	23.511	21.746	21.746	2.202	0.107	1.005	0.85	1.189	0.888
PBBI	13A	rno-miR-598-5p_002053	1.403	0.755	1	27.662	25.246	25.246	5.095	0.405	0.831	0.435	1.587	0.785
PBBI	43B	mmu-miR-1306_121155	1.177	0.942	1	22.343	22.929	22.929	1.356	0.238	1.691	1.156	2.471	0.046
Sham	49A	mmu-miR-501#_001651	1.1	0.708	1	23.328	22.878	22.878	3.334	0.318	1.841	1.118	3.033	0.054
Sham	47A	mmu-miR-153_001191	1.507	0.978	1	25.128	24.034	24.034	4.49	0.453	0.38	0.187	0.773	0.022
PBBI	44B	hsa-miR-143_000466	1.415	0.94	1	20.544	23.259	23.259	1.521	0.667	0.379	0.133	1.08	0.289
Sham	17B	hsa-miR-136_000592	1.144	0.879	1	22.746	22.346	22.346	1.452	0.255	0.693	0.461	1.043	0.245
Sham	47A	hsa-miR-671-3p_002322	1.5	0.964	1	23.784	21.746	21.746	2.202	0.107	1.005	0.85	1.189	0.888
Sham	48A	mmu-miR-501#_001651	1.305	0.952	1	24.978	22.878	22.878	3.334	0.318	1.841	1.118	3.033	0.054
PBBI	44B	mmu-miR-1306_121155	1.077	0.827	1	22.357	22.929	22.929	1.356	0.238	1.691	1.156	2.471	0.046
PBBI	12A	rno-miR-598-5p_002053	1.22	0.879	1	28.691	25.246	25.246	5.095	0.405	0.831	0.435	1.587	0.785
PBBI	44A	mmu-miR-153_001191	1.495	0.977	1	22.79	24.18	24.18	4.227	0.53	0.455	0.191	1.086	0.054
PBBI	43B	hsa-miR-143_000466	1.432	0.946	1	20.109	23.259	23.259	1.521	0.667	0.379	0.133	1.08	0.289
Sham	19B	mmu-miR-376c#_002523	0.907	0.591	1	23.635	22.587	22.587	1.751	0.549	2.067	0.778	5.494	0.344
PBBI	14B	hsa-miR-136_000592	1.094	0.871	1	24.507	23.535	23.535	1.968	0.523	0.485	0.21	1.118	0.117
Sham	48A	hsa-miR-671-3p_002322	1.551	0.976	1	22.564	21.746	21.746	2.202	0.107	1.005	0.85	1.189	0.888
Sham	47A	mmu-miR-501#_001651	1.114	0.852	1	24.807	22.878	22.878	3.334	0.318	1.841	1.118	3.033	0.054
PBBI	11A	rno-miR-598-5p_002053	0	0	1	Undetermined	25.246	25.246	5.095	0.405	0.831	0.435	1.587	0.785
PBBI	45B	mmu-miR-1306_121155	0.984	0.839	1	22.628	22.929	22.929	1.356	0.238	1.691	1.156	2.471	0.046
PBBI	45A	mmu-miR-153_001191	1.488	0.948	1	23.345	24.18	24.18	4.227	0.53	0.455	0.191	1.086	0.054
PBBI	42B	hsa-miR-143_000466	1.473	0.952	1	20.903	23.259	23.259	1.521	0.667	0.379	0.133	1.08	0.289
Sham	18B	mmu-miR-376c#_002523	0.524	0	1	Undetermined	22.587	22.587	1.751	0.549	2.067	0.778	5.494	0.344
PBBI	15B	hsa-miR-136_000592	1.121	0.872	1	22.548	23.535	23.535	1.968	0.523	0.485	0.21	1.118	0.117
Sham	49A	hsa-miR-671-3p_002322	1.523	0.957	1	21.115	21.746	21.746	2.202	0.107	1.005	0.85	1.189	0.888
PBBI	45A	mmu-miR-466h_002516	0.344	0.482	1	15.829	18.934	18.934	-1.36	1.283	3.207	0.07	147.266	0.397
PBBI	42B	mmu-miR-203#_002580	0	0	1	Undetermined
PBBI	12B	hsa-miR-136_000592	1.211	0.894	1	28.2	23.535	23.535	1.968	0.523	0.485	0.21	1.118	0.117
PBBI	12B	mmu-miR-463_002662	0	0	1	Undetermined	18.457	18.457	-2.277		0.541
PBBI	41B	mmu-miR-292-5p_001055	0.552	0	1	Undetermined	26.749	26.749	4.968	1.241	0.59	0	32,931.289
Sham	18A	rno-miR-598-5p_002053	1.388	0.659	1	23.165	24.727	24.727	5.182	0.205	0.782	0.567	1.078	0.275
Sham	50B	mmu-miR-1944_121189	0	0	1	Undetermined
PBBI	45B	mmu-miR-15a#_002488	0.707	0	1	Undetermined	18.852	18.852	-2.186	3.24	15.66	0.001	246,334.828	0.446
Sham	46A	mmu-miR-466h_002516	0.653	0	1	Undetermined	17.177	17.177	-2.256	0.766	5.969	1.367	26.06	0.063
Sham	20B	hsa-miR-136#_002100	1.598	0.972	1	17.936	17.155	17.155	-3.745	0.389	0.481	0.261	0.886	0.031
PBBI	41B	mmu-miR-203#_002580	0.228	0	1	Undetermined
PBBI	13B	hsa-miR-136_000592	0	0	1	Undetermined	23.535	23.535	1.968	0.523	0.485	0.21	1.118	0.117
PBBI	42B	mmu-miR-292-5p_001055	0	0	1	Undetermined	26.749	26.749	4.968	1.241	0.59	0	32,931.289
PBBI	11B	mmu-miR-463_002662	0.523	0	1	Undetermined	18.457	18.457	-2.277		0.541
Sham	17A	rno-miR-598-5p_002053	1.526	0.884	1	25.573	24.727	24.727	5.182	0.205	0.782	0.567	1.078	0.275
Sham	46B	mmu-miR-15a#_002488	0.775	0.334	1	20.89	22.438	22.438	1.566	1.225	1.162	0.131	10.311	0.555
PBBI	44B	mmu-miR-203#_002580	0	0	1	Undetermined
Sham	48A	mmu-miR-743b-5p_002470	0.579	0	1	Undetermined	27.339	27.339	5.624
Sham	47A	mmu-miR-466h_002516	0.907	0.769	1	21.765	17.177	17.177	-2.256	0.766	5.969	1.367	26.06	0.063
PBBI	43B	mmu-miR-292-5p_001055	0	0	1	Undetermined	26.749	26.749	4.968	1.241	0.59	0	32,931.289
PBBI	14B	mmu-miR-463_002662	0.691	0	1	Undetermined	18.457	18.457	-2.277		0.541
Sham	16A	rno-miR-598-5p_002053	1.51	0.773	1	23.981	24.727	24.727	5.182	0.205	0.782	0.567	1.078	0.275
Sham	20A	hsa-miR-122_002245	0.853	0	1	Undetermined	23.6	23.6	4.506	0.779	4.829	1.288	18.105	0.167
PBBI	43B	mmu-miR-15a#_002488	0.913	0.227	1	18.211	18.852	18.852	-2.186	3.24	15.66	0.001	246,334.828	0.446
PBBI	43B	mmu-miR-203#_002580	0.385	0	1	Undetermined
Sham	48A	mmu-miR-466h_002516	0	0	1	Undetermined	17.177	17.177	-2.256	0.766	5.969	1.367	26.06	0.063
PBBI	44B	mmu-miR-292-5p_001055	0.982	0.237	1	24.271	26.749	26.749	4.968	1.241	0.59	0	32,931.289
PBBI	13B	mmu-miR-463_002662	0.771	0	1	Undetermined	18.457	18.457	-2.277		0.541
PBBI	11B	hsa-miR-136_000592	1.123	0.759	1	26.695	23.535	23.535	1.968	0.523	0.485	0.21	1.118	0.117
PBBI	15A	rno-miR-598-5p_002053	1.451	0.703	1	24.424	25.246	25.246	5.095	0.405	0.831	0.435	1.587	0.785
Sham	49A	mmu-miR-743b-5p_002470	0	0	1	Undetermined	27.339	27.339	5.624
Sham	19B	mmu-miR-101a#_002507	1.136	0.317	1	21.502	23.105	23.105	2.205	0.254	0.787	0.528	1.172	0.5
PBBI	44B	mmu-miR-15a#_002488	0.907	0	1	Undetermined	18.852	18.852	-2.186	3.24	15.66	0.001	246,334.828	0.446
Sham	16B	mmu-miR-463_002662	0.736	0	1	Undetermined	15.848	15.848	-5.244	1.948	4.23	0.013	1,412.478	0.439
Sham	49A	mmu-miR-466h_002516	0	0	1	Undetermined	17.177	17.177	-2.256	0.766	5.969	1.367	26.06	0.063
Sham	50B	mmu-miR-1193_002794	1.464	0.971	1	23.585	22.889	22.889	1.996	0.18	0.784	0.588	1.046	0.124
PBBI	41A	mmu-miR-501#_001651	1.417	0.969	1	25.84	23.075	23.075	3.245	0.794	1.959	0.533	7.196	0.304
Sham	46A	mmu-miR-743b-5p_002470	1.059	0.701	1	27.339	27.339	27.339	5.624
Sham	18B	mmu-miR-101a#_002507	1.229	0.623	1	23.699	23.105	23.105	2.205	0.254	0.787	0.528	1.172	0.5
PBBI	42A	mmu-miR-501#_001651	1.129	0.651	1	22.205	23.075	23.075	3.245	0.794	1.959	0.533	7.196	0.304
Sham	49B	mmu-miR-15a#_002488	0.754	0.687	1	23.058	22.438	22.438	1.566	1.225	1.162	0.131	10.311	0.555
Sham	20B	hsa-miR-22#_002301	1.568	0.978	1	19.865	20.078	20.078	-0.822	0.135	0.852	0.69	1.052	0.233
PBBI	45B	mmu-miR-292-5p_001055	0	0	1	Undetermined	26.749	26.749	4.968	1.241	0.59	0	32,931.289
Sham	17B	mmu-miR-463_002662	0.916	0.278	1	19.271	15.848	15.848	-5.244	1.948	4.23	0.013	1,412.478	0.439
PBBI	15B	mmu-miR-463_002662	0.704	0	1	Undetermined	18.457	18.457	-2.277		0.541
Sham	47A	mmu-miR-743b-5p_002470	0.756	0	1	Undetermined	27.339	27.339	5.624
Sham	46B	mmu-miR-292-5p_001055	0.749	0	1	Undetermined	25.424	25.424	5.046		0.559
Sham	17B	mmu-miR-101a#_002507	1.183	0.476	1	23.302	23.105	23.105	2.205	0.254	0.787	0.528	1.172	0.5
PBBI	44A	mmu-miR-743b-5p_002470	0	0	1	Undetermined	26.057	26.057	6.346
Sham	20B	mmu-miR-762_002028	0.652	0	1	Undetermined	15.739	15.739	-5.545		101.499
Sham	47B	mmu-miR-15a#_002488	0.679	0	1	Undetermined	22.438	22.438	1.566	1.225	1.162	0.131	10.311	0.555
Sham	19B	mmu-miR-463_002662	0	0.279	1	14.781	15.848	15.848	-5.244	1.948	4.23	0.013	1,412.478	0.439
Sham	47B	mmu-miR-292-5p_001055	0	0	1	Undetermined	25.424	25.424	5.046		0.559
Sham	16B	mmu-miR-101a#_002507	1.185	0.393	1	21.192	23.105	23.105	2.205	0.254	0.787	0.528	1.172	0.5
PBBI	41A	hsa-miR-671-3p_002322	1.531	0.98	1	24.761	22.851	22.851	2.418	0.312	0.865	0.531	1.411	0.827
Sham	50B	rno-miR-25#_002080	0	0	1	Undetermined
PBBI	45A	mmu-miR-743b-5p_002470	1.005	0.7	1	26.057	26.057	26.057	6.346
Sham	48B	mmu-miR-15a#_002488	0.994	0.711	1	23.809	22.438	22.438	1.566	1.225	1.162	0.131	10.311	0.555
Sham	18B	mmu-miR-463_002662	0.852	0	1	Undetermined	15.848	15.848	-5.244	1.948	4.23	0.013	1,412.478	0.439
Sham	19A	rno-miR-598-5p_002053	1.464	0.643	1	24.043	24.727	24.727	5.182	0.205	0.782	0.567	1.078	0.275
Sham	48B	mmu-miR-292-5p_001055	0.908	0.439	1	25.424	25.424	25.424	5.046		0.559
PBBI	15B	mmu-miR-101a#_002507	1.052	0.569	1	22.979	22.789	22.789	1.506	0.477	1.277	0.568	2.869	0.303
Sham	49B	mmu-miR-770-5p_002608	1.418	0.958	1	26.268	24.354	24.354	3.454	0.28	1.267	0.816	1.966	0.328
Sham	19B	mmu-miR-1932_121172	0.642	0	1	Undetermined
Sham	20B	rno-miR-664_001323	1.634	0.972	1	12.755	13.397	13.397	-7.503	0.146	0.82	0.652	1.032	0.153
PBBI	15B	hsa-miR-136#_002100	1.638	0.958	1	17.403	19.118	19.118	-2.62	0.891	0.22	0.055	0.892	0.038
Sham	20A	hsa-miR-199a_000498	1.106	0.769	1	26.638	24.761	24.761	5.819	1.741	2.427	0.127	46.479	0.359
PBBI	12B	mmu-miR-1931_121168	0	0	1	Undetermined
Sham	18B	mmu-miR-1-2-AS_002882	0.195	0	1	Undetermined	17.11	17.11	-3.73	0.966	0.272	0.053	1.399	0.474
Sham	50B	hsa-miR-338-5P_002658	1.529	0.954	1	21.301	19.53	19.53	-1.363	0.194	1.12	0.822	1.528	0.483
Sham	18B	mmu-miR-1932_121172	0	0	1	Undetermined
Sham	48B	mmu-miR-770-5p_002608	1.275	0.946	1	23.835	24.354	24.354	3.454	0.28	1.267	0.816	1.966	0.328
PBBI	14B	hsa-miR-136#_002100	1.604	0.966	1	19.82	19.118	19.118	-2.62	0.891	0.22	0.055	0.892	0.038
Sham	19A	hsa-miR-125b-1#_002378	1.403	0.962	1	23.784	23.7	23.7	4.156	0.222	1.033	0.73	1.463	0.586
Sham	17B	mmu-miR-1-2-AS_002882	0.816	0.296	1	12.558	17.11	17.11	-3.73	0.966	0.272	0.053	1.399	0.474
PBBI	13B	mmu-miR-1931_121168	0.614	0	1	Undetermined
Sham	49B	rno-miR-25#_002080	0	0	1	Undetermined
Sham	17B	hsa-miR-136#_002100	1.629	0.983	1	18.528	17.155	17.155	-3.745	0.389	0.481	0.261	0.886	0.031
Sham	16B	mmu-miR-1-2-AS_002882	0.898	0.454	1	17.651	17.11	17.11	-3.73	0.966	0.272	0.053	1.399	0.474
Sham	48B	rno-miR-25#_002080	0.573	0	1	Undetermined
Sham	16B	hsa-miR-136#_002100	1.63	0.976	1	17.787	17.155	17.155	-3.745	0.389	0.481	0.261	0.886	0.031
Sham	19A	hsa-miR-872_002264	1.521	0.925	1	19.468	19.602	19.602	0.058	0.154	0.85	0.667	1.083	0.301
PBBI	15B	mmu-miR-1-2-AS_002882	0.928	0.048	1	10.424	17.262	17.262	-4.505	2.332	0.465	0.003	79.739	0.713
PBBI	11B	mmu-miR-1931_121168	0.643	0	1	Undetermined
PBBI	15B	mmu-miR-1932_121172	0	0	1	Undetermined
Sham	20B	mmu-miR-1188_002866	1.1	0.634	1	21.786	21.593	21.593	0.684	0.832	3.134	0.829	11.851	0.33
PBBI	15A	mmu-miR-129-3p_001184	1.381	0.891	1	14.123	16.35	16.35	-4.084	0.365	0.71	0.401	1.259	0.829
Sham	20A	mmu-miR-505_001655	0.646	0	1	Undetermined	24.429	24.429	5.153		0.007
Sham	47B	rno-miR-25#_002080	0	0	1	Undetermined
PBBI	44A	mmu-miR-466h_002516	0	0.805	1	19.366	18.934	18.934	-1.36	1.283	3.207	0.07	147.266	0.397
Sham	18A	hsa-miR-872_002264	1.517	0.936	1	17.018	19.602	19.602	0.058	0.154	0.85	0.667	1.083	0.301
PBBI	14B	mmu-miR-1-2-AS_002882	0	0	1	Undetermined	17.262	17.262	-4.505	2.332	0.465	0.003	79.739	0.713
PBBI	14B	mmu-miR-1932_121172	0.748	0	1	Undetermined
Sham	16A	mmu-miR-129-3p_001184	1.517	0.96	1	14.174	15.266	15.266	-4.278	0.112	0.813	0.681	0.969	0.14
Sham	46B	rno-miR-25#_002080	0.652	0	1	Undetermined
PBBI	43A	mmu-miR-466h_002516	0	0	1	Undetermined	18.934	18.934	-1.36	1.283	3.207	0.07	147.266	0.397
Sham	17A	hsa-miR-872_002264	1.483	0.93	1	19.336	19.602	19.602	0.058	0.154	0.85	0.667	1.083	0.301
PBBI	13B	mmu-miR-1-2-AS_002882	0.649	0	1	Undetermined	17.262	17.262	-4.505	2.332	0.465	0.003	79.739	0.713
Sham	17A	mmu-miR-129-3p_001184	1.49	0.971	1	14.686	15.266	15.266	-4.278	0.112	0.813	0.681	0.969	0.14
PBBI	13B	hsa-miR-136#_002100	1.45	0.976	1	24.457	19.118	19.118	-2.62	0.891	0.22	0.055	0.892	0.038
Sham	17B	mmu-miR-1932_121172	0	0	1	Undetermined
PBBI	45B	rno-miR-25#_002080	0.352	0	1	Undetermined
PBBI	41A	mmu-miR-466h_002516	0.813	0.658	1	21.607	18.934	18.934	-1.36	1.283	3.207	0.07	147.266	0.397
PBBI	42A	mmu-miR-466h_002516	0.762	0	1	Undetermined	18.934	18.934	-1.36	1.283	3.207	0.07	147.266	0.397
Sham	16A	hsa-miR-872_002264	1.588	0.944	1	18.906	19.602	19.602	0.058	0.154	0.85	0.667	1.083	0.301
PBBI	12B	mmu-miR-1-2-AS_002882	0.776	0	1	Undetermined	17.262	17.262	-4.505	2.332	0.465	0.003	79.739	0.713
PBBI	12B	hsa-miR-136#_002100	1.414	0.954	1	24.419	19.118	19.118	-2.62	0.891	0.22	0.055	0.892	0.038
Sham	18A	mmu-miR-129-3p_001184	1.485	0.953	1	13.782	15.266	15.266	-4.278	0.112	0.813	0.681	0.969	0.14
Sham	16B	mmu-miR-1932_121172	0.862	0	1	Undetermined
PBBI	44B	rno-miR-25#_002080	0.414	0	1	Undetermined
PBBI	15A	hsa-miR-872_002264	1.482	0.911	1	18.165	20.553	20.553	0.119	0.43	0.815	0.416	1.598	0.946
PBBI	11B	mmu-miR-1-2-AS_002882	0.858	0.421	1	18.06	17.262	17.262	-4.505	2.332	0.465	0.003	79.739	0.713
Sham	19A	mmu-miR-129-3p_001184	1.481	0.959	1	14.372	15.266	15.266	-4.278	0.112	0.813	0.681	0.969	0.14
PBBI	11B	hsa-miR-136#_002100	1.449	0.97	1	24.35	19.118	19.118	-2.62	0.891	0.22	0.055	0.892	0.038
Sham	16A	mmu-miR-201_002578	0	0	1	Undetermined	27.971	27.971	9.673		0.551
PBBI	44A	hsa-miR-196b_002215	0.58	0	1	Undetermined	29.651	29.651	11.204	0.092	0.912	0.694	1.199	0.588
PBBI	13A	mmu-miR-340-5p_002258	1.439	0.953	1	25.802	20.682	20.682	0.248	0.76	0.218	0.066	0.719	0.003
Sham	19A	hsa-let-7b_000378	1.627	0.96	1	14.763	15.558	15.558	-3.986	0.244	0.951	0.649	1.395	0.941
PBBI	44B	mmu-miR-449b_001667	1.129	0.86	1	26.64	26.119	26.119	4.837	0.398	1.852	0.942	3.641	0.679
PBBI	45A	hsa-miR-196b_002215	0.615	0	1	Undetermined	29.651	29.651	11.204	0.092	0.912	0.694	1.199	0.588
Sham	16B	mmu-miR-217_001133	1.17	0.845	1	26.006	26.864	26.864	5.964	0.321	1.139	0.689	1.883	0.381
PBBI	11A	mmu-miR-129-3p_001184	1.393	0.961	1	19.991	16.35	16.35	-4.084	0.365	0.71	0.401	1.259	0.829
PBBI	11B	mmu-miR-1932_121172	0.645	0	1	Undetermined
PBBI	15A	mmu-miR-201_002578	0	0	1	Undetermined
PBBI	43A	hsa-miR-196b_002215	1.446	0.971	1	30.836	29.651	29.651	11.204	0.092	0.912	0.694	1.199	0.588
Sham	50B	mmu-miR-322#_002506	1.534	0.983	1	21.823	20.986	20.986	0.085	0.179	0.758	0.573	1.004	0.123
Sham	20B	rno-miR-24-1#_002079	1.216	0.422	1	21.838	22.202	22.202	1.301	0.174	1.299	0.989	1.707	0.211
PBBI	14A	mmu-miR-340-5p_002258	1.534	0.965	1	20.06	20.682	20.682	0.248	0.76	0.218	0.066	0.719	0.003
Sham	18A	hsa-let-7b_000378	1.665	0.973	1	14.708	15.558	15.558	-3.986	0.244	0.951	0.649	1.395	0.941
PBBI	45B	mmu-miR-449b_001667	0.959	0.54	1	24.043	26.119	26.119	4.837	0.398	1.852	0.942	3.641	0.679
Sham	17B	mmu-miR-217_001133	1.313	0.902	1	28.52	26.864	26.864	5.964	0.321	1.139	0.689	1.883	0.381
PBBI	12A	mmu-miR-129-3p_001184	1.37	0.969	1	20.01	16.35	16.35	-4.084	0.365	0.71	0.401	1.259	0.829
PBBI	14A	mmu-miR-201_002578	0	0	1	Undetermined
PBBI	42B	mmu-miR-770-5p_002608	1.349	0.939	1	25.551	24.033	24.033	2.295	0.459	2.828	1.376	5.814	0.134
PBBI	42A	hsa-miR-196b_002215	1.479	0.981	1	28.56	29.651	29.651	11.204	0.092	0.912	0.694	1.199	0.588
PBBI	15A	mmu-miR-340-5p_002258	1.594	0.972	1	17.191	20.682	20.682	0.248	0.76	0.218	0.066	0.719	0.003
Sham	17A	hsa-let-7b_000378	1.659	0.962	1	14.211	15.558	15.558	-3.986	0.244	0.951	0.649	1.395	0.941
PBBI	14B	mmu-miR-217_001133	1.189	0.838	1	28.633	27.189	27.189	5.616	0.325	1.45	0.862	2.438	0.171
PBBI	42B	mmu-miR-449b_001667	1.259	0.966	1	26.318	26.119	26.119	4.837	0.398	1.852	0.942	3.641	0.679
Sham	18B	mmu-miR-1931_121168	0	0	1	Undetermined
PBBI	43B	mmu-miR-770-5p_002608	1.198	0.609	1	22.856	24.033	24.033	2.295	0.459	2.828	1.376	5.814	0.134
PBBI	13A	mmu-miR-129-3p_001184	1.418	0.941	1	15.625	16.35	16.35	-4.084	0.365	0.71	0.401	1.259	0.829
PBBI	13A	mmu-miR-201_002578	0.352	0	1	Undetermined
PBBI	13B	mmu-miR-1932_121172	0.831	0	1	Undetermined
PBBI	41B	mmu-miR-770-5p_002608	1.298	0.889	1	25.005	24.033	24.033	2.295	0.459	2.828	1.376	5.814	0.134
Sham	16A	mmu-miR-340-5p_002258	1.633	0.97	1	17.857	18.102	18.102	-1.442	0.131	0.705	0.574	0.865	0.024
PBBI	41A	hsa-miR-196b_002215	0	0	1	Undetermined	29.651	29.651	11.204	0.092	0.912	0.694	1.199	0.588
PBBI	15B	mmu-miR-217_001133	1.124	0.799	1	26.664	27.189	27.189	5.616	0.325	1.45	0.862	2.438	0.171
PBBI	43B	mmu-miR-449b_001667	0.977	0.526	1	25.424	26.119	26.119	4.837	0.398	1.852	0.942	3.641	0.679
Sham	16A	hsa-let-7b_000378	1.667	0.976	1	14.81	15.558	15.558	-3.986	0.244	0.951	0.649	1.395	0.941
Sham	19B	mmu-miR-1931_121168	0.7	0	1	Undetermined
PBBI	12B	mmu-miR-1932_121172	0.706	0	1	Undetermined
PBBI	14A	mmu-miR-129-3p_001184	1.344	0.952	1	16.606	16.35	16.35	-4.084	0.365	0.71	0.401	1.259	0.829
PBBI	12A	mmu-miR-201_002578	0	0	1	Undetermined
Sham	17A	mmu-miR-340-5p_002258	1.606	0.977	1	18.43	18.102	18.102	-1.442	0.131	0.705	0.574	0.865	0.024
Sham	16B	mmu-miR-1931_121168	0.777	0	1	Undetermined
PBBI	11A	mmu-miR-201_002578	0.579	0	1	Undetermined
Sham	19B	hsa-miR-136#_002100	1.583	0.972	1	18.467	17.155	17.155	-3.745	0.389	0.481	0.261	0.886	0.031
Sham	49A	hsa-miR-196b_002215	0.601	0	1	Undetermined	29.955	29.955	10.547	1.387	1.437	0.023	90.046	0.51
PBBI	45B	mmu-miR-770-5p_002608	1.25	0.936	1	23.7	24.033	24.033	2.295	0.459	2.828	1.376	5.814	0.134
PBBI	15A	hsa-let-7b_000378	1.646	0.963	1	14.766	16.807	16.807	-3.626	0.347	0.741	0.43	1.278	0.828
Sham	50A	hsa-miR-30c_000419	1.611	0.986	1	10.212	10.648	10.648	-8.896	0.067	0.813	0.733	0.903	0.102
Sham	18A	mmu-miR-340-5p_002258	1.633	0.97	1	16.165	18.102	18.102	-1.442	0.131	0.705	0.574	0.865	0.024
Sham	50B	mmu-miR-1224_240985	0.871	0	1	Undetermined	18.849	18.849	-2.435		1.618
Sham	18B	hsa-miR-136#_002100	1.668	0.977	1	16.744	17.155	17.155	-3.745	0.389	0.481	0.261	0.886	0.031
PBBI	41B	mmu-miR-449b_001667	1.321	0.892	1	26.968	26.119	26.119	4.837	0.398	1.852	0.942	3.641	0.679
PBBI	44B	mmu-miR-770-5p_002608	1.139	0.697	1	22.498	24.033	24.033	2.295	0.459	2.828	1.376	5.814	0.134
Sham	17B	mmu-miR-1931_121168	0	0	1	Undetermined
Sham	48A	hsa-miR-196b_002215	0	0	1	Undetermined	29.955	29.955	10.547	1.387	1.437	0.023	90.046	0.51
Sham	19A	mmu-miR-340-5p_002258	1.592	0.959	1	17.904	18.102	18.102	-1.442	0.131	0.705	0.574	0.865	0.024
PBBI	14A	hsa-let-7b_000378	1.638	0.959	1	14.565	16.807	16.807	-3.626	0.347	0.741	0.43	1.278	0.828
PBBI	14B	mmu-miR-1931_121168	0	0	1	Undetermined
PBBI	13A	hsa-let-7b_000378	1.579	0.968	1	19.547	16.807	16.807	-3.626	0.347	0.741	0.43	1.278	0.828
Sham	50A	mmu-miR-380-3p_001071	1.36	0.826	1	26.226	26.128	26.128	6.584	0.187	0.726	0.542	0.975	0.113
Sham	18B	mmu-miR-217_001133	1.244	0.928	1	26.342	26.864	26.864	5.964	0.321	1.139	0.689	1.883	0.381
Sham	47A	hsa-miR-196b_002215	0.577	0	1	Undetermined	29.955	29.955	10.547	1.387	1.437	0.023	90.046	0.51
Sham	47B	mmu-miR-770-5p_002608	1.134	0.868	1	24.37	24.354	24.354	3.454	0.28	1.267	0.816	1.966	0.328
PBBI	15B	mmu-miR-1931_121168	0	0	1	Undetermined
Sham	19B	mmu-miR-1-2-AS_002882	1.028	0.249	1	14.306	17.11	17.11	-3.73	0.966	0.272	0.053	1.399	0.474
PBBI	12A	hsa-let-7b_000378	1.62	0.97	1	19.551	16.807	16.807	-3.626	0.347	0.741	0.43	1.278	0.828
Sham	20A	hsa-miR-216b_002326	1.482	0.955	1	24.418	26.278	26.278	6.734	0.221	1.015	0.718	1.436	0.866
Sham	19B	mmu-miR-217_001133	1.201	0.872	1	27.437	26.864	26.864	5.964	0.321	1.139	0.689	1.883	0.381
Sham	46A	hsa-miR-196b_002215	1.554	0.969	1	29.597	29.955	29.955	10.547	1.387	1.437	0.023	90.046	0.51
Sham	46B	mmu-miR-770-5p_002608	1.159	0.811	1	23.733	24.354	24.354	3.454	0.28	1.267	0.816	1.966	0.328
PBBI	45A	hsa-miR-484_001821	1.577	0.955	1	17.149	18.662	18.662	-1.772	0.278	0.994	0.643	1.537	0.804
PBBI	44B	mmu-miR-1193_002794	1.454	0.968	1	22.185	24.701	24.701	2.963	0.552	0.401	0.169	0.953	0.083
Sham	47A	hsa-miR-20a_000580	1.575	0.975	1	17.531	15.326	15.326	-4.218	0.132	0.962	0.782	1.183	0.747
PBBI	45A	mmu-miR-293_001794	0	0	1	Undetermined
Sham	18B	hsa-miR-22#_002301	1.617	0.958	1	19.701	20.078	20.078	-0.822	0.135	0.852	0.69	1.052	0.233
Sham	17A	hsa-miR-122_002245	1.102	0.37	1	23.09	23.6	23.6	4.506	0.779	4.829	1.288	18.105	0.167
PBBI	44A	hsa-miR-484_001821	1.573	0.973	1	18.423	18.662	18.662	-1.772	0.278	0.994	0.643	1.537	0.804
PBBI	45B	mmu-miR-1193_002794	1.421	0.975	1	23.423	24.701	24.701	2.963	0.552	0.401	0.169	0.953	0.083
PBBI	15A	hsa-miR-122_002245	0.821	0	1	Undetermined	21.463	21.463	2.351	4.044	21.501	0	3,718,921.000	0.423
Sham	46A	hsa-miR-20a_000580	1.558	0.98	1	17.632	15.326	15.326	-4.218	0.132	0.962	0.782	1.183	0.747
PBBI	44A	mmu-miR-293_001794	0	0	1	Undetermined
Sham	50B	hsa-miR-143_000466	1.493	0.966	1	22.34	21.55	21.55	0.65	0.205	0.694	0.503	0.956	0.067
Sham	17B	hsa-miR-22#_002301	1.591	0.955	1	20.151	20.078	20.078	-0.822	0.135	0.852	0.69	1.052	0.233
Sham	20A	mmu-miR-297b_001626	0	0	1	Undetermined
Sham	19B	mmu-miR-1839-5P_121135	1.588	0.974	1	20.609	20.113	20.113	-0.788	0.194	0.727	0.536	0.985	0.103
Sham	16A	hsa-miR-122_002245	0.952	0.227	1	19.914	23.6	23.6	4.506	0.779	4.829	1.288	18.105	0.167
Sham	49A	hsa-miR-20a_000580	1.597	0.978	1	14.83	15.326	15.326	-4.218	0.132	0.962	0.782	1.183	0.747
PBBI	43A	hsa-miR-484_001821	1.563	0.984	1	18.492	18.662	18.662	-1.772	0.278	0.994	0.643	1.537	0.804
PBBI	42B	mmu-miR-1193_002794	1.539	0.987	1	22.548	24.701	24.701	2.963	0.552	0.401	0.169	0.953	0.083
PBBI	43A	mmu-miR-293_001794	0	0	1	Undetermined
Sham	18B	mmu-miR-1839-5P_121135	1.614	0.956	1	19.825	20.113	20.113	-0.788	0.194	0.727	0.536	0.985	0.103
PBBI	42A	mmu-miR-293_001794	0	0	1	Undetermined
Sham	20A	hsa-miR-192_000491	1.609	0.957	1	17.648	18.753	18.753	-0.791	0.162	0.686	0.532	0.884	0.061
PBBI	42A	hsa-miR-484_001821	1.543	0.975	1	16.277	18.662	18.662	-1.772	0.278	0.994	0.643	1.537	0.804
Sham	19A	hsa-miR-122_002245	0.971	0.253	1	21.693	23.6	23.6	4.506	0.779	4.829	1.288	18.105	0.167
Sham	20A	hsa-let-7b_000378	1.647	0.971	1	14.411	15.558	15.558	-3.986	0.244	0.951	0.649	1.395	0.941
Sham	48A	hsa-miR-20a_000580	1.56	0.953	1	15.754	15.326	15.326	-4.218	0.132	0.962	0.782	1.183	0.747
PBBI	43B	mmu-miR-1193_002794	1.447	0.983	1	22.339	24.701	24.701	2.963	0.552	0.401	0.169	0.953	0.083
Sham	19B	hsa-miR-22#_002301	1.547	0.977	1	20.377	20.078	20.078	-0.822	0.135	0.852	0.69	1.052	0.233
Sham	17B	mmu-miR-1839-5P_121135	1.611	0.967	1	20.027	20.113	20.113	-0.788	0.194	0.727	0.536	0.985	0.103
PBBI	41A	mmu-miR-293_001794	0.723	0	1	Undetermined
PBBI	11B	rno-miR-666_241074	0.749	0.531	1	21.995	19.881	19.881	-1.957	0.497	2.252	1.017	4.988	0.034
PBBI	41A	hsa-miR-484_001821	1.574	0.983	1	19.153	18.662	18.662	-1.772	0.278	0.994	0.643	1.537	0.804
Sham	18A	hsa-miR-122_002245	1.134	0.461	1	24.525	23.6	23.6	4.506	0.779	4.829	1.288	18.105	0.167
PBBI	14B	hsa-miR-22#_002301	1.508	0.973	1	21.6	21.7	21.7	-0.039	0.527	0.495	0.217	1.13	0.19
Sham	49A	mmu-miR-293_001794	0	0	1	Undetermined
PBBI	12B	mmu-miR-16#_002489	0.812	0	1	Undetermined	24.974	24.974	3.851	0.563	0.898	0.346	2.333	0.667
PBBI	13B	mmu-miR-217_001133	1.193	0.85	1	27.11	27.189	27.189	5.616	0.325	1.45	0.862	2.438	0.171
Sham	19A	mmu-miR-93_001090	1.578	0.961	1	17.736	18.147	18.147	-1.397	0.096	0.947	0.814	1.101	0.557
Sham	48B	mmu-miR-1193_002794	1.454	0.961	1	21.751	22.889	22.889	1.996	0.18	0.784	0.588	1.046	0.124
Sham	49A	hsa-miR-484_001821	1.573	0.957	1	18.467	18.321	18.321	-1.223	0.128	0.679	0.556	0.83	0.215
Sham	49B	mmu-miR-449b_001667	1.15	0.755	1	27.027	26.208	26.208	5.307	1.003	1.336	0.277	6.438	0.375
Sham	50B	mmu-miR-1905_121196	1.16	0.811	1	18.457	15.206	15.206	-5.735	0.933	0.68	0.153	3.018	0.801
Sham	19A	mmu-miR-201_002578	0.609	0	1	Undetermined	27.971	27.971	9.673		0.551
Sham	16B	mmu-miR-1839-5P_121135	1.619	0.987	1	20.199	20.113	20.113	-0.788	0.194	0.727	0.536	0.985	0.103
PBBI	12B	rno-miR-666_241074	0.924	0.753	1	20.44	19.881	19.881	-1.957	0.497	2.252	1.017	4.988	0.034
Sham	49B	mmu-miR-1193_002794	1.467	0.975	1	22.799	22.889	22.889	1.996	0.18	0.784	0.588	1.046	0.124
Sham	48A	mmu-miR-293_001794	0.663	0	1	Undetermined
PBBI	11B	mmu-miR-16#_002489	0	0	1	Undetermined	24.974	24.974	3.851	0.563	0.898	0.346	2.333	0.667
PBBI	13B	hsa-miR-22#_002301	1.271	0.936	1	24.892	21.7	21.7	-0.039	0.527	0.495	0.217	1.13	0.19
Sham	18A	mmu-miR-93_001090	1.655	0.975	1	15.894	18.147	18.147	-1.397	0.096	0.947	0.814	1.101	0.557
PBBI	12B	mmu-miR-217_001133	1.033	0.771	1	27.573	27.189	27.189	5.616	0.325	1.45	0.862	2.438	0.171
Sham	48A	hsa-miR-484_001821	1.599	0.988	1	18.515	18.321	18.321	-1.223	0.128	0.679	0.556	0.83	0.215
Sham	48B	mmu-miR-449b_001667	1.089	0.714	1	25.635	26.208	26.208	5.307	1.003	1.336	0.277	6.438	0.375
PBBI	15B	mmu-miR-1839-5P_121135	1.56	0.961	1	19.745	21.989	21.989	0.25	0.704	0.354	0.117	1.068	0.078
PBBI	13B	rno-miR-666_241074	0.894	0.646	1	19.629	19.881	19.881	-1.957	0.497	2.252	1.017	4.988	0.034
Sham	20A	hsa-miR-125b-1#_002378	1.48	0.973	1	23.306	23.7	23.7	4.156	0.222	1.033	0.73	1.463	0.586
Sham	47A	mmu-miR-293_001794	0	0	1	Undetermined
Sham	16B	hsa-miR-22#_002301	1.589	0.983	1	19.925	20.078	20.078	-0.822	0.135	0.852	0.69	1.052	0.233
Sham	46B	mmu-miR-1193_002794	1.433	0.972	1	22.824	22.889	22.889	1.996	0.18	0.784	0.588	1.046	0.124
Sham	47B	mmu-miR-449b_001667	1.133	0.899	1	28.671	26.208	26.208	5.307	1.003	1.336	0.277	6.438	0.375
Sham	47A	hsa-miR-484_001821	1.554	0.979	1	20.782	18.321	18.321	-1.223	0.128	0.679	0.556	0.83	0.215
PBBI	11B	mmu-miR-217_001133	0.654	0	1	Undetermined	27.189	27.189	5.616	0.325	1.45	0.862	2.438	0.171
Sham	20B	mmu-miR-29b#_002497	1.432	0.955	1	23.207	23.685	23.685	2.785	0.076	0.856	0.76	0.963	0.23
PBBI	14B	mmu-miR-1839-5P_121135	1.586	0.97	1	21.207	21.989	21.989	0.25	0.704	0.354	0.117	1.068	0.078
PBBI	14B	rno-miR-666_241074	0.73	0.456	1	21.038	19.881	19.881	-1.957	0.497	2.252	1.017	4.988	0.034
PBBI	12A	mmu-miR-340-5p_002258	1.477	0.94	1	26.417	20.682	20.682	0.248	0.76	0.218	0.066	0.719	0.003
Sham	20B	mmu-miR-463_002662	0	0	1	Undetermined	15.848	15.848	-5.244	1.948	4.23	0.013	1,412.478	0.439
Sham	17A	mmu-miR-201_002578	0.769	0	1	Undetermined	27.971	27.971	9.673		0.551
PBBI	15B	hsa-miR-22#_002301	1.502	0.968	1	19.82	21.7	21.7	-0.039	0.527	0.495	0.217	1.13	0.19
Sham	46A	mmu-miR-293_001794	0	0	1	Undetermined
Sham	46B	mmu-miR-449b_001667	0	0.665	1	23.77	26.208	26.208	5.307	1.003	1.336	0.277	6.438	0.375
Sham	47B	mmu-miR-1193_002794	1.431	0.965	1	23.052	22.889	22.889	1.996	0.18	0.784	0.588	1.046	0.124
Sham	46A	hsa-miR-484_001821	1.567	0.981	1	19.8	18.321	18.321	-1.223	0.128	0.679	0.556	0.83	0.215
PBBI	13B	mmu-miR-1839-5P_121135	1.439	0.96	1	26.313	21.989	21.989	0.25	0.704	0.354	0.117	1.068	0.078
Sham	50B	mmu-miR-770-5p_002608	1.315	0.953	1	25.646	24.354	24.354	3.454	0.28	1.267	0.816	1.966	0.328
PBBI	11A	mmu-miR-340-5p_002258	1.47	0.95	1	26.176	20.682	20.682	0.248	0.76	0.218	0.066	0.719	0.003
Sham	50A	hsa-miR-196b_002215	0.17	0	1	Undetermined	29.955	29.955	10.547	1.387	1.437	0.023	90.046	0.51
PBBI	15B	rno-miR-666_241074	0.548	0.415	1	17.309	19.881	19.881	-1.957	0.497	2.252	1.017	4.988	0.034
Sham	18A	mmu-miR-201_002578	0	0	1	Undetermined	27.971	27.971	9.673		0.551
PBBI	13A	hsa-miR-872_002264	1.298	0.254	1	20.789	20.553	20.553	0.119	0.43	0.815	0.416	1.598	0.946
Sham	18B	rno-miR-664_001323	1.672	0.944	1	12.783	13.397	13.397	-7.503	0.146	0.82	0.652	1.032	0.153
Sham	16B	rno-miR-666_241074	1.044	0.456	1	14.474	19.049	19.049	-1.851	0.479	2.093	0.987	4.438	0.239
PBBI	12B	mmu-miR-1839-5P_121135	1.439	0.946	1	26.61	21.989	21.989	0.25	0.704	0.354	0.117	1.068	0.078
Sham	49A	mmu-miR-380-3p_001071	1.297	0.792	1	25.555	26.128	26.128	6.584	0.187	0.726	0.542	0.975	0.113
PBBI	15A	mmu-miR-93_001090	1.554	0.96	1	16.801	19.767	19.767	-0.666	0.429	0.57	0.291	1.117	0.248
PBBI	42B	rno-miR-25#_002080	0	0	1	Undetermined
Sham	50B	rno-miR-220_241101	0.92	0.657	1	22.935	21.569	21.569	0.749	0.72	1.123	0.355	3.551	0.754
PBBI	14A	hsa-miR-872_002264	1.393	0.934	1	21.185	20.553	20.553	0.119	0.43	0.815	0.416	1.598	0.946
Sham	17B	rno-miR-664_001323	1.659	0.971	1	13.775	13.397	13.397	-7.503	0.146	0.82	0.652	1.032	0.153
Sham	17B	rno-miR-666_241074	0.949	0.425	1	18.064	19.049	19.049	-1.851	0.479	2.093	0.987	4.438	0.239
PBBI	14A	mmu-miR-93_001090	1.524	0.943	1	20.156	19.767	19.767	-0.666	0.429	0.57	0.291	1.117	0.248
PBBI	11B	mmu-miR-1839-5P_121135	1.371	0.952	1	26.801	21.989	21.989	0.25	0.704	0.354	0.117	1.068	0.078
Sham	48A	mmu-miR-380-3p_001071	1.363	0.963	1	26.468	26.128	26.128	6.584	0.187	0.726	0.542	0.975	0.113
PBBI	43B	rno-miR-25#_002080	0.735	0	1	Undetermined
Sham	18B	rno-miR-666_241074	0.911	0.8	1	20.206	19.049	19.049	-1.851	0.479	2.093	0.987	4.438	0.239
PBBI	11A	hsa-miR-872_002264	1.348	0.258	1	21.229	20.553	20.553	0.119	0.43	0.815	0.416	1.598	0.946
Sham	17A	mmu-miR-93_001090	1.61	0.954	1	18.172	18.147	18.147	-1.397	0.096	0.947	0.814	1.101	0.557
PBBI	41A	hsa-miR-20a_000580	1.568	0.982	1	18.836	16.972	16.972	-3.462	0.516	0.569	0.254	1.278	0.575
PBBI	12B	hsa-miR-22#_002301	1.216	0.883	1	25.384	21.7	21.7	-0.039	0.527	0.495	0.217	1.13	0.19
Sham	19B	rno-miR-664_001323	1.591	0.951	1	13.428	13.397	13.397	-7.503	0.146	0.82	0.652	1.032	0.153
PBBI	12A	hsa-miR-872_002264	1.362	0.483	1	25.662	20.553	20.553	0.119	0.43	0.815	0.416	1.598	0.946
Sham	19B	rno-miR-666_241074	0	0.722	1	19.704	19.049	19.049	-1.851	0.479	2.093	0.987	4.438	0.239
Sham	16A	mmu-miR-93_001090	1.628	0.971	1	17.459	18.147	18.147	-1.397	0.096	0.947	0.814	1.101	0.557
PBBI	41B	rno-miR-25#_002080	0	0	1	Undetermined
PBBI	11B	hsa-miR-22#_002301	1.364	0.962	1	25.946	21.7	21.7	-0.039	0.527	0.495	0.217	1.13	0.19
Sham	50B	rno-miR-105_241087	0	0	1	Undetermined	24.027	24.027	3.002	0.53	0.303	0.062	1.473	0.182
PBBI	11A	mmu-miR-93_001090	1.402	0.914	1	24.618	19.767	19.767	-0.666	0.429	0.57	0.291	1.117	0.248
PBBI	43A	hsa-miR-20a_000580	1.547	0.966	1	14.76	16.972	16.972	-3.462	0.516	0.569	0.254	1.278	0.575
Sham	50A	mmu-miR-499_001352	1.512	0.971	1	24.533	25.104	25.104	5.56	0.267	0.904	0.595	1.373	0.99
PBBI	12A	hsa-miR-122_002245	0	0	1	Undetermined	21.463	21.463	2.351	4.044	21.501	0	3,718,921.000	0.423
Sham	50A	mmu-miR-501#_001651	1.187	0.689	1	22.884	22.878	22.878	3.334	0.318	1.841	1.118	3.033	0.054
Sham	50B	mmu-miR-28#_002545	1.347	0.939	1	20.775	19.658	19.658	-1.242	0.148	1.081	0.858	1.363	0.678
PBBI	42A	hsa-miR-20a_000580	1.567	0.947	1	11.965	16.972	16.972	-3.462	0.516	0.569	0.254	1.278	0.575
PBBI	11A	hsa-miR-122_002245	0.706	0	1	Undetermined	21.463	21.463	2.351	4.044	21.501	0	3,718,921.000	0.423
PBBI	41B	mmu-miR-1193_002794	1.506	0.976	1	22.696	24.701	24.701	2.963	0.552	0.401	0.169	0.953	0.083
PBBI	13A	mmu-miR-93_001090	1.397	0.969	1	22.144	19.767	19.767	-0.666	0.429	0.57	0.291	1.117	0.248
Sham	50A	hsa-miR-671-3p_002322	1.507	0.972	1	21.666	21.746	21.746	2.202	0.107	1.005	0.85	1.189	0.888
PBBI	45A	hsa-miR-20a_000580	1.513	0.961	1	15.136	16.972	16.972	-3.462	0.516	0.569	0.254	1.278	0.575
Sham	50A	mmu-miR-153_001191	1.524	0.972	1	22.643	24.034	24.034	4.49	0.453	0.38	0.187	0.773	0.022
PBBI	14A	hsa-miR-122_002245	0	0.247	1	14.79	21.463	21.463	2.351	4.044	21.501	0	3,718,921.000	0.423
PBBI	12A	mmu-miR-93_001090	1.425	0.799	1	24.075	19.767	19.767	-0.666	0.429	0.57	0.291	1.117	0.248
PBBI	44A	hsa-miR-20a_000580	1.534	0.959	1	15.336	16.972	16.972	-3.462	0.516	0.569	0.254	1.278	0.575
PBBI	13A	hsa-miR-122_002245	0	0	1	Undetermined	21.463	21.463	2.351	4.044	21.501	0	3,718,921.000	0.423
Sham	48B	mmu-miR-28#_002545	1.426	0.937	1	18.92	19.658	19.658	-1.242	0.148	1.081	0.858	1.363	0.678
PBBI	45B	mmu-miR-322#_002506	1.521	0.976	1	20.514	21.068	21.068	-0.505	0.267	1.142	0.746	1.749	0.406
PBBI	44A	hsa-miR-30c_000419	1.558	0.915	1	10.974	12.623	12.623	-7.811	0.478	0.383	0.181	0.811	0.01
PBBI	42B	mmu-miR-1931_121168	0	0	1	Undetermined
Sham	49B	mmu-miR-370_001068	1.097	0.165	1	19.118	19.759	19.759	-1.142	0.788	1.984	0.576	6.832	0.445
Sham	46A	mmu-miR-542-5p_002563	1.413	0.949	1	24.839	23.137	23.137	3.593	0.117	1.045	0.87	1.255	0.967
Sham	18B	mmu-miR-877#_002548	1.578	0.968	1	18.744	18.685	18.685	-2.215	0.126	1.01	0.829	1.231	0.856
PBBI	15A	hsa-miR-216b_002326	1.336	0.958	1	25.423	26.432	26.432	6.91	0.311	0.899	0.531	1.522	0.693
Sham	49B	hsa-miR-136#_002100	1.623	0.972	1	16.942	17.155	17.155	-3.745	0.389	0.481	0.261	0.886	0.031
Sham	19B	mmu-miR-770-5p_002608	1.156	0.785	1	24.213	24.354	24.354	3.454	0.28	1.267	0.816	1.966	0.328
Sham	49B	mmu-miR-28#_002545	1.496	0.966	1	20.505	19.658	19.658	-1.242	0.148	1.081	0.858	1.363	0.678
PBBI	44B	mmu-miR-322#_002506	1.443	0.955	1	20.251	21.068	21.068	-0.505	0.267	1.142	0.746	1.749	0.406
PBBI	45A	hsa-miR-30c_000419	1.531	0.945	1	11.385	12.623	12.623	-7.811	0.478	0.383	0.181	0.811	0.01
PBBI	43B	mmu-miR-1931_121168	0	0	1	Undetermined
Sham	19B	mmu-miR-877#_002548	1.494	0.95	1	18.627	18.685	18.685	-2.215	0.126	1.01	0.829	1.231	0.856
PBBI	45A	mmu-miR-542-5p_002563	1.382	0.953	1	21.802	24.516	24.516	4.082	0.491	0.745	0.345	1.608	0.9
Sham	16A	hsa-miR-216b_002326	1.442	0.963	1	25.798	26.278	26.278	6.734	0.221	1.015	0.718	1.436	0.866
PBBI	41B	rno-miR-547_241078	0.897	0.662	1	21.418	22.237	22.237	0.499	1.395	3.609	0.405	32.181	0.311
Sham	48B	hsa-miR-136#_002100	1.598	0.96	1	15.038	17.155	17.155	-3.745	0.389	0.481	0.261	0.886	0.031
Sham	18B	mmu-miR-770-5p_002608	1.324	0.924	1	24.946	24.354	24.354	3.454	0.28	1.267	0.816	1.966	0.328
Sham	20A	mmu-miR-380-3p_001071	1.277	0.667	1	25.176	26.128	26.128	6.584	0.187	0.726	0.542	0.975	0.113
Sham	46B	mmu-miR-28#_002545	1.333	0.953	1	18.785	19.658	19.658	-1.242	0.148	1.081	0.858	1.363	0.678
PBBI	44B	mmu-miR-1931_121168	0	0	1	Undetermined
Sham	16B	mmu-miR-877#_002548	1.542	0.971	1	18.347	18.685	18.685	-2.215	0.126	1.01	0.829	1.231	0.856
Sham	46A	hsa-miR-30c_000419	1.567	0.972	1	13.024	10.648	10.648	-8.896	0.067	0.813	0.733	0.903	0.102
PBBI	42B	mmu-miR-17#_002543	1.315	0.937	1	23.596	23.302	23.302	1.909	0.206	1.056	0.754	1.481	0.652
PBBI	43B	mmu-miR-322#_002506	1.476	0.982	1	19.983	21.068	21.068	-0.505	0.267	1.142	0.746	1.749	0.406
Sham	48A	mmu-miR-542-5p_002563	1.423	0.956	1	23.314	23.137	23.137	3.593	0.117	1.045	0.87	1.255	0.967
PBBI	13A	hsa-miR-216b_002326	0	0	1	Undetermined	26.432	26.432	6.91	0.311	0.899	0.531	1.522	0.693
Sham	17B	mmu-miR-770-5p_002608	1.283	0.859	1	23.838	24.354	24.354	3.454	0.28	1.267	0.816	1.966	0.328
PBBI	42B	rno-miR-547_241078	1.332	0.812	1	26.083	22.237	22.237	0.499	1.395	3.609	0.405	32.181	0.311
Sham	47B	hsa-miR-136#_002100	1.557	0.947	1	17.011	17.155	17.155	-3.745	0.389	0.481	0.261	0.886	0.031
PBBI	45B	hsa-miR-136#_002100	1.598	0.964	1	16.438	19.118	19.118	-2.62	0.891	0.22	0.055	0.892	0.038
Sham	47B	mmu-miR-28#_002545	1.301	0.929	1	20.151	19.658	19.658	-1.242	0.148	1.081	0.858	1.363	0.678
Sham	17B	mmu-miR-877#_002548	1.559	0.945	1	18.768	18.685	18.685	-2.215	0.126	1.01	0.829	1.231	0.856
PBBI	45B	mmu-miR-1931_121168	0	0	1	Undetermined
PBBI	41B	mmu-miR-17#_002543	1.33	0.961	1	23.778	23.302	23.302	1.909	0.206	1.056	0.754	1.481	0.652
PBBI	42B	mmu-miR-322#_002506	1.546	0.972	1	20.759	21.068	21.068	-0.505	0.267	1.142	0.746	1.749	0.406
Sham	47A	hsa-miR-30c_000419	1.54	0.958	1	12.752	10.648	10.648	-8.896	0.067	0.813	0.733	0.903	0.102
PBBI	14A	hsa-miR-216b_002326	1.242	0.907	1	27.143	26.432	26.432	6.91	0.311	0.899	0.531	1.522	0.693
Sham	47A	mmu-miR-542-5p_002563	1.415	0.967	1	26.036	23.137	23.137	3.593	0.117	1.045	0.87	1.255	0.967
Sham	16B	mmu-miR-770-5p_002608	1.283	0.67	1	21.941	24.354	24.354	3.454	0.28	1.267	0.816	1.966	0.328
Sham	46B	hsa-miR-136#_002100	1.607	0.973	1	16.004	17.155	17.155	-3.745	0.389	0.481	0.261	0.886	0.031
PBBI	43B	rno-miR-547_241078	1.254	0.793	1	25.328	22.237	22.237	0.499	1.395	3.609	0.405	32.181	0.311
Sham	48A	hsa-miR-30c_000419	1.576	0.96	1	11.098	10.648	10.648	-8.896	0.067	0.813	0.733	0.903	0.102
Sham	46B	mmu-miR-1931_121168	0.673	0	1	Undetermined
Sham	19A	hsa-miR-216b_002326	1.36	0.967	1	26.078	26.278	26.278	6.734	0.221	1.015	0.718	1.436	0.866
PBBI	14B	mmu-miR-877#_002548	1.466	0.968	1	19.449	19.271	19.271	-2.468	0.188	1.203	0.897	1.615	0.17
Sham	49B	mmu-miR-322#_002506	1.559	0.964	1	21.167	20.986	20.986	0.085	0.179	0.758	0.573	1.004	0.123
PBBI	15B	mmu-miR-770-5p_002608	1.366	0.731	1	24.093	24.033	24.033	2.295	0.459	2.828	1.376	5.814	0.134
Sham	49B	hsa-miR-144_002676	0.965	0.5	1	23.716	24.738	24.738	3.695	0.438	0.997	0.429	2.318	0.885
Sham	47B	mmu-miR-1931_121168	0	0	1	Undetermined
Sham	49A	hsa-miR-30c_000419	1.609	0.977	1	10.251	10.648	10.648	-8.896	0.067	0.813	0.733	0.903	0.102
PBBI	15B	mmu-miR-877#_002548	1.482	0.958	1	18.494	19.271	19.271	-2.468	0.188	1.203	0.897	1.615	0.17
Sham	48B	mmu-miR-322#_002506	1.51	0.967	1	19.787	20.986	20.986	0.085	0.179	0.758	0.573	1.004	0.123
Sham	50A	hsa-miR-184_000485	1.644	0.972	1	21.275	21.879	21.879	2.335	0.214	0.872	0.623	1.221	0.799
PBBI	14B	mmu-miR-770-5p_002608	1.096	0.824	1	25.212	24.033	24.033	2.295	0.459	2.828	1.376	5.814	0.134
Sham	49A	mmu-miR-542-5p_002563	1.392	0.954	1	23.031	23.137	23.137	3.593	0.117	1.045	0.87	1.255	0.967
Sham	46B	hsa-miR-144_002676	1.042	0.771	1	25.647	24.738	24.738	3.695	0.438	0.997	0.429	2.318	0.885
PBBI	12B	mmu-miR-877#_002548	1.505	0.968	1	20.334	19.271	19.271	-2.468	0.188	1.203	0.897	1.615	0.17
Sham	48B	mmu-miR-1931_121168	0.664	0	1	Undetermined
Sham	47B	mmu-miR-322#_002506	1.378	0.95	1	21.204	20.986	20.986	0.085	0.179	0.758	0.573	1.004	0.123
Sham	17A	hsa-miR-216b_002326	1.351	0.971	1	26.68	26.278	26.278	6.734	0.221	1.015	0.718	1.436	0.866
PBBI	13B	mmu-miR-770-5p_002608	1.189	0.929	1	25.11	24.033	24.033	2.295	0.459	2.828	1.376	5.814	0.134
Sham	47B	hsa-miR-144_002676	0.872	0	1	Undetermined	24.738	24.738	3.695	0.438	0.997	0.429	2.318	0.885
Sham	18A	hsa-miR-216b_002326	1.517	0.976	1	24.288	26.278	26.278	6.734	0.221	1.015	0.718	1.436	0.866
Sham	49B	mmu-miR-1931_121168	0.583	0	1	Undetermined
PBBI	13B	mmu-miR-877#_002548	1.499	0.943	1	19.773	19.271	19.271	-2.468	0.188	1.203	0.897	1.615	0.17
Sham	46B	mmu-miR-322#_002506	1.498	0.979	1	20.693	20.986	20.986	0.085	0.179	0.758	0.573	1.004	0.123
PBBI	12B	mmu-miR-770-5p_002608	0.996	0.833	1	23.962	24.033	24.033	2.295	0.459	2.828	1.376	5.814	0.134
Sham	48B	hsa-miR-144_002676	1.193	0.725	1	24.006	24.738	24.738	3.695	0.438	0.997	0.429	2.318	0.885
Sham	50B	hsa-miR-22#_002301	1.593	0.983	1	20.825	20.078	20.078	-0.822	0.135	0.852	0.69	1.052	0.233
PBBI	13B	rno-miR-24-1#_002079	0	0	1	Undetermined	21.257	21.257	0.134	1.057	2.918	0.486	17.511	0.35
Sham	48B	rno-miR-547_241078	1.143	0.386	1	22.534	22.153	22.153	1.253	0.82	2.139	0.591	7.739	0.536
PBBI	11B	mmu-miR-770-5p_002608	1.032	0.375	1	22.347	24.033	24.033	2.295	0.459	2.828	1.376	5.814	0.134
Sham	48B	mmu-miR-17#_002543	1.247	0.912	1	21.739	22.959	22.959	2.058	0.247	0.952	0.647	1.403	0.912
PBBI	45A	hsa-miR-708_002341	1.589	0.971	1	17.063	19.299	19.299	-1.134	0.625	0.298	0.112	0.793	0.002
PBBI	45B	mmu-miR-1932_121172	0	0	1	Undetermined
PBBI	11A	hsa-miR-135a_000460	1.507	0.942	1	23.563	19.59	19.59	-0.843	0.597	0.319	0.125	0.815	0.027
Sham	18B	mmu-miR-2182_241119	1.457	0.933	1	23.584	21.438	21.438	0.538	0.75	1.467	0.453	4.756	0.693
PBBI	12A	hsa-miR-135a_000460	1.505	0.957	1	24.621	19.59	19.59	-0.843	0.597	0.319	0.125	0.815	0.027
PBBI	43B	rno-miR-666_241074	0.805	0.553	1	19.575	19.881	19.881	-1.957	0.497	2.252	1.017	4.988	0.034
Sham	20B	mmu-miR-712_002636	1.476	0.34	1	18.963	17.43	17.43	-3.371	0.979	0.93	0.187	4.629	0.54
Sham	47B	mmu-miR-17#_002543	1.2	0.933	1	22.71	22.959	22.959	2.058	0.247	0.952	0.647	1.403	0.912
Sham	49B	rno-miR-547_241078	1.33	0.843	1	25.494	22.153	22.153	1.253	0.82	2.139	0.591	7.739	0.536
PBBI	44A	hsa-miR-708_002341	1.578	0.97	1	17.081	19.299	19.299	-1.134	0.625	0.298	0.112	0.793	0.002
PBBI	14B	rno-miR-24-1#_002079	0	0.361	1	15.822	21.257	21.257	0.134	1.057	2.918	0.486	17.511	0.35
PBBI	44B	mmu-miR-1932_121172	0.613	0	1	Undetermined
Sham	19B	mmu-miR-2182_241119	1.178	0.361	1	17.261	21.438	21.438	0.538	0.75	1.467	0.453	4.756	0.693
PBBI	42B	rno-miR-666_241074	0.849	0.601	1	19.392	19.881	19.881	-1.957	0.497	2.252	1.017	4.988	0.034
Sham	50A	hsa-miR-487b_001285	1.533	0.959	1	16.354	16.482	16.482	-3.063	0.084	0.867	0.76	0.99	0.164
PBBI	13A	hsa-miR-135a_000460	1.459	0.954	1	22.779	19.59	19.59	-0.843	0.597	0.319	0.125	0.815	0.027
PBBI	41B	mmu-miR-370_001068	1.119	0.472	1	22.641	21.179	21.179	-0.061	1.207	0.938	0.092	9.574	0.419
PBBI	11B	rno-miR-24-1#_002079	0.649	0	1	Undetermined	21.257	21.257	0.134	1.057	2.918	0.486	17.511	0.35
Sham	47A	hsa-miR-708_002341	1.592	0.972	1	19.278	16.919	16.919	-2.625	0.07	0.838	0.751	0.934	0.06
Sham	16B	mmu-miR-2182_241119	1.326	0.546	1	19.753	21.438	21.438	0.538	0.75	1.467	0.453	4.756	0.693
PBBI	43B	mmu-miR-1932_121172	0.714	0	1	Undetermined
PBBI	14A	hsa-miR-135a_000460	1.467	0.934	1	18.709	19.59	19.59	-0.843	0.597	0.319	0.125	0.815	0.027
PBBI	41B	rno-miR-666_241074	0	0.569	1	18.151	19.881	19.881	-1.957	0.497	2.252	1.017	4.988	0.034
PBBI	42B	mmu-miR-370_001068	1.077	0.331	1	24.849	21.179	21.179	-0.061	1.207	0.938	0.092	9.574	0.419
Sham	49B	mmu-miR-17#_002543	1.073	0.788	1	22.855	22.959	22.959	2.058	0.247	0.952	0.647	1.403	0.912
PBBI	44B	mmu-miR-370_001068	1.083	0.547	1	20.819	21.179	21.179	-0.061	1.207	0.938	0.092	9.574	0.419
PBBI	12B	rno-miR-24-1#_002079	0	0	1	Undetermined	21.257	21.257	0.134	1.057	2.918	0.486	17.511	0.35
Sham	46A	hsa-miR-708_002341	1.649	0.97	1	18.895	16.919	16.919	-2.625	0.07	0.838	0.751	0.934	0.06
Sham	17B	mmu-miR-2182_241119	1.372	0.818	1	22.54	21.438	21.438	0.538	0.75	1.467	0.453	4.756	0.693
Sham	20A	hsa-miR-335#_002185	1.518	0.956	1	15.844	17.309	17.309	-2.235	0.064	0.803	0.727	0.887	0.054
PBBI	42B	mmu-miR-1932_121172	0	0	1	Undetermined
PBBI	15A	hsa-miR-135a_000460	1.479	0.913	1	15.52	19.59	19.59	-0.843	0.597	0.319	0.125	0.815	0.027
Sham	50A	rno-miR-381_001322	1.544	0.97	1	20.802	21.111	21.111	1.567	0.164	1.066	0.824	1.378	0.538
PBBI	41B	mmu-miR-1932_121172	0.605	0	1	Undetermined
PBBI	43B	mmu-miR-370_001068	0.944	0.242	1	19.637	21.179	21.179	-0.061	1.207	0.938	0.092	9.574	0.419
PBBI	44B	rno-miR-547_241078	1.222	0.557	1	23.867	22.237	22.237	0.499	1.395	3.609	0.405	32.181	0.311
Sham	49B	mmu-miR-1932_121172	0.646	0	1	Undetermined
PBBI	11A	hsa-miR-216b_002326	0.572	0	1	Undetermined	26.432	26.432	6.91	0.311	0.899	0.531	1.522	0.693
Sham	20A	hsa-miR-871_002354	0.658	0	1	Undetermined
PBBI	44B	mmu-miR-17#_002543	1.28	0.934	1	21.93	23.302	23.302	1.909	0.206	1.056	0.754	1.481	0.652
Sham	49A	hsa-miR-708_002341	1.67	0.975	1	16.569	16.919	16.919	-2.625	0.07	0.838	0.751	0.934	0.06
Sham	48A	hsa-miR-195_000494	1.601	0.979	1	16.349	15.265	15.265	-4.279	0.1	1.066	0.911	1.247	0.836
PBBI	45B	mmu-miR-370_001068	0.773	0	1	Undetermined	21.179	21.179	-0.061	1.207	0.938	0.092	9.574	0.419
PBBI	41B	mmu-miR-1224_240985	0.753	0.643	1	20.064	20.064	20.064	-1.394		0.787
PBBI	41B	mmu-miR-322#_002506	1.557	0.973	1	20.612	21.068	21.068	-0.505	0.267	1.142	0.746	1.749	0.406
Sham	16A	hsa-miR-135a_000460	1.542	0.966	1	15.867	17.116	17.116	-2.428	0.182	0.958	0.72	1.274	0.562
Sham	50A	hsa-miR-199a_000498	1.151	0.919	1	27.384	24.761	24.761	5.819	1.741	2.427	0.127	46.479	0.359
Sham	48B	mmu-miR-1932_121172	0	0	1	Undetermined
Sham	48A	hsa-miR-708_002341	1.662	0.97	1	17.252	16.919	16.919	-2.625	0.07	0.838	0.751	0.934	0.06
PBBI	12A	hsa-miR-216b_002326	0	0	1	Undetermined	26.432	26.432	6.91	0.311	0.899	0.531	1.522	0.693
PBBI	41A	hsa-miR-30c_000419	1.613	0.971	1	11.694	12.623	12.623	-7.811	0.478	0.383	0.181	0.811	0.01
Sham	46B	mmu-miR-370_001068	0.889	0.293	1	18.563	19.759	19.759	-1.142	0.788	1.984	0.576	6.832	0.445
PBBI	45B	rno-miR-547_241078	1.188	0.661	1	26.823	22.237	22.237	0.499	1.395	3.609	0.405	32.181	0.311
Sham	49A	hsa-miR-195_000494	1.602	0.96	1	14.956	15.265	15.265	-4.279	0.1	1.066	0.911	1.247	0.836
PBBI	43B	mmu-miR-17#_002543	1.295	0.942	1	22.528	23.302	23.302	1.909	0.206	1.056	0.754	1.481	0.652
Sham	17A	hsa-miR-135a_000460	1.549	0.893	1	16.323	17.116	17.116	-2.428	0.182	0.958	0.72	1.274	0.562
Sham	47B	mmu-miR-1932_121172	0	0	1	Undetermined
Sham	46B	rno-miR-547_241078	1.195	0.765	1	26.041	22.153	22.153	1.253	0.82	2.139	0.591	7.739	0.536
Sham	47B	mmu-miR-370_001068	0.861	0.462	1	18.713	19.759	19.759	-1.142	0.788	1.984	0.576	6.832	0.445
PBBI	43B	mmu-miR-1224_240985	0.529	0	1	Undetermined	20.064	20.064	-1.394		0.787
Sham	46B	mmu-miR-17#_002543	1.192	0.927	1	22.62	22.959	22.959	2.058	0.247	0.952	0.647	1.403	0.912
PBBI	42A	hsa-miR-30c_000419	1.587	0.985	1	8.497	12.623	12.623	-7.811	0.478	0.383	0.181	0.811	0.01
PBBI	45A	hsa-miR-195_000494	1.566	0.961	1	16.433	17.777	17.777	-2.657	0.545	0.346	0.147	0.814	0.014
Sham	50A	hsa-miR-126#_000451	1.648	0.977	1	14.656	14.824	14.824	-4.72	0.13	1.269	1.035	1.556	0.592
Sham	50B	hsa-miR-151-5P_002642	1.463	0.966	1	23.521	22.866	22.866	1.966	0.16	0.753	0.586	0.968	0.061
Sham	18A	hsa-miR-135a_000460	1.546	0.929	1	14.657	17.116	17.116	-2.428	0.182	0.958	0.72	1.274	0.562
Sham	46B	mmu-miR-1932_121172	0.702	0	1	Undetermined
Sham	47B	rno-miR-547_241078	1.276	0.632	1	24.733	22.153	22.153	1.253	0.82	2.139	0.591	7.739	0.536
Sham	47A	hsa-miR-195_000494	1.632	0.982	1	17.89	15.265	15.265	-4.279	0.1	1.066	0.911	1.247	0.836
PBBI	42B	mmu-miR-1224_240985	0	0	1	Undetermined	20.064	20.064	-1.394		0.787
Sham	20B	mmu-miR-717_001652	0.538	0	1	Undetermined
Sham	48B	mmu-miR-370_001068	0	0.567	1	21.627	19.759	19.759	-1.142	0.788	1.984	0.576	6.832	0.445
PBBI	45B	mmu-miR-17#_002543	1.116	0.875	1	22.1	23.302	23.302	1.909	0.206	1.056	0.754	1.481	0.652
PBBI	43A	hsa-miR-30c_000419	1.551	0.937	1	11.028	12.623	12.623	-7.811	0.478	0.383	0.181	0.811	0.01
Sham	50B	mmu-miR-29b#_002497	1.485	0.971	1	24.482	23.685	23.685	2.785	0.076	0.856	0.76	0.963	0.23
Sham	46A	hsa-miR-195_000494	1.584	0.985	1	17.834	15.265	15.265	-4.279	0.1	1.066	0.911	1.247	0.836
Sham	19A	hsa-miR-135a_000460	1.521	0.954	1	17.42	17.116	17.116	-2.428	0.182	0.958	0.72	1.274	0.562
Sham	50A	hsa-miR-192_000491	1.612	0.98	1	18.361	18.753	18.753	-0.791	0.162	0.686	0.532	0.884	0.061
PBBI	14B	mmu-miR-717_001652	0.65	0	1	Undetermined	29.204	29.204	8.66
PBBI	44B	mmu-miR-1224_240985	0	0	1	Undetermined	20.064	20.064	-1.394		0.787
Sham	18B	mmu-miR-712_002636	0	0	1	Undetermined	17.43	17.43	-3.371	0.979	0.93	0.187	4.629	0.54
Sham	17A	hsa-miR-20a_000580	1.588	0.976	1	15.548	15.326	15.326	-4.218	0.132	0.962	0.782	1.183	0.747
PBBI	11B	mmu-miR-449b_001667	0.506	0	1	Undetermined	26.119	26.119	4.837	0.398	1.852	0.942	3.641	0.679
PBBI	13A	hsa-miR-871_002354	0	0	1	Undetermined
PBBI	11A	mmu-miR-293_001794	0	0	1	Undetermined
PBBI	15B	mmu-miR-717_001652	0	0	1	Undetermined	29.204	29.204	8.66
Sham	16B	mmu-miR-712_002636	1.413	0.316	1	17.048	17.43	17.43	-3.371	0.979	0.93	0.187	4.629	0.54
Sham	16A	hsa-miR-20a_000580	1.605	0.978	1	14.627	15.326	15.326	-4.218	0.132	0.962	0.782	1.183	0.747
Sham	17B	mmu-miR-712_002636	1.437	0.256	1	14.352	17.43	17.43	-3.371	0.979	0.93	0.187	4.629	0.54
PBBI	45B	mmu-miR-1224_240985	0	0	1	Undetermined	20.064	20.064	-1.394		0.787
Sham	49B	rno-miR-220_241101	1.06	0.858	1	24.329	21.569	21.569	0.749	0.72	1.123	0.355	3.551	0.754
PBBI	12A	hsa-miR-871_002354	0.532	0	1	Undetermined
Sham	49A	hsa-miR-184_000485	1.646	0.967	1	21.786	21.879	21.879	2.335	0.214	0.872	0.623	1.221	0.799
Sham	20B	mmu-miR-2182_241119	1.311	0.921	1	23.001	21.438	21.438	0.538	0.75	1.467	0.453	4.756	0.693
Sham	48B	rno-miR-666_241074	0.991	0.761	1	18.941	19.049	19.049	-1.851	0.479	2.093	0.987	4.438	0.239
PBBI	41A	hsa-miR-126#_000451	1.61	0.987	1	19.206	17.025	17.025	-3.409	0.504	0.511	0.232	1.128	0.03
PBBI	12B	mmu-miR-717_001652	0.666	0	1	Undetermined	29.204	29.204	8.66
Sham	46B	mmu-miR-1224_240985	0.542	0	1	Undetermined	18.849	18.849	-2.435		1.618
PBBI	15A	hsa-miR-20a_000580	1.526	0.93	1	13.432	16.972	16.972	-3.462	0.516	0.569	0.254	1.278	0.575
PBBI	13B	mmu-miR-449b_001667	0	0	1	Undetermined	26.119	26.119	4.837	0.398	1.852	0.942	3.641	0.679
Sham	20B	mmu-miR-1306_121155	1.11	0.9	1	22.776	22.753	22.753	1.853	0.097	1.197	1.029	1.394	0.466
PBBI	13A	mmu-miR-293_001794	0	0	1	Undetermined
PBBI	15A	hsa-miR-871_002354	0.77	0	1	Undetermined
Sham	48A	hsa-miR-184_000485	1.575	0.983	1	23.298	21.879	21.879	2.335	0.214	0.872	0.623	1.221	0.799
Sham	49B	rno-miR-666_241074	0.992	0.644	1	20.617	19.049	19.049	-1.851	0.479	2.093	0.987	4.438	0.239
PBBI	42A	hsa-miR-126#_000451	1.378	0.89	1	12.765	17.025	17.025	-3.409	0.504	0.511	0.232	1.128	0.03
PBBI	13B	mmu-miR-717_001652	0.69	0	1	Undetermined	29.204	29.204	8.66
Sham	47B	mmu-miR-1224_240985	0.727	0	1	Undetermined	18.849	18.849	-2.435		1.618
PBBI	12B	mmu-miR-449b_001667	1.075	0.685	1	26.836	26.119	26.119	4.837	0.398	1.852	0.942	3.641	0.679
PBBI	14A	hsa-miR-20a_000580	1.587	0.968	1	16.849	16.972	16.972	-3.462	0.516	0.569	0.254	1.278	0.575
PBBI	43A	hsa-miR-126#_000451	1.569	0.976	1	14.597	17.025	17.025	-3.409	0.504	0.511	0.232	1.128	0.03
Sham	19B	mmu-miR-712_002636	1.29	0.415	1	16.75	17.43	17.43	-3.371	0.979	0.93	0.187	4.629	0.54
PBBI	14A	hsa-miR-871_002354	0	0	1	Undetermined
PBBI	12A	mmu-miR-293_001794	0	0	1	Undetermined
Sham	49B	hsa-miR-22#_002301	1.585	0.979	1	20.387	20.078	20.078	-0.822	0.135	0.852	0.69	1.052	0.233
Sham	19B	rno-miR-24-1#_002079	1.095	0.534	1	22.604	22.202	22.202	1.301	0.174	1.299	0.989	1.707	0.211
Sham	18B	mmu-miR-717_001652	0.6	0	1	Undetermined
PBBI	13B	mmu-miR-712_002636	1.484	0.805	1	25.129	20.784	20.784	-0.955	1.311	0.174	0.022	1.361	0.499
Sham	18A	hsa-miR-871_002354	0	0	1	Undetermined
Sham	46B	rno-miR-666_241074	0.89	0.574	1	18.836	19.049	19.049	-1.851	0.479	2.093	0.987	4.438	0.239
Sham	17A	hsa-miR-871_002354	0.673	0	1	Undetermined
Sham	20A	hsa-miR-135a_000460	1.519	0.963	1	16.142	17.116	17.116	-2.428	0.182	0.958	0.72	1.274	0.562
PBBI	13A	hsa-miR-20a_000580	1.543	0.957	1	20.327	16.972	16.972	-3.462	0.516	0.569	0.254	1.278	0.575
Sham	46B	rno-miR-220_241101	0.863	0.638	1	22.793	21.569	21.569	0.749	0.72	1.123	0.355	3.551	0.754
PBBI	15B	mmu-miR-449b_001667	0.91	0.828	1	26.602	26.119	26.119	4.837	0.398	1.852	0.942	3.641	0.679
PBBI	44A	hsa-miR-126#_000451	1.58	0.978	1	15.642	17.025	17.025	-3.409	0.504	0.511	0.232	1.128	0.03
Sham	20A	mmu-miR-544_002550	1.594	0.982	1	19.178	20.112	20.112	0.568	0.118	0.675	0.561	0.813	0.007
Sham	48B	mmu-miR-1224_240985	0.796	0	1	Undetermined	18.849	18.849	-2.435		1.618
Sham	18B	rno-miR-24-1#_002079	1.309	0.474	1	22.755	22.202	22.202	1.301	0.174	1.299	0.989	1.707	0.211
PBBI	12B	mmu-miR-712_002636	1.442	0.329	1	19.328	20.784	20.784	-0.955	1.311	0.174	0.022	1.361	0.499
Sham	47B	rno-miR-666_241074	0.901	0.606	1	19.538	19.049	19.049	-1.851	0.479	2.093	0.987	4.438	0.239
Sham	19B	mmu-miR-717_001652	0.673	0	1	Undetermined
PBBI	41B	mmu-miR-1905_121196	1.106	0.815	1	17.764	14.74	14.74	-6.856	0.981	1.479	0.308	7.096	0.94
PBBI	41A	hsa-miR-708_002341	1.659	0.985	1	19.211	19.299	19.299	-1.134	0.625	0.298	0.112	0.793	0.002
PBBI	12A	hsa-miR-20a_000580	1.491	0.979	1	21.76	16.972	16.972	-3.462	0.516	0.569	0.254	1.278	0.575
Sham	16A	hsa-miR-871_002354	0.765	0	1	Undetermined
PBBI	45B	rno-miR-220_241101	0	0.366	1	20.965	22.628	22.628	1.062	0.982	0.904	0.188	4.345	0.693
PBBI	14B	mmu-miR-449b_001667	0	0	1	Undetermined	26.119	26.119	4.837	0.398	1.852	0.942	3.641	0.679
PBBI	45A	hsa-miR-126#_000451	1.571	0.949	1	14.997	17.025	17.025	-3.409	0.504	0.511	0.232	1.128	0.03
Sham	17B	rno-miR-24-1#_002079	1.123	0.347	1	21.635	22.202	22.202	1.301	0.174	1.299	0.989	1.707	0.211
Sham	49B	mmu-miR-1224_240985	0.711	0.485	1	18.849	18.849	18.849	-2.435		1.618
PBBI	15B	mmu-miR-712_002636	1.401	0.357	1	18.068	20.784	20.784	-0.955	1.311	0.174	0.022	1.361	0.499
Sham	17B	mmu-miR-449b_001667	1.169	0.857	1	28.713	26.208	26.208	5.307	1.003	1.336	0.277	6.438	0.375
Sham	16B	mmu-miR-717_001652	0.688	0	1	Undetermined
Sham	50A	hsa-miR-195_000494	1.591	0.951	1	15.13	15.265	15.265	-4.279	0.1	1.066	0.911	1.247	0.836
PBBI	42B	mmu-miR-1905_121196	0	0.217	1	9.467	14.74	14.74	-6.856	0.981	1.479	0.308	7.096	0.94
PBBI	44B	rno-miR-666_241074	0.898	0.624	1	21.4	19.881	19.881	-1.957	0.497	2.252	1.017	4.988	0.034
PBBI	11A	hsa-miR-20a_000580	1.564	0.965	1	21.316	16.972	16.972	-3.462	0.516	0.569	0.254	1.278	0.575
Sham	48B	rno-miR-220_241101	0.885	0.425	1	21.694	21.569	21.569	0.749	0.72	1.123	0.355	3.551	0.754
Sham	16B	rno-miR-24-1#_002079	1.095	0.296	1	20.811	22.202	22.202	1.301	0.174	1.299	0.989	1.707	0.211
PBBI	42A	hsa-miR-708_002341	1.631	0.937	1	14.589	19.299	19.299	-1.134	0.625	0.298	0.112	0.793	0.002
Sham	46A	hsa-miR-126#_000451	1.575	0.979	1	16.645	14.824	14.824	-4.72	0.13	1.269	1.035	1.556	0.592
PBBI	14B	mmu-miR-712_002636	1.461	0.737	1	24.535	20.784	20.784	-0.955	1.311	0.174	0.022	1.361	0.499
Sham	17B	mmu-miR-717_001652	0	0	1	Undetermined
Sham	50B	mmu-miR-370_001068	1.106	0.566	1	23.089	19.759	19.759	-1.142	0.788	1.984	0.576	6.832	0.445
PBBI	11A	hsa-let-7b_000378	1.627	0.969	1	18.742	16.807	16.807	-3.626	0.347	0.741	0.43	1.278	0.828
PBBI	45B	rno-miR-666_241074	0.834	0	1	Undetermined	19.881	19.881	-1.957	0.497	2.252	1.017	4.988	0.034
Sham	19A	hsa-miR-871_002354	0	0	1	Undetermined
Sham	50B	mmu-miR-1932_121172	0	0	1	Undetermined
PBBI	43B	mmu-miR-1905_121196	0	0.443	1	12.72	14.74	14.74	-6.856	0.981	1.479	0.308	7.096	0.94
Sham	47B	rno-miR-220_241101	0.872	0	1	Undetermined	21.569	21.569	0.749	0.72	1.123	0.355	3.551	0.754
Sham	50A	mmu-miR-217_002556	1.463	0.964	1	25.608	25.586	25.586	6.042	0.127	0.983	0.805	1.199	0.764
Sham	47A	hsa-miR-126#_000451	1.568	0.948	1	17.543	14.824	14.824	-4.72	0.13	1.269	1.035	1.556	0.592
PBBI	15B	rno-miR-24-1#_002079	0.983	0.438	1	21.681	21.257	21.257	0.134	1.057	2.918	0.486	17.511	0.35
Sham	16B	mmu-miR-449b_001667	1.173	0.522	1	25.108	26.208	26.208	5.307	1.003	1.336	0.277	6.438	0.375
PBBI	43A	hsa-miR-708_002341	1.613	0.969	1	17.436	19.299	19.299	-1.134	0.625	0.298	0.112	0.793	0.002
Sham	19A	mmu-miR-293_001794	0	0	1	Undetermined
Sham	19A	mmu-miR-380-3p_001071	1.305	0.72	1	25.827	26.128	26.128	6.584	0.187	0.726	0.542	0.975	0.113
Sham	48A	hsa-miR-126#_000451	1.59	0.958	1	15.695	14.824	14.824	-4.72	0.13	1.269	1.035	1.556	0.592
PBBI	44B	hsa-miR-22#_002301	1.496	0.973	1	19.541	21.7	21.7	-0.039	0.527	0.495	0.217	1.13	0.19
PBBI	42A	hsa-miR-184_000485	1.563	0.936	1	20.109	23.642	23.642	3.209	0.339	0.476	0.28	0.81	0.027
PBBI	41B	mmu-miR-28#_002545	1.492	0.963	1	19.749	18.486	18.486	-3.252	0.983	4.355	0.933	20.332	0.339
PBBI	44B	mmu-miR-1905_121196	0.9	0.648	1	16.611	14.74	14.74	-6.856	0.981	1.479	0.308	7.096	0.94
Sham	17A	hsa-miR-125b-1#_002378	1.485	0.971	1	23.838	23.7	23.7	4.156	0.222	1.033	0.73	1.463	0.586
PBBI	41B	rno-miR-220_241101	0.992	0.862	1	24.687	22.628	22.628	1.062	0.982	0.904	0.188	4.345	0.693
Sham	50A	hsa-miR-484_001821	1.567	0.979	1	18.457	18.321	18.321	-1.223	0.128	0.679	0.556	0.83	0.215
Sham	19B	mmu-miR-449b_001667	0.949	0.337	1	18.012	26.208	26.208	5.307	1.003	1.336	0.277	6.438	0.375
Sham	18A	mmu-miR-293_001794	0	0	1	Undetermined
Sham	49A	hsa-miR-126#_000451	1.638	0.956	1	13.835	14.824	14.824	-4.72	0.13	1.269	1.035	1.556	0.592
Sham	50A	mmu-miR-542-5p_002563	1.414	0.93	1	23.008	23.137	23.137	3.593	0.117	1.045	0.87	1.255	0.967
PBBI	41A	hsa-miR-184_000485	1.61	0.98	1	23.017	23.642	23.642	3.209	0.339	0.476	0.28	0.81	0.027
PBBI	43B	hsa-miR-22#_002301	1.491	0.987	1	19.303	21.7	21.7	-0.039	0.527	0.495	0.217	1.13	0.19
Sham	46B	mmu-miR-1905_121196	0.907	0.565	1	14.449	15.206	15.206	-5.735	0.933	0.68	0.153	3.018	0.801
Sham	18A	hsa-miR-125b-1#_002378	1.554	0.973	1	22.389	23.7	23.7	4.156	0.222	1.033	0.73	1.463	0.586
PBBI	45B	mmu-miR-1905_121196	0.899	0.547	1	15.421	14.74	14.74	-6.856	0.981	1.479	0.308	7.096	0.94
Sham	18A	mmu-miR-380-3p_001071	1.435	0.701	1	24.222	26.128	26.128	6.584	0.187	0.726	0.542	0.975	0.113
Sham	18B	mmu-miR-449b_001667	1.181	0.812	1	28.23	26.208	26.208	5.307	1.003	1.336	0.277	6.438	0.375
PBBI	42B	hsa-miR-22#_002301	1.565	0.968	1	19.923	21.7	21.7	-0.039	0.527	0.495	0.217	1.13	0.19
PBBI	14A	hsa-miR-125b-1#_002378	1.431	0.939	1	24.201	24.34	24.34	3.907	0.111	1.227	1.031	1.461	0.105
Sham	47B	mmu-miR-1905_121196	0.987	0.618	1	17.096	15.206	15.206	-5.735	0.933	0.68	0.153	3.018	0.801
PBBI	44B	rno-miR-220_241101	0.64	0.543	1	23.736	22.628	22.628	1.062	0.982	0.904	0.188	4.345	0.693
PBBI	15A	hsa-miR-125b-1#_002378	1.489	0.958	1	22.228	24.34	24.34	3.907	0.111	1.227	1.031	1.461	0.105
PBBI	43B	rno-miR-220_241101	0.87	0.735	1	23.763	22.628	22.628	1.062	0.982	0.904	0.188	4.345	0.693
Sham	20A	mmu-miR-743b-5p_002470	0.792	0	1	Undetermined	27.339	27.339	5.624
Sham	17A	mmu-miR-380-3p_001071	1.349	0.618	1	25.339	26.128	26.128	6.584	0.187	0.726	0.542	0.975	0.113
PBBI	41B	hsa-miR-22#_002301	1.515	0.959	1	19.863	21.7	21.7	-0.039	0.527	0.495	0.217	1.13	0.19
Sham	48B	mmu-miR-1905_121196	0.933	0.237	1	13.533	15.206	15.206	-5.735	0.933	0.68	0.153	3.018	0.801
Sham	16A	hsa-miR-125b-1#_002378	1.561	0.971	1	23.269	23.7	23.7	4.156	0.222	1.033	0.73	1.463	0.586
PBBI	42B	rno-miR-220_241101	0.768	0.39	1	23.889	22.628	22.628	1.062	0.982	0.904	0.188	4.345	0.693
Sham	20B	mmu-miR-877#_002548	1.523	0.959	1	18.707	18.685	18.685	-2.215	0.126	1.01	0.829	1.231	0.856
Sham	16A	mmu-miR-380-3p_001071	1.302	0.538	1	24.351	26.128	26.128	6.584	0.187	0.726	0.542	0.975	0.113
PBBI	15A	mmu-miR-293_001794	0	0	1	Undetermined
Sham	49B	mmu-miR-1905_121196	1.089	0.837	1	18.84	15.206	15.206	-5.735	0.933	0.68	0.153	3.018	0.801
PBBI	12A	hsa-miR-125b-1#_002378	1.13	0.818	1	26.567	24.34	24.34	3.907	0.111	1.227	1.031	1.461	0.105
Sham	48B	hsa-miR-22#_002301	1.519	0.937	1	19.459	20.078	20.078	-0.822	0.135	0.852	0.69	1.052	0.233
PBBI	15A	mmu-miR-380-3p_001071	1.302	0.726	1	25.961	26.224	26.224	6.702	0.217	0.669	0.463	0.968	0.063
PBBI	45B	mmu-miR-28#_002545	1.422	0.97	1	18.42	18.486	18.486	-3.252	0.983	4.355	0.933	20.332	0.339
PBBI	43B	hsa-miR-136#_002100	1.59	0.971	1	15.786	19.118	19.118	-2.62	0.891	0.22	0.055	0.892	0.038
Sham	47A	hsa-miR-184_000485	1.59	0.976	1	24.642	21.879	21.879	2.335	0.214	0.872	0.623	1.221	0.799
PBBI	14A	mmu-miR-293_001794	0.727	0	1	Undetermined
PBBI	13A	hsa-miR-125b-1#_002378	1.376	0.906	1	25.376	24.34	24.34	3.907	0.111	1.227	1.031	1.461	0.105
Sham	47B	hsa-miR-22#_002301	1.462	0.946	1	19.993	20.078	20.078	-0.822	0.135	0.852	0.69	1.052	0.233
PBBI	14A	mmu-miR-380-3p_001071	1.24	0.628	1	26.371	26.224	26.224	6.702	0.217	0.669	0.463	0.968	0.063
PBBI	44B	mmu-miR-28#_002545	1.37	0.965	1	18.799	18.486	18.486	-3.252	0.983	4.355	0.933	20.332	0.339
PBBI	44B	hsa-miR-136#_002100	1.587	0.97	1	15.659	19.118	19.118	-2.62	0.891	0.22	0.055	0.892	0.038
Sham	50B	mmu-miR-1931_121168	0.731	0	1	Undetermined
Sham	46A	hsa-miR-184_000485	1.58	0.979	1	24.006	21.879	21.879	2.335	0.214	0.872	0.623	1.221	0.799
PBBI	44A	hsa-miR-184_000485	1.518	0.963	1	23.202	23.642	23.642	3.209	0.339	0.476	0.28	0.81	0.027
Sham	17A	mmu-miR-293_001794	0.768	0	1	Undetermined
Sham	46B	hsa-miR-22#_002301	1.497	0.977	1	20.096	20.078	20.078	-0.822	0.135	0.852	0.69	1.052	0.233
PBBI	13A	mmu-miR-380-3p_001071	0	0	1	Undetermined	26.224	26.224	6.702	0.217	0.669	0.463	0.968	0.063
PBBI	41B	hsa-miR-136#_002100	1.602	0.986	1	16.548	19.118	19.118	-2.62	0.891	0.22	0.055	0.892	0.038
PBBI	45A	hsa-miR-184_000485	1.554	0.959	1	24.698	23.642	23.642	3.209	0.339	0.476	0.28	0.81	0.027
PBBI	43B	mmu-miR-28#_002545	1.373	0.958	1	19.02	18.486	18.486	-3.252	0.983	4.355	0.933	20.332	0.339
Sham	20B	mmu-miR-15a#_002488	0.756	0	1	Undetermined	22.438	22.438	1.566	1.225	1.162	0.131	10.311	0.555
PBBI	11A	hsa-miR-125b-1#_002378	1.192	0.909	1	27.286	24.34	24.34	3.907	0.111	1.227	1.031	1.461	0.105
PBBI	45B	hsa-miR-22#_002301	1.456	0.871	1	20.725	21.7	21.7	-0.039	0.527	0.495	0.217	1.13	0.19
Sham	16A	mmu-miR-293_001794	0.494	0	1	Undetermined
PBBI	43A	hsa-miR-184_000485	1.572	0.963	1	22.358	23.642	23.642	3.209	0.339	0.476	0.28	0.81	0.027
PBBI	12A	mmu-miR-380-3p_001071	0	0	1	Undetermined	26.224	26.224	6.702	0.217	0.669	0.463	0.968	0.063
Sham	20B	mmu-miR-292-5p_001055	0.729	0	1	Undetermined	25.424	25.424	5.046		0.559
PBBI	42B	hsa-miR-136#_002100	1.611	0.975	1	16.305	19.118	19.118	-2.62	0.891	0.22	0.055	0.892	0.038
Sham	50B	hsa-miR-144_002676	1.002	0.723	1	26.249	24.738	24.738	3.695	0.438	0.997	0.429	2.318	0.885
PBBI	42B	mmu-miR-28#_002545	1.492	0.956	1	19.817	18.486	18.486	-3.252	0.983	4.355	0.933	20.332	0.339
PBBI	42B	mmu-miR-20b#_002524	0	0	1	Undetermined
Sham	19A	hsa-miR-452_001032	0	0	1	Undetermined	23.502	23.502	5.733		1.361
Sham	46A	rno-miR-381_001322	1.522	0.969	1	22.51	21.111	21.111	1.567	0.164	1.066	0.824	1.378	0.538
Sham	18A	hsa-miR-452_001032	0.797	0.554	1	23.502	23.502	23.502	5.733		1.361
PBBI	44B	mmu-miR-1188_002866	1.07	0.262	1	9.833	20.941	20.941	-1.038	1.431	10.338	0.991	107.872	0.349
Sham	16A	hsa-miR-193a-3p_002250	1.129	0.87	1	25.492	28.808	28.808	8.947	1.299	1.974	0.218	17.866	0.234
PBBI	43B	mmu-miR-20b#_002524	0.721	0	1	Undetermined
Sham	49B	hsa-miR-151-5P_002642	1.453	0.975	1	23.601	22.866	22.866	1.966	0.16	0.753	0.586	0.968	0.061
Sham	47A	rno-miR-381_001322	1.493	0.969	1	22.537	21.111	21.111	1.567	0.164	1.066	0.824	1.378	0.538
PBBI	45B	mmu-miR-1188_002866	1.009	0.499	1	19.814	20.941	20.941	-1.038	1.431	10.338	0.991	107.872	0.349
Sham	17A	hsa-miR-452_001032	0.637	0	1	Undetermined	23.502	23.502	5.733		1.361
PBBI	15A	hsa-miR-193a-3p_002250	1.02	0	1	Undetermined	30.774	30.774	11.202	1.487	0.413	0.024	7.237	0.311
Sham	19A	hsa-miR-24_000402	1.551	0.963	1	10.032	10.52	10.52	-9.024	0.088	0.809	0.705	0.928	0.075
PBBI	44B	mmu-miR-20b#_002524	0	0	1	Undetermined
PBBI	42A	hsa-miR-199a_000498	1.1	0.672	1	23.807	24.153	24.153	4.383	2.748	6.568	0.049	878.548	0.363
Sham	16A	hsa-miR-452_001032	0.829	0	1	Undetermined	23.502	23.502	5.733		1.361
PBBI	41A	hsa-miR-199a_000498	0.671	0	1	Undetermined	24.153	24.153	4.383	2.748	6.568	0.049	878.548	0.363
Sham	46B	mmu-miR-1188_002866	1.046	0	1	Undetermined	21.593	21.593	0.684	0.832	3.134	0.829	11.851	0.33
PBBI	44A	rno-miR-381_001322	1.433	0.92	1	21.571	22.36	22.36	1.927	0.221	0.83	0.587	1.175	0.425
PBBI	14A	hsa-miR-193a-3p_002250	0	0	1	Undetermined	30.774	30.774	11.202	1.487	0.413	0.024	7.237	0.311
PBBI	45B	mmu-miR-20b#_002524	0.629	0	1	Undetermined
PBBI	43A	hsa-miR-199a_000498	1.131	0.857	1	27.865	24.153	24.153	4.383	2.748	6.568	0.049	878.548	0.363
PBBI	15A	hsa-miR-452_001032	0	0	1	Undetermined
Sham	47B	mmu-miR-1188_002866	1.108	0.68	1	23.094	21.593	21.593	0.684	0.832	3.134	0.829	11.851	0.33
PBBI	45A	rno-miR-381_001322	1.523	0.948	1	21.424	22.36	22.36	1.927	0.221	0.83	0.587	1.175	0.425
PBBI	13A	hsa-miR-193a-3p_002250	0	0	1	Undetermined	30.774	30.774	11.202	1.487	0.413	0.024	7.237	0.311
Sham	20B	rno-miR-25#_002080	0.963	0	1	Undetermined
PBBI	44A	hsa-miR-199a_000498	1.102	0.706	1	28.171	24.153	24.153	4.383	2.748	6.568	0.049	878.548	0.363
Sham	46B	hsa-miR-151-5P_002642	1.432	0.984	1	22.754	22.866	22.866	1.966	0.16	0.753	0.586	0.968	0.061
Sham	50B	mmu-miR-17#_002543	1.302	0.925	1	23.426	22.959	22.959	2.058	0.247	0.952	0.647	1.403	0.912
PBBI	12A	hsa-miR-193a-3p_002250	0	0	1	Undetermined	30.774	30.774	11.202	1.487	0.413	0.024	7.237	0.311
Sham	50B	rno-miR-547_241078	1.235	0.585	1	24.266	22.153	22.153	1.253	0.82	2.139	0.591	7.739	0.536
PBBI	14A	hsa-miR-452_001032	0	0	1	Undetermined
PBBI	42A	rno-miR-381_001322	1.538	0.896	1	20.674	22.36	22.36	1.927	0.221	0.83	0.587	1.175	0.425
PBBI	45A	hsa-miR-199a_000498	0.465	0	1	Undetermined	24.153	24.153	4.383	2.748	6.568	0.049	878.548	0.363
PBBI	45B	hsa-miR-151-5P_002642	1.377	0.932	1	23.402	24.208	24.208	2.47	0.508	0.531	0.239	1.177	0.248
PBBI	11A	hsa-miR-193a-3p_002250	0.487	0	1	Undetermined	30.774	30.774	11.202	1.487	0.413	0.024	7.237	0.311
Sham	50A	mmu-miR-151_001190	1.461	0.972	1	20.12	19.933	19.933	0.388	0.124	0.837	0.689	1.016	0.198
PBBI	13A	hsa-miR-452_001032	0	0	1	Undetermined
PBBI	43A	rno-miR-381_001322	1.5	0.939	1	20.849	22.36	22.36	1.927	0.221	0.83	0.587	1.175	0.425
PBBI	41B	mmu-miR-1188_002866	1.149	0.842	1	23.299	20.941	20.941	-1.038	1.431	10.338	0.991	107.872	0.349
Sham	46A	hsa-miR-199a_000498	0	0	1	Undetermined	24.761	24.761	5.819	1.741	2.427	0.127	46.479	0.359
Sham	48B	hsa-miR-151-5P_002642	1.415	0.96	1	21.763	22.866	22.866	1.966	0.16	0.753	0.586	0.968	0.061
PBBI	42B	mmu-miR-1188_002866	1.157	0.853	1	22.772	20.941	20.941	-1.038	1.431	10.338	0.991	107.872	0.349
PBBI	12A	hsa-miR-452_001032	0.775	0	1	Undetermined
Sham	47A	hsa-miR-199a_000498	0	0	1	Undetermined	24.761	24.761	5.819	1.741	2.427	0.127	46.479	0.359
Sham	47B	hsa-miR-151-5P_002642	1.424	0.969	1	23.078	22.866	22.866	1.966	0.16	0.753	0.586	0.968	0.061
PBBI	41B	mmu-miR-20b#_002524	0	0	1	Undetermined
PBBI	43B	mmu-miR-1188_002866	0.967	0	1	Undetermined	20.941	20.941	-1.038	1.431	10.338	0.991	107.872	0.349
PBBI	41A	rno-miR-381_001322	1.523	0.953	1	23.679	22.36	22.36	1.927	0.221	0.83	0.587	1.175	0.425
PBBI	11A	hsa-miR-452_001032	0.418	0	1	Undetermined
Sham	17B	mmu-miR-485-3p_001943	1.618	0.975	1	18.732	18.667	18.667	-2.233	0.116	0.771	0.642	0.926	0.018
Sham	48A	mmu-miR-297b_001626	0	0	1	Undetermined
Sham	20B	mmu-miR-770-5p_002608	1.325	0.923	1	24.753	24.354	24.354	3.454	0.28	1.267	0.816	1.966	0.328
PBBI	13A	hsa-miR-24_000402	1.487	0.936	1	15.155	12.287	12.287	-8.147	0.442	0.44	0.22	0.881	0.008
PBBI	42B	hsa-miR-151-5P_002642	1.457	0.961	1	22.458	24.208	24.208	2.47	0.508	0.531	0.239	1.177	0.248
PBBI	44B	mmu-miR-698_001632	0	0	1	Undetermined	25.351	25.351	4.201	0.911	0.043	0	130.401
Sham	16B	mmu-miR-485-3p_001943	1.601	0.978	1	18.278	18.667	18.667	-2.233	0.116	0.771	0.642	0.926	0.018
Sham	47A	mmu-miR-297b_001626	0	0	1	Undetermined
PBBI	11B	mmu-miR-712_002636	1.107	0.568	1	14.055	20.784	20.784	-0.955	1.311	0.174	0.022	1.361	0.499
PBBI	15B	mmu-miR-485-3p_001943	1.567	0.969	1	18.445	19.583	19.583	-2.155	0.271	0.731	0.478	1.117	0.283
PBBI	14A	hsa-miR-24_000402	1.487	0.934	1	11.997	12.287	12.287	-8.147	0.442	0.44	0.22	0.881	0.008
PBBI	41B	hsa-miR-151-5P_002642	1.462	0.974	1	22.315	24.208	24.208	2.47	0.508	0.531	0.239	1.177	0.248
PBBI	45B	mmu-miR-698_001632	0.884	0.582	1	24.131	25.351	25.351	4.201	0.911	0.043	0	130.401
PBBI	11B	mmu-miR-376c#_002523	0	0	1	Undetermined	23.017	23.017	1.847	0.901	1.934	0.389	9.623	0.407
PBBI	14B	mmu-miR-485-3p_001943	1.557	0.964	1	19.871	19.583	19.583	-2.155	0.271	0.731	0.478	1.117	0.283
Sham	46A	mmu-miR-297b_001626	0.421	0	1	Undetermined
PBBI	44B	hsa-miR-151-5P_002642	1.397	0.977	1	22.099	24.208	24.208	2.47	0.508	0.531	0.239	1.177	0.248
PBBI	42B	mmu-miR-698_001632	0.711	0	1	Undetermined	25.351	25.351	4.201	0.911	0.043	0	130.401
PBBI	11A	hsa-miR-24_000402	1.533	0.928	1	16.943	12.287	12.287	-8.147	0.442	0.44	0.22	0.881	0.008
Sham	20B	mmu-miR-882_002610	0.763	0	1	Undetermined
PBBI	12B	mmu-miR-376c#_002523	0.735	0	1	Undetermined	23.017	23.017	1.847	0.901	1.934	0.389	9.623	0.407
PBBI	13B	mmu-miR-485-3p_001943	1.561	0.976	1	19.884	19.583	19.583	-2.155	0.271	0.731	0.478	1.117	0.283
PBBI	43B	mmu-miR-698_001632	0.608	0	1	Undetermined	25.351	25.351	4.201	0.911	0.043	0	130.401
PBBI	43B	hsa-miR-151-5P_002642	1.425	0.964	1	22.041	24.208	24.208	2.47	0.508	0.531	0.239	1.177	0.248
PBBI	45A	mmu-miR-297b_001626	0	0	1	Undetermined
PBBI	12A	hsa-miR-24_000402	1.575	0.974	1	17.016	12.287	12.287	-8.147	0.442	0.44	0.22	0.881	0.008
Sham	50A	mmu-miR-495_001663	1.606	0.97	1	16.377	16.512	16.512	-3.032	0.066	0.918	0.828	1.018	0.286
Sham	18A	hsa-miR-20a_000580	1.618	0.983	1	13.024	15.326	15.326	-4.218	0.132	0.962	0.782	1.183	0.747
Sham	20B	mmu-miR-449b_001667	1.224	0.716	1	27.53	26.208	26.208	5.307	1.003	1.336	0.277	6.438	0.375
Sham	48B	mmu-miR-1188_002866	1.16	0.818	1	22.5	21.593	21.593	0.684	0.832	3.134	0.829	11.851	0.33
PBBI	13B	mmu-miR-376c#_002523	0.574	0	1	Undetermined	23.017	23.017	1.847	0.901	1.934	0.389	9.623	0.407
PBBI	14B	mmu-miR-376c#_002523	0.825	0.497	1	23.806	23.017	23.017	1.847	0.901	1.934	0.389	9.623	0.407
Sham	20A	hsa-miR-196b_002215	0	0	1	Undetermined	29.955	29.955	10.547	1.387	1.437	0.023	90.046	0.51
Sham	19A	mmu-miR-669a_001683	1.016	0	1	Undetermined	20.882	20.882	1.028	0.816	0.628	0.165	2.393	0.824
Sham	17A	hsa-miR-24_000402	1.58	0.939	1	10.746	10.52	10.52	-9.024	0.088	0.809	0.705	0.928	0.075
Sham	46B	mmu-miR-20b#_002524	0	0	1	Undetermined	24.886	24.886	4.015
Sham	49B	mmu-miR-1188_002866	1.215	0.844	1	23.75	21.593	21.593	0.684	0.832	3.134	0.829	11.851	0.33
Sham	19A	hsa-miR-20a_000580	1.558	0.969	1	15.525	15.326	15.326	-4.218	0.132	0.962	0.782	1.183	0.747
PBBI	11A	hsa-miR-871_002354	0	0	1	Undetermined
Sham	19A	hsa-miR-193a-3p_002250	0.908	0	1	Undetermined	28.808	28.808	8.947	1.299	1.974	0.218	17.866	0.234
PBBI	15B	mmu-miR-376c#_002523	0.792	0.427	1	23.623	23.017	23.017	1.847	0.901	1.934	0.389	9.623	0.407
Sham	18A	mmu-miR-669a_001683	0.929	0	1	Undetermined	20.882	20.882	1.028	0.816	0.628	0.165	2.393	0.824
PBBI	41B	mmu-miR-698_001632	0.992	0.752	1	26.571	25.351	25.351	4.201	0.911	0.043	0	130.401
Sham	18A	hsa-miR-24_000402	1.568	0.95	1	8.733	10.52	10.52	-9.024	0.088	0.809	0.705	0.928	0.075
Sham	47B	mmu-miR-20b#_002524	0	0	1	Undetermined	24.886	24.886	4.015
Sham	19B	mmu-miR-485-3p_001943	1.576	0.959	1	18.783	18.667	18.667	-2.233	0.116	0.771	0.642	0.926	0.018
Sham	18A	hsa-miR-193a-3p_002250	1.234	0.923	1	27.387	28.808	28.808	8.947	1.299	1.974	0.218	17.866	0.234
PBBI	15A	hsa-miR-24_000402	1.47	0.903	1	9.023	12.287	12.287	-8.147	0.442	0.44	0.22	0.881	0.008
Sham	16B	mmu-miR-376c#_002523	0.906	0	1	Undetermined	22.587	22.587	1.751	0.549	2.067	0.778	5.494	0.344
Sham	48B	mmu-miR-20b#_002524	0.117	0	1	Undetermined	24.886	24.886	4.015
PBBI	11B	mmu-miR-717_001652	0	0	1	Undetermined	29.204	29.204	8.66
PBBI	41B	mmu-miR-29b#_002497	1.535	0.97	1	23.453	25.153	25.153	3.414	0.605	0.553	0.214	1.429	0.686
Sham	18B	mmu-miR-485-3p_001943	1.642	0.979	1	18.348	18.667	18.667	-2.233	0.116	0.771	0.642	0.926	0.018
Sham	17A	hsa-miR-193a-3p_002250	1.261	0.947	1	27.004	28.808	28.808	8.947	1.299	1.974	0.218	17.866	0.234
Sham	17B	mmu-miR-376c#_002523	0.904	0.525	1	21.288	22.587	22.587	1.751	0.549	2.067	0.778	5.494	0.344
Sham	49B	mmu-miR-20b#_002524	0	0	1	Undetermined	24.886	24.886	4.015
Sham	16A	hsa-miR-24_000402	1.585	0.927	1	9.987	10.52	10.52	-9.024	0.088	0.809	0.705	0.928	0.075
Sham	50A	mmu-miR-220_002468	0.586	0	1	Undetermined
Sham	49A	mmu-miR-297b_001626	0.651	0	1	Undetermined
PBBI	14A	mmu-miR-669a_001683	0	0	1	Undetermined	19.056	19.056	-1.944	1.044	4.93	0.84	28.949	0.218
Sham	19B	mmu-miR-15a#_002488	0.742	0	1	Undetermined	22.438	22.438	1.566	1.225	1.162	0.131	10.311	0.555
PBBI	42B	mmu-miR-29b#_002497	1.531	0.979	1	22.77	25.153	25.153	3.414	0.605	0.553	0.214	1.429	0.686
PBBI	42A	hsa-miR-192_000491	1.568	0.934	1	15.606	19.977	19.977	-0.456	0.354	0.544	0.312	0.948	0.056
Sham	17A	hsa-miR-335#_002185	1.575	0.974	1	16.921	17.309	17.309	-2.235	0.064	0.803	0.727	0.887	0.054
Sham	46B	mmu-miR-463_002662	0	0	1	Undetermined	15.848	15.848	-5.244	1.948	4.23	0.013	1,412.478	0.439
PBBI	14A	rno-miR-333_001329	1.457	0.978	1	26.85	26.226	26.226	6.047	0.533	1.078	0.46	2.527	0.355
Sham	50A	hsa-miR-708_002341	1.628	0.972	1	16.568	16.919	16.919	-2.625	0.07	0.838	0.751	0.934	0.06
Sham	16A	mmu-miR-743b-5p_002470	0.707	0	1	Undetermined	27.339	27.339	5.624
PBBI	41A	mmu-miR-217_002556	1.562	0.975	1	27.341	25.782	25.782	5.951	0.281	1.046	0.661	1.657	0.646
PBBI	15A	rno-miR-333_001329	1.474	0.958	1	25.482	26.226	26.226	6.047	0.533	1.078	0.46	2.527	0.355
PBBI	15A	mmu-miR-669a_001683	0.991	0.365	1	20.143	19.056	19.056	-1.944	1.044	4.93	0.84	28.949	0.218
PBBI	43B	mmu-miR-29b#_002497	1.435	0.966	1	22.645	25.153	25.153	3.414	0.605	0.553	0.214	1.429	0.686
PBBI	45B	mmu-miR-463_002662	0	0	1	Undetermined	18.457	18.457	-2.277		0.541
PBBI	43A	hsa-miR-192_000491	1.579	0.969	1	19.125	19.977	19.977	-0.456	0.354	0.544	0.312	0.948	0.056
Sham	20A	hsa-miR-367_000555	1.196	0.371	1	16.319	23.081	23.081	4.342	2.537	5.505	0.042	725.807	0.255
Sham	16A	hsa-miR-335#_002185	1.535	0.969	1	16.713	17.309	17.309	-2.235	0.064	0.803	0.727	0.887	0.054
PBBI	11A	mmu-miR-544_002550	1.473	0.942	1	27.039	21.841	21.841	1.408	0.625	0.377	0.142	1.005	0.946
Sham	17A	mmu-miR-743b-5p_002470	0.501	0	1	Undetermined	27.339	27.339	5.624
PBBI	42A	mmu-miR-217_002556	1.305	0.726	1	23.194	25.782	25.782	5.951	0.281	1.046	0.661	1.657	0.646
Sham	49A	mmu-miR-151_001190	1.521	0.969	1	19.776	19.933	19.933	0.388	0.124	0.837	0.689	1.016	0.198
Sham	16A	mmu-miR-669a_001683	0.828	0.405	1	22.776	20.882	20.882	1.028	0.816	0.628	0.165	2.393	0.824
Sham	16A	rno-miR-333_001329	1.551	0.971	1	25.065	25.61	25.61	6.066	0.253	1.064	0.716	1.581	0.798
PBBI	44B	mmu-miR-29b#_002497	1.403	0.96	1	23.376	25.153	25.153	3.414	0.605	0.553	0.214	1.429	0.686
Sham	19A	hsa-miR-335#_002185	1.513	0.932	1	16.68	17.309	17.309	-2.235	0.064	0.803	0.727	0.887	0.054
PBBI	44B	mmu-miR-463_002662	0	0	1	Undetermined	18.457	18.457	-2.277		0.541
Sham	48A	mmu-miR-151_001190	1.497	0.977	1	20.403	19.933	19.933	0.388	0.124	0.837	0.689	1.016	0.198
PBBI	12A	mmu-miR-544_002550	1.014	0.729	1	19.785	21.841	21.841	1.408	0.625	0.377	0.142	1.005	0.946
Sham	18A	mmu-miR-743b-5p_002470	0	0	1	Undetermined	27.339	27.339	5.624
Sham	17A	mmu-miR-669a_001683	0.903	0.442	1	19.882	20.882	20.882	1.028	0.816	0.628	0.165	2.393	0.824
Sham	17A	rno-miR-333_001329	1.547	0.965	1	25.838	25.61	25.61	6.066	0.253	1.064	0.716	1.581	0.798
PBBI	45B	mmu-miR-29b#_002497	1.457	0.978	1	23.962	25.153	25.153	3.414	0.605	0.553	0.214	1.429	0.686
Sham	20B	mmu-miR-101a#_002507	1.164	0.646	1	23.634	23.105	23.105	2.205	0.254	0.787	0.528	1.172	0.5
Sham	18A	hsa-miR-335#_002185	1.563	0.957	1	15.84	17.309	17.309	-2.235	0.064	0.803	0.727	0.887	0.054
PBBI	43B	mmu-miR-463_002662	0.705	0.132	1	18.457	18.457	18.457	-2.277		0.541
PBBI	41A	hsa-miR-192_000491	1.59	0.978	1	20.354	19.977	19.977	-0.456	0.354	0.544	0.312	0.948	0.056
Sham	47A	mmu-miR-151_001190	1.466	0.958	1	21.886	19.933	19.933	0.388	0.124	0.837	0.689	1.016	0.198
Sham	19A	mmu-miR-743b-5p_002470	0.179	0	1	Undetermined	27.339	27.339	5.624
PBBI	13A	mmu-miR-544_002550	1.453	0.941	1	25.444	21.841	21.841	1.408	0.625	0.377	0.142	1.005	0.946
PBBI	42B	mmu-miR-463_002662	0.723	0	1	Undetermined	18.457	18.457	-2.277		0.541
PBBI	43A	mmu-miR-297b_001626	0.573	0	1	Undetermined
Sham	46A	hsa-miR-192_000491	1.599	0.981	1	20.72	18.753	18.753	-0.791	0.162	0.686	0.532	0.884	0.061
Sham	18A	mmu-miR-429_001077	1.511	0.969	1	15.295	22.335	22.335	2.791	0.669	1.956	0.686	5.582	0.587
PBBI	12B	mmu-miR-2182_241119	1.38	0.926	1	23.23	21.73	21.73	-0.008	0.836	2.143	0.577	7.949	0.386
Sham	20A	mmu-miR-293_001794	0	0	1	Undetermined
Sham	46B	mmu-miR-29b#_002497	1.39	0.965	1	23.834	23.685	23.685	2.785	0.076	0.856	0.76	0.963	0.23
PBBI	11B	mmu-miR-485-3p_001943	1.558	0.973	1	22.133	19.583	19.583	-2.155	0.271	0.731	0.478	1.117	0.283
PBBI	15B	mmu-miR-15a#_002488	0.912	0.196	1	13.199	18.852	18.852	-2.186	3.24	15.66	0.001	246,334.828	0.446
Sham	20B	mmu-miR-1193_002794	1.513	0.976	1	22.594	22.889	22.889	1.996	0.18	0.784	0.588	1.046	0.124
Sham	20A	rno-miR-598-5p_002053	1.45	0.585	1	24.081	24.727	24.727	5.182	0.205	0.782	0.567	1.078	0.275
PBBI	12B	mmu-miR-1306_121155	0	0.821	1	23.234	22.929	22.929	1.356	0.238	1.691	1.156	2.471	0.046
PBBI	12A	hsa-miR-335#_002185	1.372	0.95	1	24.168	19.631	19.631	-0.802	0.486	0.298	0.139	0.638	0
Sham	47A	hsa-miR-192_000491	1.604	0.977	1	21.501	18.753	18.753	-0.791	0.162	0.686	0.532	0.884	0.061
PBBI	13B	mmu-miR-2182_241119	1.178	0.813	1	23.357	21.73	21.73	-0.008	0.836	2.143	0.577	7.949	0.386
Sham	50A	hsa-miR-490_001037	1.323	0.949	1	22.125	22.284	22.284	2.739	0.114	1.341	1.122	1.603	0.059
PBBI	44A	mmu-miR-297b_001626	0.067	0	1	Undetermined
PBBI	11B	mmu-miR-2182_241119	1.157	0.25	1	15.913	21.73	21.73	-0.008	0.836	2.143	0.577	7.949	0.386
Sham	47B	mmu-miR-29b#_002497	1.409	0.959	1	24.065	23.685	23.685	2.785	0.076	0.856	0.76	0.963	0.23
PBBI	11A	rno-miR-333_001329	1.303	0.919	1	31.015	26.226	26.226	6.047	0.533	1.078	0.46	2.527	0.355
PBBI	11A	mmu-miR-669a_001683	0.932	0.226	1	16.609	19.056	19.056	-1.944	1.044	4.93	0.84	28.949	0.218
Sham	19A	mmu-miR-429_001077	1.411	0.965	1	21.198	22.335	22.335	2.791	0.669	1.956	0.686	5.582	0.587
PBBI	12B	mmu-miR-485-3p_001943	1.581	0.966	1	22.44	19.583	19.583	-2.155	0.271	0.731	0.478	1.117	0.283
PBBI	41B	mmu-miR-463_002662	0.721	0	1	Undetermined	18.457	18.457	-2.277		0.541
Sham	16B	mmu-miR-15a#_002488	0.89	0.091	1	16.383	22.438	22.438	1.566	1.225	1.162	0.131	10.311	0.555
PBBI	11A	hsa-miR-335#_002185	1.409	0.95	1	24.812	19.631	19.631	-0.802	0.486	0.298	0.139	0.638	0
PBBI	13B	mmu-miR-1306_121155	1.153	0.772	1	25.827	22.929	22.929	1.356	0.238	1.691	1.156	2.471	0.046
Sham	48A	hsa-miR-192_000491	1.612	0.982	1	18.181	18.753	18.753	-0.791	0.162	0.686	0.532	0.884	0.061
Sham	48B	mmu-miR-29b#_002497	1.457	0.963	1	23.04	23.685	23.685	2.785	0.076	0.856	0.76	0.963	0.23
PBBI	12A	mmu-miR-669a_001683	1.03	0.422	1	22.982	19.056	19.056	-1.944	1.044	4.93	0.84	28.949	0.218
PBBI	12A	rno-miR-333_001329	0	0	1	Undetermined	26.226	26.226	6.047	0.533	1.078	0.46	2.527	0.355
PBBI	41A	mmu-miR-297b_001626	0.496	0	1	Undetermined
PBBI	44A	hsa-miR-192_000491	1.588	0.971	1	18.632	19.977	19.977	-0.456	0.354	0.544	0.312	0.948	0.056
PBBI	15A	hsa-miR-335#_002185	1.49	0.969	1	16.154	19.631	19.631	-0.802	0.486	0.298	0.139	0.638	0
Sham	16A	mmu-miR-429_001077	1.491	0.967	1	21.16	22.335	22.335	2.791	0.669	1.956	0.686	5.582	0.587
Sham	20A	hsa-miR-24_000402	1.556	0.932	1	9.443	10.52	10.52	-9.024	0.088	0.809	0.705	0.928	0.075
Sham	17B	mmu-miR-15a#_002488	0.881	0.554	1	25.013	22.438	22.438	1.566	1.225	1.162	0.131	10.311	0.555
PBBI	15B	mmu-miR-2182_241119	1.319	0.914	1	21.524	21.73	21.73	-0.008	0.836	2.143	0.577	7.949	0.386
PBBI	14A	hsa-miR-335#_002185	1.477	0.961	1	18.746	19.631	19.631	-0.802	0.486	0.298	0.139	0.638	0
PBBI	13A	rno-miR-333_001329	1.317	0.936	1	30.203	26.226	26.226	6.047	0.533	1.078	0.46	2.527	0.355
Sham	49B	mmu-miR-29b#_002497	1.503	0.967	1	23.91	23.685	23.685	2.785	0.076	0.856	0.76	0.963	0.23
Sham	17A	mmu-miR-429_001077	1.448	0.948	1	22.343	22.335	22.335	2.791	0.669	1.956	0.686	5.582	0.587
PBBI	42A	mmu-miR-297b_001626	0	0	1	Undetermined
PBBI	45A	hsa-miR-192_000491	1.621	0.98	1	18.08	19.977	19.977	-0.456	0.354	0.544	0.312	0.948	0.056
Sham	18B	mmu-miR-15a#_002488	0.949	0	1	Undetermined	22.438	22.438	1.566	1.225	1.162	0.131	10.311	0.555
PBBI	13A	mmu-miR-669a_001683	1.091	0.409	1	20.671	19.056	19.056	-1.944	1.044	4.93	0.84	28.949	0.218
PBBI	11B	mmu-miR-1306_121155	0.789	0	1	Undetermined	22.929	22.929	1.356	0.238	1.691	1.156	2.471	0.046
PBBI	14B	mmu-miR-2182_241119	1.29	0.934	1	22.273	21.73	21.73	-0.008	0.836	2.143	0.577	7.949	0.386
PBBI	13A	hsa-miR-335#_002185	1.42	0.96	1	22.658	19.631	19.631	-0.802	0.486	0.298	0.139	0.638	0
Sham	18A	mmu-miR-544_002550	1.627	0.97	1	17.875	20.112	20.112	0.568	0.118	0.675	0.561	0.813	0.007
Sham	16B	mmu-miR-1306_121155	1.146	0.917	1	22.106	22.753	22.753	1.853	0.097	1.197	1.029	1.394	0.466
Sham	49A	mmu-miR-217_002556	1.52	0.962	1	25.479	25.586	25.586	6.042	0.127	0.983	0.805	1.199	0.764
PBBI	11B	mmu-miR-15a#_002488	0.725	0	1	Undetermined	18.852	18.852	-2.186	3.24	15.66	0.001	246,334.828	0.446
PBBI	43B	hsa-miR-144_002676	1.127	0.941	1	23.436	23.649	23.649	2.622	0.282	2.099	1.221	3.61	0.149
Sham	49A	hsa-miR-199a_000498	1.076	0.881	1	26.365	24.761	24.761	5.819	1.741	2.427	0.127	46.479	0.359
PBBI	14A	mmu-miR-429_001077	1.146	0.894	1	24.965	21.786	21.786	1.607	1.217	4.445	0.636	31.086	0.377
Sham	17A	rno-miR-871_002069	0.899	0	1	Undetermined	15.415	15.415	-2.884		168.804
Sham	19A	mmu-miR-544_002550	1.604	0.978	1	20.044	20.112	20.112	0.568	0.118	0.675	0.561	0.813	0.007
Sham	17B	mmu-miR-1306_121155	1.142	0.849	1	23.24	22.753	22.753	1.853	0.097	1.197	1.029	1.394	0.466
PBBI	12B	mmu-miR-15a#_002488	0.665	0	1	Undetermined	18.852	18.852	-2.186	3.24	15.66	0.001	246,334.828	0.446
PBBI	42B	hsa-miR-144_002676	1.245	0.955	1	24.306	23.649	23.649	2.622	0.282	2.099	1.221	3.61	0.149
Sham	18A	rno-miR-871_002069	0	0	1	Undetermined	15.415	15.415	-2.884		168.804
Sham	48A	hsa-miR-199a_000498	1.182	0.914	1	28.405	24.761	24.761	5.819	1.741	2.427	0.127	46.479	0.359
PBBI	15A	mmu-miR-429_001077	1.472	0.957	1	19.701	21.786	21.786	1.607	1.217	4.445	0.636	31.086	0.377
PBBI	14B	mmu-miR-1306_121155	0.935	0.632	1	22.365	22.929	22.929	1.356	0.238	1.691	1.156	2.471	0.046
Sham	47A	mmu-miR-217_002556	1.519	0.967	1	27.523	25.586	25.586	6.042	0.127	0.983	0.805	1.199	0.764
Sham	49A	hsa-miR-192_000491	1.618	0.972	1	18.657	18.753	18.753	-0.791	0.162	0.686	0.532	0.884	0.061
PBBI	13B	mmu-miR-15a#_002488	0.79	0	1	Undetermined	18.852	18.852	-2.186	3.24	15.66	0.001	246,334.828	0.446
PBBI	45B	hsa-miR-144_002676	1.239	0.866	1	23.925	23.649	23.649	2.622	0.282	2.099	1.221	3.61	0.149
PBBI	11B	mmu-miR-877#_002548	1.49	0.967	1	20.869	19.271	19.271	-2.468	0.188	1.203	0.897	1.615	0.17
PBBI	15A	rno-miR-871_002069	0	0	1	Undetermined	24.946	24.946	5.234		0.607
Sham	50B	mmu-miR-203#_002580	0.571	0	1	Undetermined	23.498	23.498	3.12
PBBI	12A	mmu-miR-429_001077	0.589	0	1	Undetermined	21.786	21.786	1.607	1.217	4.445	0.636	31.086	0.377
Sham	20B	hsa-miR-136_000592	1.048	0.7	1	21.636	22.346	22.346	1.452	0.255	0.693	0.461	1.043	0.245
Sham	48A	mmu-miR-217_002556	1.557	0.978	1	26.739	25.586	25.586	6.042	0.127	0.983	0.805	1.199	0.764
Sham	20A	hsa-miR-20a_000580	1.567	0.975	1	13.977	15.326	15.326	-4.218	0.132	0.962	0.782	1.183	0.747
PBBI	15B	mmu-miR-1306_121155	1.06	0.837	1	22.242	22.929	22.929	1.356	0.238	1.691	1.156	2.471	0.046
PBBI	14B	mmu-miR-15a#_002488	0	0	1	Undetermined	18.852	18.852	-2.186	3.24	15.66	0.001	246,334.828	0.446
PBBI	44B	hsa-miR-144_002676	1.142	0.866	1	23.582	23.649	23.649	2.622	0.282	2.099	1.221	3.61	0.149
PBBI	11A	mmu-miR-743b-5p_002470	0.688	0	1	Undetermined	26.057	26.057	6.346
Sham	16A	rno-miR-871_002069	0.776	0	1	Undetermined	15.415	15.415	-2.884		168.804
Sham	50B	mmu-miR-1188_002866	1.261	0.832	1	23.874	21.593	21.593	0.684	0.832	3.134	0.829	11.851	0.33
PBBI	13A	mmu-miR-429_001077	1.07	0.754	1	24.927	21.786	21.786	1.607	1.217	4.445	0.636	31.086	0.377
PBBI	43A	mmu-miR-542-5p_002563	1.395	0.951	1	22.899	24.516	24.516	4.082	0.491	0.745	0.345	1.608	0.9
PBBI	45A	mmu-miR-217_002556	1.546	0.975	1	25.052	25.782	25.782	5.951	0.281	1.046	0.661	1.657	0.646
PBBI	12A	rno-miR-871_002069	0	0	1	Undetermined	24.946	24.946	5.234		0.607
PBBI	14A	mmu-miR-544_002550	1.586	0.976	1	22.451	21.841	21.841	1.408	0.625	0.377	0.142	1.005	0.946
PBBI	41B	mmu-miR-1931_121168	0.759	0	1	Undetermined
PBBI	12A	mmu-miR-743b-5p_002470	0	0	1	Undetermined	26.057	26.057	6.346
PBBI	44A	mmu-miR-542-5p_002563	1.438	0.957	1	23.223	24.516	24.516	4.082	0.491	0.745	0.345	1.608	0.9
PBBI	13A	rno-miR-871_002069	0.827	0	1	Undetermined	24.946	24.946	5.234		0.607
Sham	46A	mmu-miR-217_002556	1.554	0.975	1	27.114	25.586	25.586	6.042	0.127	0.983	0.805	1.199	0.764
PBBI	15A	mmu-miR-544_002550	1.607	0.971	1	19.338	21.841	21.841	1.408	0.625	0.377	0.142	1.005	0.946
PBBI	11A	mmu-miR-429_001077	1.018	0.838	1	25.472	21.786	21.786	1.607	1.217	4.445	0.636	31.086	0.377
PBBI	14A	rno-miR-871_002069	0.664	0	1	Undetermined	24.946	24.946	5.234		0.607
Sham	49B	mmu-miR-463_002662	0.865	0	1	Undetermined	15.848	15.848	-5.244	1.948	4.23	0.013	1,412.478	0.439
PBBI	13A	mmu-miR-743b-5p_002470	0	0	1	Undetermined	26.057	26.057	6.346
PBBI	43A	mmu-miR-217_002556	1.509	0.969	1	26.396	25.782	25.782	5.951	0.281	1.046	0.661	1.657	0.646
Sham	49A	rno-miR-381_001322	1.532	0.85	1	20.806	21.111	21.111	1.567	0.164	1.066	0.824	1.378	0.538
Sham	18B	mmu-miR-1306_121155	1.219	0.927	1	22.976	22.753	22.753	1.853	0.097	1.197	1.029	1.394	0.466
PBBI	41A	mmu-miR-542-5p_002563	1.484	0.967	1	24.736	24.516	24.516	4.082	0.491	0.745	0.345	1.608	0.9
Sham	16A	mmu-miR-544_002550	1.632	0.978	1	19.529	20.112	20.112	0.568	0.118	0.675	0.561	0.813	0.007
Sham	48B	mmu-miR-463_002662	0.574	0	1	Undetermined	15.848	15.848	-5.244	1.948	4.23	0.013	1,412.478	0.439
PBBI	14A	mmu-miR-743b-5p_002470	0.55	0	1	Undetermined	26.057	26.057	6.346
PBBI	41B	hsa-miR-144_002676	1.03	0.789	1	22.995	23.649	23.649	2.622	0.282	2.099	1.221	3.61	0.149
Sham	48A	rno-miR-381_001322	1.567	0.961	1	21.689	21.111	21.111	1.567	0.164	1.066	0.824	1.378	0.538
Sham	17A	mmu-miR-544_002550	1.632	0.983	1	19.78	20.112	20.112	0.568	0.118	0.675	0.561	0.813	0.007
Sham	19B	mmu-miR-1306_121155	1.088	0.901	1	22.059	22.753	22.753	1.853	0.097	1.197	1.029	1.394	0.466
PBBI	42A	mmu-miR-542-5p_002563	1.376	0.97	1	21.189	24.516	24.516	4.082	0.491	0.745	0.345	1.608	0.9
PBBI	44A	mmu-miR-217_002556	1.518	0.971	1	26.826	25.782	25.782	5.951	0.281	1.046	0.661	1.657	0.646
PBBI	11A	rno-miR-871_002069	0	0	1	Undetermined	24.946	24.946	5.234		0.607
Sham	47B	mmu-miR-463_002662	0	0	1	Undetermined	15.848	15.848	-5.244	1.948	4.23	0.013	1,412.478	0.439
PBBI	15A	mmu-miR-743b-5p_002470	0.707	0	1	Undetermined	26.057	26.057	6.346
PBBI	13B	mmu-miR-20b#_002524	0	0	1	Undetermined
Sham	18B	mmu-miR-1944_121189	0	0	1	Undetermined
PBBI	45A	hsa-miR-871_002354	0.324	0	1	Undetermined
Sham	49A	mmu-miR-878-5p_002540	0	0	1	Undetermined
PBBI	14B	mmu-miR-1193_002794	1.333	0.888	1	25.688	24.701	24.701	2.963	0.552	0.401	0.169	0.953	0.083
PBBI	12B	mmu-miR-20b#_002524	0.696	0	1	Undetermined
Sham	20B	mmu-miR-370_001068	1.063	0.436	1	24.473	19.759	19.759	-1.142	0.788	1.984	0.576	6.832	0.445
Sham	20B	mmu-miR-17#_002543	1.334	0.944	1	23.001	22.959	22.959	2.058	0.247	0.952	0.647	1.403	0.912
Sham	20B	rno-miR-547_241078	0.867	0.522	1	19.037	22.153	22.153	1.253	0.82	2.139	0.591	7.739	0.536
Sham	19B	mmu-miR-1944_121189	0.53	0	1	Undetermined
PBBI	44A	hsa-miR-871_002354	0.605	0	1	Undetermined
Sham	48A	mmu-miR-878-5p_002540	0.29	0	1	Undetermined
PBBI	15B	mmu-miR-1193_002794	1.423	0.971	1	22.956	24.701	24.701	2.963	0.552	0.401	0.169	0.953	0.083
PBBI	11B	mmu-miR-20b#_002524	0.661	0	1	Undetermined
Sham	16B	mmu-miR-1193_002794	1.494	0.952	1	22.742	22.889	22.889	1.996	0.18	0.784	0.588	1.046	0.124
Sham	47A	hsa-miR-871_002354	0	0	1	Undetermined
Sham	19B	mmu-miR-466G_241015	1.37	0.932	1	18.716	19.499	19.499	-1.401	0.286	0.924	0.59	1.448	0.939
Sham	47A	mmu-miR-878-5p_002540	0.595	0	1	Undetermined
PBBI	45A	mmu-miR-878-5p_002540	0	0	1	Undetermined
Sham	49A	mmu-miR-340-5p_002258	1.582	0.952	1	17.461	18.102	18.102	-1.442	0.131	0.705	0.574	0.865	0.024
Sham	46A	hsa-miR-871_002354	0	0	1	Undetermined
Sham	17B	mmu-miR-1193_002794	1.5	0.984	1	23.05	22.889	22.889	1.996	0.18	0.784	0.588	1.046	0.124
Sham	18B	mmu-miR-466G_241015	1.347	0.883	1	19.583	19.499	19.499	-1.401	0.286	0.924	0.59	1.448	0.939
Sham	46A	mmu-miR-878-5p_002540	0.288	0	1	Undetermined
Sham	48A	hsa-miR-24_000402	1.502	0.95	1	10.779	10.52	10.52	-9.024	0.088	0.809	0.705	0.928	0.075
Sham	17B	mmu-miR-20b#_002524	1.099	0.484	1	24.886	24.886	24.886	4.015
Sham	48A	mmu-miR-18b_002466	0.561	0	1	Undetermined	28.939	28.939	9.518
PBBI	42A	mmu-miR-220_002468	0.61	0	1	Undetermined
PBBI	41A	hsa-miR-871_002354	0	0	1	Undetermined
Sham	18B	mmu-miR-1193_002794	0	0	1	Undetermined	22.889	22.889	1.996	0.18	0.784	0.588	1.046	0.124
PBBI	14B	mmu-miR-1944_121189	0.487	0	1	Undetermined
Sham	50A	hsa-miR-222_002276	1.626	0.965	1	10.828	11.447	11.447	-8.097	0.134	0.85	0.689	1.048	0.289
Sham	16B	mmu-miR-20b#_002524	0.822	0	1	Undetermined	24.886	24.886	4.015
Sham	47A	hsa-miR-24_000402	1.501	0.943	1	12.832	10.52	10.52	-9.024	0.088	0.809	0.705	0.928	0.075
PBBI	41A	mmu-miR-220_002468	0.645	0	1	Undetermined
Sham	49A	mmu-miR-18b_002466	0.501	0	1	Undetermined	28.939	28.939	9.518
Sham	50B	mmu-miR-541_002562	1.527	0.97	1	22.72	22.142	22.142	1.242	0.166	0.876	0.674	1.137	0.429
Sham	19B	mmu-miR-1193_002794	1.468	0.976	1	23.605	22.889	22.889	1.996	0.18	0.784	0.588	1.046	0.124
PBBI	15B	mmu-miR-1944_121189	0.422	0	1	Undetermined
Sham	50A	hsa-miR-18a_002422	1.564	0.98	1	22.97	23.725	23.725	4.181	0.2	1.026	0.75	1.404	0.988
PBBI	15B	mmu-miR-20b#_002524	0	0	1	Undetermined
Sham	50A	mmu-miR-544_002550	1.64	0.985	1	19.435	20.112	20.112	0.568	0.118	0.675	0.561	0.813	0.007
PBBI	45A	mmu-miR-220_002468	0.426	0	1	Undetermined
PBBI	43A	hsa-miR-871_002354	0	0	1	Undetermined
Sham	16B	mmu-miR-1944_121189	0	0	1	Undetermined
Sham	49A	hsa-miR-24_000402	1.567	0.89	1	10.04	10.52	10.52	-9.024	0.088	0.809	0.705	0.928	0.075
PBBI	43A	mmu-miR-220_002468	0	0	1	Undetermined
PBBI	14B	mmu-miR-20b#_002524	0.749	0	1	Undetermined
PBBI	44A	mmu-miR-220_002468	0	0	1	Undetermined
Sham	50B	hsa-miR-744#_002325	1.593	0.978	1	22.809	22.092	22.092	1.192	0.175	0.868	0.66	1.141	0.431
PBBI	42A	hsa-miR-871_002354	0	0	1	Undetermined
Sham	17B	mmu-miR-1944_121189	0	0	1	Undetermined
Sham	50B	hsa-miR-363#_001283	1.194	0.549	1	26.225	27.017	27.017	5.656	1.189	1.319	0	46,398.055
Sham	19B	mmu-miR-592_002017	1.578	0.976	1	19.569	18.463	18.463	-2.437	0.283	0.771	0.495	1.202	0.511
PBBI	13B	mmu-miR-466G_241015	1.317	0.896	1	19.468	19.55	19.55	-2.189	0.394	1.596	0.86	2.961	0.1
PBBI	13A	mmu-miR-379_001138	1.522	0.969	1	22.743	18.33	18.33	-2.104	0.6	0.298	0.116	0.764	0.002
Sham	19A	dme-miR-7_000268	1.458	0.909	1	21.576	20.416	20.416	0.872	0.268	1.041	0.684	1.584	0.517
Sham	47A	mmu-miR-220_002468	0.614	0	1	Undetermined
PBBI	45A	mmu-miR-93_001090	1.577	0.966	1	18.605	19.767	19.767	-0.666	0.429	0.57	0.291	1.117	0.248
Sham	48A	mmu-miR-495_001663	1.599	0.987	1	17.474	16.512	16.512	-3.032	0.066	0.918	0.828	1.018	0.286
PBBI	11A	mmu-miR-140_001187	1.489	0.955	1	23.35	17.889	17.889	-2.544	0.78	0.228	0.067	0.775	0.003
Sham	18B	mmu-miR-592_002017	1.627	0.964	1	17.628	18.463	18.463	-2.437	0.283	0.771	0.495	1.202	0.511
PBBI	13A	mmu-miR-140_001187	1.422	0.963	1	22.397	17.889	17.889	-2.544	0.78	0.228	0.067	0.775	0.003
PBBI	14A	mmu-miR-379_001138	1.596	0.956	1	17.743	18.33	18.33	-2.104	0.6	0.298	0.116	0.764	0.002
Sham	50A	mmu-miR-505_001655	0.678	0	1	Undetermined	24.429	24.429	5.153		0.007
Sham	18A	dme-miR-7_000268	1.543	0.929	1	17.763	20.416	20.416	0.872	0.268	1.041	0.684	1.584	0.517
PBBI	12B	mmu-miR-466G_241015	1.331	0.675	1	18.849	19.55	19.55	-2.189	0.394	1.596	0.86	2.961	0.1
Sham	46A	mmu-miR-220_002468	0	0	1	Undetermined
PBBI	44A	mmu-miR-93_001090	1.6	0.97	1	18.354	19.767	19.767	-0.666	0.429	0.57	0.291	1.117	0.248
Sham	20B	hsa-miR-200c_000505	1.474	0.971	1	20.133	20.43	20.43	-0.47	0.425	1.136	0.584	2.211	0.66
PBBI	11B	mmu-miR-466G_241015	1.371	0.927	1	19.381	19.55	19.55	-2.189	0.394	1.596	0.86	2.961	0.1
Sham	49A	mmu-miR-495_001663	1.603	0.979	1	16.242	16.512	16.512	-3.032	0.066	0.918	0.828	1.018	0.286
PBBI	15A	mmu-miR-379_001138	1.59	0.967	1	15.046	18.33	18.33	-2.104	0.6	0.298	0.116	0.764	0.002
PBBI	12A	mmu-miR-140_001187	1.421	0.955	1	24.469	17.889	17.889	-2.544	0.78	0.228	0.067	0.775	0.003
PBBI	14A	mmu-miR-140_001187	1.478	0.933	1	18.298	17.889	17.889	-2.544	0.78	0.228	0.067	0.775	0.003
Sham	17B	mmu-miR-592_002017	1.597	0.975	1	19.202	18.463	18.463	-2.437	0.283	0.771	0.495	1.202	0.511
Sham	49A	mmu-miR-220_002468	0.601	0	1	Undetermined
Sham	17A	dme-miR-7_000268	1.527	0.961	1	19.814	20.416	20.416	0.872	0.268	1.041	0.684	1.584	0.517
PBBI	45A	mmu-miR-495_001663	1.574	0.968	1	17.778	18.974	18.974	-1.46	0.554	0.309	0.13	0.736	0
Sham	46A	mmu-miR-495_001663	1.607	0.976	1	18.89	16.512	16.512	-3.032	0.066	0.918	0.828	1.018	0.286
Sham	16A	mmu-miR-379_001138	1.641	0.935	1	15.528	16.121	16.121	-3.424	0.085	0.745	0.651	0.851	0.015
PBBI	43A	mmu-miR-93_001090	1.575	0.955	1	18.32	19.767	19.767	-0.666	0.429	0.57	0.291	1.117	0.248
Sham	16A	dme-miR-7_000268	1.521	0.928	1	19.607	20.416	20.416	0.872	0.268	1.041	0.684	1.584	0.517
PBBI	15A	mmu-miR-140_001187	1.461	0.932	1	14.262	17.889	17.889	-2.544	0.78	0.228	0.067	0.775	0.003
Sham	50B	mmu-miR-669L_121149	0	0.913	1	22.837	19.445	19.445	-1.413	0.838	1.407	0.368	5.375	0.611
Sham	16B	mmu-miR-592_002017	1.581	0.966	1	18.783	18.463	18.463	-2.437	0.283	0.771	0.495	1.202	0.511
Sham	48A	mmu-miR-220_002468	0.491	0	1	Undetermined
Sham	17A	mmu-miR-379_001138	1.613	0.978	1	15.982	16.121	16.121	-3.424	0.085	0.745	0.651	0.851	0.015
Sham	47A	mmu-miR-495_001663	1.593	0.976	1	18.626	16.512	16.512	-3.032	0.066	0.918	0.828	1.018	0.286
PBBI	42A	mmu-miR-93_001090	1.581	0.958	1	15.825	19.767	19.767	-0.666	0.429	0.57	0.291	1.117	0.248
PBBI	43A	mmu-miR-495_001663	1.571	0.986	1	16.902	18.974	18.974	-1.46	0.554	0.309	0.13	0.736	0
Sham	17B	mmu-miR-466G_241015	1.361	0.793	1	18.634	19.499	19.499	-1.401	0.286	0.924	0.59	1.448	0.939
Sham	16A	mmu-miR-140_001187	1.55	0.964	1	14.98	15.473	15.473	-4.071	0.152	0.658	0.518	0.835	0.019
PBBI	41A	mmu-miR-93_001090	1.648	0.96	1	18.774	19.767	19.767	-0.666	0.429	0.57	0.291	1.117	0.248
Sham	18A	mmu-miR-379_001138	1.642	0.959	1	14.564	16.121	16.121	-3.424	0.085	0.745	0.651	0.851	0.015
PBBI	44A	mmu-miR-495_001663	1.597	0.979	1	17.436	18.974	18.974	-1.46	0.554	0.309	0.13	0.736	0
Sham	16B	mmu-miR-466G_241015	1.416	0.948	1	18.968	19.499	19.499	-1.401	0.286	0.924	0.59	1.448	0.939
Sham	17A	mmu-miR-140_001187	1.547	0.969	1	15.83	15.473	15.473	-4.071	0.152	0.658	0.518	0.835	0.019
Sham	19A	mmu-miR-379_001138	1.588	0.962	1	15.771	16.121	16.121	-3.424	0.085	0.745	0.651	0.851	0.015
PBBI	41A	mmu-miR-495_001663	1.616	0.977	1	18.777	18.974	18.974	-1.46	0.554	0.309	0.13	0.736	0
PBBI	15B	mmu-miR-466G_241015	1.289	0.96	1	19.36	19.55	19.55	-2.189	0.394	1.596	0.86	2.961	0.1
Sham	18A	mmu-miR-140_001187	1.533	0.948	1	13.612	15.473	15.473	-4.071	0.152	0.658	0.518	0.835	0.019
PBBI	14B	mmu-miR-466G_241015	1.322	0.926	1	20.698	19.55	19.55	-2.189	0.394	1.596	0.86	2.961	0.1
PBBI	42A	mmu-miR-495_001663	1.569	0.975	1	14.813	18.974	18.974	-1.46	0.554	0.309	0.13	0.736	0
Sham	19A	mmu-miR-140_001187	1.545	0.95	1	15.363	15.473	15.473	-4.071	0.152	0.658	0.518	0.835	0.019
Sham	47A	hsa-miR-150_000473	1.513	0.954	1	14.533	12.263	12.263	-7.282	0.079	0.782	0.692	0.885	0.028
Sham	50A	hsa-miR-367_000555	1.508	0.935	1	29.532	23.081	23.081	4.342	2.537	5.505	0.042	725.807	0.255
PBBI	42B	mmu-miR-877#_002548	1.543	0.973	1	18.998	19.271	19.271	-2.468	0.188	1.203	0.897	1.615	0.17
PBBI	41B	mmu-miR-2182_241119	1.349	0.796	1	21.498	21.73	21.73	-0.008	0.836	2.143	0.577	7.949	0.386
PBBI	44B	mmu-miR-872#_002542	1.508	0.976	1	18.482	21.443	21.443	-0.295	0.858	0.356	0.093	1.366	0.563
PBBI	43B	mmu-miR-669O_121176	1.07	0.527	1	23.518	22.622	22.622	0.738	1.023	2.575	0.122	54.497	0.255
Sham	48A	hsa-miR-150_000473	1.477	0.923	1	12.587	12.263	12.263	-7.282	0.079	0.782	0.692	0.885	0.028
PBBI	43B	mmu-miR-877#_002548	1.478	0.967	1	18.476	19.271	19.271	-2.468	0.188	1.203	0.897	1.615	0.17
PBBI	42B	mmu-miR-2182_241119	1.448	0.967	1	23.232	21.73	21.73	-0.008	0.836	2.143	0.577	7.949	0.386
Sham	46B	mmu-miR-872#_002542	1.51	0.981	1	18.451	19.451	19.451	-1.45	0.271	0.792	0.517	1.211	0.533
PBBI	45B	mmu-miR-872#_002542	1.489	0.967	1	17.755	21.443	21.443	-0.295	0.858	0.356	0.093	1.366	0.563
PBBI	42B	mmu-miR-669O_121176	0	0	1	Undetermined	22.622	22.622	0.738	1.023	2.575	0.122	54.497	0.255
Sham	49A	hsa-miR-150_000473	1.58	0.948	1	12.181	12.263	12.263	-7.282	0.079	0.782	0.692	0.885	0.028
Sham	48A	hsa-miR-222_002276	1.618	0.971	1	11.934	11.447	11.447	-8.097	0.134	0.85	0.689	1.048	0.289
Sham	47B	mmu-miR-872#_002542	1.515	0.984	1	19.88	19.451	19.451	-1.45	0.271	0.792	0.517	1.211	0.533
Sham	20A	dme-miR-7_000268	1.496	0.927	1	19.153	20.416	20.416	0.872	0.268	1.041	0.684	1.584	0.517
PBBI	41B	mmu-miR-669O_121176	0.671	0	1	Undetermined	22.622	22.622	0.738	1.023	2.575	0.122	54.497	0.255
Sham	20A	mmu-miR-379_001138	1.587	0.963	1	15.099	16.121	16.121	-3.424	0.085	0.745	0.651	0.851	0.015
Sham	49A	hsa-miR-222_002276	1.634	0.99	1	11.527	11.447	11.447	-8.097	0.134	0.85	0.689	1.048	0.289
Sham	20B	mmu-miR-592_002017	1.588	0.962	1	18.585	18.463	18.463	-2.437	0.283	0.771	0.495	1.202	0.511
Sham	48B	mmu-miR-872#_002542	1.5	0.969	1	18.049	19.451	19.451	-1.45	0.271	0.792	0.517	1.211	0.533
PBBI	41B	mmu-miR-877#_002548	1.188	0.751	1	20.196	19.271	19.271	-2.468	0.188	1.203	0.897	1.615	0.17
Sham	50A	hsa-miR-24_000402	1.563	0.948	1	10.088	10.52	10.52	-9.024	0.088	0.809	0.705	0.928	0.075
Sham	50A	mmu-miR-18b_002466	1.361	0.945	1	28.939	28.939	28.939	9.518
Sham	48A	mmu-miR-93_001090	1.599	0.975	1	18.406	18.147	18.147	-1.397	0.096	0.947	0.814	1.101	0.557
Sham	46B	mmu-miR-877#_002548	1.502	0.959	1	17.774	18.685	18.685	-2.215	0.126	1.01	0.829	1.231	0.856
Sham	47B	mmu-miR-669O_121176	0	0.695	1	23.411	20.316	20.316	-0.849	1.465	7.734	0.098	610.214	0.325
PBBI	14B	mmu-miR-1956_121129	0.809	0	1	Undetermined
PBBI	42A	hsa-miR-150_000473	1.56	0.947	1	10.327	13.6	13.6	-6.833	0.294	0.573	0.361	0.909	0.017
Sham	20B	mmu-miR-330_001062	1.213	0.592	1	16.826	17.561	17.561	-3.339	0.177	0.826	0.626	1.091	0.274
Sham	49A	mmu-miR-93_001090	1.615	0.97	1	18	18.147	18.147	-1.397	0.096	0.947	0.814	1.101	0.557
Sham	47B	mmu-miR-877#_002548	1.48	0.967	1	18.933	18.685	18.685	-2.215	0.126	1.01	0.829	1.231	0.856
Sham	20B	mmu-miR-466G_241015	1.331	0.92	1	19.016	19.499	19.499	-1.401	0.286	0.924	0.59	1.448	0.939
PBBI	13B	mmu-miR-1956_121129	0.587	0	1	Undetermined
Sham	46B	mmu-miR-669O_121176	0	0	1	Undetermined	20.316	20.316	-0.849	1.465	7.734	0.098	610.214	0.325
PBBI	43A	hsa-miR-150_000473	1.492	0.958	1	12.77	13.6	13.6	-6.833	0.294	0.573	0.361	0.909	0.017
PBBI	41B	mmu-miR-872#_002542	1.558	0.974	1	19.372	21.443	21.443	-0.295	0.858	0.356	0.093	1.366	0.563
PBBI	44B	mmu-miR-877#_002548	1.463	0.955	1	18.381	19.271	19.271	-2.468	0.188	1.203	0.897	1.615	0.17
Sham	46A	mmu-miR-93_001090	1.591	0.975	1	20.779	18.147	18.147	-1.397	0.096	0.947	0.814	1.101	0.557
PBBI	45A	hsa-miR-150_000473	1.502	0.958	1	12.707	13.6	13.6	-6.833	0.294	0.573	0.361	0.909	0.017
PBBI	44A	hsa-miR-150_000473	1.5	0.934	1	12.772	13.6	13.6	-6.833	0.294	0.573	0.361	0.909	0.017
PBBI	12B	mmu-miR-1956_121129	0.748	0	1	Undetermined
PBBI	45B	mmu-miR-669O_121176	0	0	1	Undetermined	22.622	22.622	0.738	1.023	2.575	0.122	54.497	0.255
PBBI	42B	mmu-miR-872#_002542	1.571	0.973	1	19.053	21.443	21.443	-0.295	0.858	0.356	0.093	1.366	0.563
PBBI	45B	mmu-miR-877#_002548	1.474	0.973	1	17.737	19.271	19.271	-2.468	0.188	1.203	0.897	1.615	0.17
Sham	46A	hsa-miR-150_000473	1.502	0.941	1	14.73	12.263	12.263	-7.282	0.079	0.782	0.692	0.885	0.028
Sham	47A	mmu-miR-93_001090	1.6	0.977	1	20.192	18.147	18.147	-1.397	0.096	0.947	0.814	1.101	0.557
PBBI	11B	mmu-miR-1956_121129	0	0	1	Undetermined
PBBI	41B	mmu-miR-217_001133	1.33	0.926	1	27.652	27.189	27.189	5.616	0.325	1.45	0.862	2.438	0.171
PBBI	44B	mmu-miR-669O_121176	0.589	0	1	Undetermined	22.622	22.622	0.738	1.023	2.575	0.122	54.497	0.255
PBBI	43B	mmu-miR-872#_002542	1.484	0.976	1	18.568	21.443	21.443	-0.295	0.858	0.356	0.093	1.366	0.563
PBBI	15A	hsa-miR-331-5p_002233	1.619	0.947	1	22.937	24.201	24.201	3.768	0.293	0.869	0.549	1.375	0.673
PBBI	43A	hsa-miR-135a_000460	1.452	0.95	1	17.172	19.59	19.59	-0.843	0.597	0.319	0.125	0.815	0.027
PBBI	42B	mmu-miR-541_002562	1.488	0.948	1	22.12	23.332	23.332	1.593	0.375	0.686	0.381	1.236	0.38
PBBI	42B	mmu-miR-217_001133	1.396	0.935	1	27.158	27.189	27.189	5.616	0.325	1.45	0.862	2.438	0.171
PBBI	11B	mmu-miR-1944_121189	0	0	1	Undetermined
PBBI	45A	mmu-miR-544_002550	1.6	0.974	1	20.682	21.841	21.841	1.408	0.625	0.377	0.142	1.005	0.946
Sham	20B	rno-miR-220_241101	0.923	0.134	1	17.905	21.569	21.569	0.749	0.72	1.123	0.355	3.551	0.754
PBBI	43A	mmu-miR-340-5p_002258	1.578	0.963	1	17.779	20.682	20.682	0.248	0.76	0.218	0.066	0.719	0.003
Sham	16A	hsa-miR-331-5p_002233	1.619	0.946	1	23.041	23.571	23.571	4.026	0.274	0.726	0.473	1.115	0.317
PBBI	44A	hsa-miR-135a_000460	1.462	0.956	1	18.232	19.59	19.59	-0.843	0.597	0.319	0.125	0.815	0.027
PBBI	43B	mmu-miR-541_002562	1.371	0.951	1	21.5	23.332	23.332	1.593	0.375	0.686	0.381	1.236	0.38
PBBI	43B	mmu-miR-217_001133	1.169	0.879	1	27.26	27.189	27.189	5.616	0.325	1.45	0.862	2.438	0.171
PBBI	44A	mmu-miR-544_002550	1.603	0.988	1	20.846	21.841	21.841	1.408	0.625	0.377	0.142	1.005	0.946
PBBI	44A	mmu-miR-340-5p_002258	1.597	0.98	1	18.386	20.682	20.682	0.248	0.76	0.218	0.066	0.719	0.003
PBBI	45A	hsa-miR-135a_000460	1.433	0.947	1	18.006	19.59	19.59	-0.843	0.597	0.319	0.125	0.815	0.027
PBBI	44B	mmu-miR-541_002562	1.418	0.965	1	21.548	23.332	23.332	1.593	0.375	0.686	0.381	1.236	0.38
Sham	48B	mmu-miR-2182_241119	1.397	0.918	1	22.711	21.438	21.438	0.538	0.75	1.467	0.453	4.756	0.693
PBBI	13B	mmu-miR-1944_121189	0	0	1	Undetermined
Sham	17A	hsa-miR-331-5p_002233	1.587	0.964	1	24.002	23.571	23.571	4.026	0.274	0.726	0.473	1.115	0.317
PBBI	43A	mmu-miR-544_002550	1.595	0.983	1	20.737	21.841	21.841	1.408	0.625	0.377	0.142	1.005	0.946
Sham	49B	mmu-miR-669O_121176	0.729	0	1	Undetermined	20.316	20.316	-0.849	1.465	7.734	0.098	610.214	0.325
PBBI	44B	mmu-miR-217_001133	1.018	0.823	1	26.824	27.189	27.189	5.616	0.325	1.45	0.862	2.438	0.171
Sham	50B	mmu-miR-882_002610	0	0	1	Undetermined
PBBI	41A	mmu-miR-340-5p_002258	1.58	0.982	1	21.613	20.682	20.682	0.248	0.76	0.218	0.066	0.719	0.003
Sham	46A	hsa-miR-135a_000460	1.44	0.958	1	19.403	17.116	17.116	-2.428	0.182	0.958	0.72	1.274	0.562
Sham	49B	mmu-miR-2182_241119	1.365	0.946	1	22.852	21.438	21.438	0.538	0.75	1.467	0.453	4.756	0.693
PBBI	45B	mmu-miR-541_002562	1.425	0.963	1	22.038	23.332	23.332	1.593	0.375	0.686	0.381	1.236	0.38
Sham	18A	hsa-miR-331-5p_002233	1.614	0.971	1	21.513	23.571	23.571	4.026	0.274	0.726	0.473	1.115	0.317
PBBI	12B	mmu-miR-1944_121189	0	0	1	Undetermined
PBBI	45B	mmu-miR-217_001133	1.191	0.914	1	25.827	27.189	27.189	5.616	0.325	1.45	0.862	2.438	0.171
PBBI	41A	hsa-miR-150_000473	1.572	0.968	1	13.568	13.6	13.6	-6.833	0.294	0.573	0.361	0.909	0.017
Sham	48B	mmu-miR-669O_121176	0	0	1	Undetermined	20.316	20.316	-0.849	1.465	7.734	0.098	610.214	0.325
PBBI	42A	mmu-miR-544_002550	1.587	0.956	1	17.66	21.841	21.841	1.408	0.625	0.377	0.142	1.005	0.946
Sham	19A	hsa-miR-331-5p_002233	1.562	0.969	1	23.787	23.571	23.571	4.026	0.274	0.726	0.473	1.115	0.317
PBBI	42A	mmu-miR-340-5p_002258	1.572	0.968	1	15.574	20.682	20.682	0.248	0.76	0.218	0.066	0.719	0.003
Sham	47A	hsa-miR-135a_000460	1.48	0.973	1	20.009	17.116	17.116	-2.428	0.182	0.958	0.72	1.274	0.562
Sham	46B	mmu-miR-217_001133	1.134	0.873	1	24.828	26.864	26.864	5.964	0.321	1.139	0.689	1.883	0.381
PBBI	11B	mmu-miR-1193_002794	1.089	0.859	1	28.796	24.701	24.701	2.963	0.552	0.401	0.169	0.953	0.083
Sham	49A	mmu-miR-544_002550	1.626	0.991	1	19.687	20.112	20.112	0.568	0.118	0.675	0.561	0.813	0.007
PBBI	11A	hsa-miR-331-5p_002233	1.418	0.913	1	26.743	24.201	24.201	3.768	0.293	0.869	0.549	1.375	0.673
Sham	46B	mmu-miR-2182_241119	0	0.397	1	16.931	21.438	21.438	0.538	0.75	1.467	0.453	4.756	0.693
Sham	46B	mmu-miR-541_002562	1.409	0.957	1	21.576	22.142	22.142	1.242	0.166	0.876	0.674	1.137	0.429
Sham	50A	mmu-miR-297b_001626	0.6	0	1	Undetermined
PBBI	45B	mmu-miR-2182_241119	0.957	0.622	1	21.856	21.73	21.73	-0.008	0.836	2.143	0.577	7.949	0.386
Sham	49B	mmu-miR-872#_002542	1.576	0.975	1	20.29	19.451	19.451	-1.45	0.271	0.792	0.517	1.211	0.533
PBBI	43A	mmu-miR-878-5p_002540	0.588	0	1	Undetermined
Sham	47A	mmu-miR-340-5p_002258	1.597	0.984	1	20.515	18.102	18.102	-1.442	0.131	0.705	0.574	0.865	0.024
Sham	20B	mmu-miR-1224_240985	0.671	0	1	Undetermined	18.849	18.849	-2.435		1.618
Sham	47B	mmu-miR-217_001133	1.148	0.868	1	27.374	26.864	26.864	5.964	0.321	1.139	0.689	1.883	0.381
Sham	48A	mmu-miR-544_002550	1.597	0.981	1	20.614	20.112	20.112	0.568	0.118	0.675	0.561	0.813	0.007
Sham	47B	mmu-miR-541_002562	1.393	0.961	1	22.725	22.142	22.142	1.242	0.166	0.876	0.674	1.137	0.429
Sham	47B	mmu-miR-2182_241119	1.326	0.903	1	22.425	21.438	21.438	0.538	0.75	1.467	0.453	4.756	0.693
PBBI	12A	hsa-miR-331-5p_002233	1.553	0.937	1	28.03	24.201	24.201	3.768	0.293	0.869	0.549	1.375	0.673
PBBI	44A	mmu-miR-878-5p_002540	0.688	0	1	Undetermined
Sham	48A	mmu-miR-340-5p_002258	1.604	0.962	1	18.316	18.102	18.102	-1.442	0.131	0.705	0.574	0.865	0.024
Sham	48B	mmu-miR-217_001133	1.307	0.923	1	26.824	26.864	26.864	5.964	0.321	1.139	0.689	1.883	0.381
PBBI	13B	mmu-miR-1193_002794	1.095	0.767	1	28.251	24.701	24.701	2.963	0.552	0.401	0.169	0.953	0.083
PBBI	13A	hsa-miR-331-5p_002233	1.542	0.962	1	25.279	24.201	24.201	3.768	0.293	0.869	0.549	1.375	0.673
PBBI	41A	hsa-miR-135a_000460	1.47	0.946	1	22.982	19.59	19.59	-0.843	0.597	0.319	0.125	0.815	0.027
Sham	47A	mmu-miR-544_002550	1.602	0.988	1	22.651	20.112	20.112	0.568	0.118	0.675	0.561	0.813	0.007
Sham	48B	mmu-miR-541_002562	1.411	0.962	1	21.115	22.142	22.142	1.242	0.166	0.876	0.674	1.137	0.429
PBBI	43B	mmu-miR-2182_241119	1.347	0.932	1	22.317	21.73	21.73	-0.008	0.836	2.143	0.577	7.949	0.386
PBBI	45A	mmu-miR-340-5p_002258	1.595	0.976	1	17.821	20.682	20.682	0.248	0.76	0.218	0.066	0.719	0.003
PBBI	41A	mmu-miR-878-5p_002540	0	0	1	Undetermined
Sham	20B	mmu-miR-485-3p_001943	1.586	0.975	1	18.643	18.667	18.667	-2.233	0.116	0.771	0.642	0.926	0.018
Sham	46A	mmu-miR-544_002550	1.615	0.977	1	22.331	20.112	20.112	0.568	0.118	0.675	0.561	0.813	0.007
PBBI	12B	mmu-miR-1193_002794	1.101	0.836	1	28.129	24.701	24.701	2.963	0.552	0.401	0.169	0.953	0.083
PBBI	14A	hsa-miR-331-5p_002233	1.431	0.956	1	25.044	24.201	24.201	3.768	0.293	0.869	0.549	1.375	0.673
PBBI	42A	hsa-miR-135a_000460	1.493	0.967	1	14.318	19.59	19.59	-0.843	0.597	0.319	0.125	0.815	0.027
Sham	49B	mmu-miR-217_001133	1.335	0.888	1	27.461	26.864	26.864	5.964	0.321	1.139	0.689	1.883	0.381
Sham	49B	mmu-miR-541_002562	1.517	0.962	1	22.063	22.142	22.142	1.242	0.166	0.876	0.674	1.137	0.429
PBBI	44B	mmu-miR-2182_241119	1.279	0.922	1	22.104	21.73	21.73	-0.008	0.836	2.143	0.577	7.949	0.386
Sham	46A	mmu-miR-340-5p_002258	1.575	0.96	1	19.804	18.102	18.102	-1.442	0.131	0.705	0.574	0.865	0.024
PBBI	42A	mmu-miR-878-5p_002540	0.177	0	1	Undetermined
PBBI	45B	mmu-miR-882_002610	0	0	1	Undetermined
Sham	46B	mmu-miR-669L_121149	0	0	1	17.366	19.445	19.445	-1.413	0.838	1.407	0.368	5.375	0.611
Sham	46B	hsa-miR-376a#_001287	1.383	0.969	1	19.761	19.518	19.518	-1.382	0.176	0.856	0.65	1.128	0.386
PBBI	44B	hsa-miR-363#_001283	0	0	1	Undetermined
Sham	49A	mmu-miR-741_002457	0	0	1	Undetermined
Sham	46B	mmu-miR-882_002610	0.521	0	1	Undetermined
Sham	47B	mmu-miR-669L_121149	0.975	0.804	1	23.22	19.445	19.445	-1.413	0.838	1.407	0.368	5.375	0.611
Sham	19B	hsa-miR-144_002676	0.356	0	1	Undetermined	24.738	24.738	3.695	0.438	0.997	0.429	2.318	0.885
Sham	19B	rno-miR-220_241101	0	0.211	1	17.62	21.569	21.569	0.749	0.72	1.123	0.355	3.551	0.754
PBBI	45B	hsa-miR-363#_001283	0.276	0	1	Undetermined
PBBI	45B	hsa-miR-376a#_001287	1.356	0.881	1	20.962	19.598	19.598	-2.14	0.778	1.448	0.428	4.9	0.294
Sham	47B	mmu-miR-882_002610	0	0	1	Undetermined
Sham	48B	mmu-miR-669L_121149	0.944	0.626	1	21.568	19.445	19.445	-1.413	0.838	1.407	0.368	5.375	0.611
Sham	20A	hsa-miR-205_000509	1.539	0.959	1	22.911	24.874	24.874	5.33	0.215	0.965	0.688	1.352	0.927
Sham	46B	hsa-miR-363#_001283	0	0	1	Undetermined	27.017	27.017	5.656	1.189	1.319	0	46,398.055
Sham	48B	hsa-miR-376a#_001287	1.286	0.803	1	18.028	19.518	19.518	-1.382	0.176	0.856	0.65	1.128	0.386
Sham	48B	mmu-miR-882_002610	0.355	0	1	Undetermined
Sham	18B	rno-miR-220_241101	0.909	0.518	1	21.976	21.569	21.569	0.749	0.72	1.123	0.355	3.551	0.754
Sham	49B	mmu-miR-669L_121149	1.027	0	1	Undetermined	19.445	19.445	-1.413	0.838	1.407	0.368	5.375	0.611
Sham	47B	hsa-miR-363#_001283	0	0	1	Undetermined	27.017	27.017	5.656	1.189	1.319	0	46,398.055
Sham	47B	hsa-miR-376a#_001287	1.252	0.88	1	19.8	19.518	19.518	-1.382	0.176	0.856	0.65	1.128	0.386
Sham	49B	mmu-miR-882_002610	0.504	0	1	Undetermined
Sham	17B	rno-miR-220_241101	0.828	0.59	1	23.675	21.569	21.569	0.749	0.72	1.123	0.355	3.551	0.754
PBBI	44A	mmu-miR-741_002457	0.693	0	1	Undetermined	26.829	26.829	5.535		0.026
PBBI	41B	mmu-miR-882_002610	0.627	0	1	Undetermined
PBBI	41B	mmu-miR-541_002562	1.533	0.976	1	21.733	23.332	23.332	1.593	0.375	0.686	0.381	1.236	0.38
Sham	46A	hsa-miR-449_001030	1.472	0.973	1	25.44	24.579	24.579	5.035	0.339	0.66	0.388	1.123	0.273
Sham	48B	hsa-miR-363#_001283	0.473	0	1	Undetermined	27.017	27.017	5.656	1.189	1.319	0	46,398.055
Sham	19B	mmu-miR-2134_241120	1.601	0.95	1	16.434	16.564	16.564	-4.336	0.211	0.985	0.707	1.371	0.896
PBBI	45A	mmu-miR-741_002457	0.654	0	1	Undetermined	26.829	26.829	5.535		0.026
PBBI	42B	mmu-miR-882_002610	0	0	1	Undetermined
Sham	20B	mmu-miR-698_001632	0.853	0	1	Undetermined	18.417	18.417	-2.119	1.635	3.406	0	6,114,149.500
Sham	49B	hsa-miR-376a#_001287	1.431	0.94	1	20.016	19.518	19.518	-1.382	0.176	0.856	0.65	1.128	0.386
Sham	49B	hsa-miR-363#_001283	0.599	0	1	Undetermined	27.017	27.017	5.656	1.189	1.319	0	46,398.055
Sham	47A	hsa-miR-449_001030	1.454	0.968	1	26.53	24.579	24.579	5.035	0.339	0.66	0.388	1.123	0.273
Sham	50B	mmu-miR-543_001298	1.555	0.975	1	19.779	19.293	19.293	-1.607	0.126	0.871	0.715	1.06	0.265
Sham	18B	mmu-miR-2134_241120	1.607	0.961	1	16.51	16.564	16.564	-4.336	0.211	0.985	0.707	1.371	0.896
PBBI	43B	mmu-miR-882_002610	0.502	0	1	Undetermined
Sham	49A	hsa-miR-135a_000460	1.498	0.964	1	16.527	17.116	17.116	-2.428	0.182	0.958	0.72	1.274	0.562
Sham	46A	mmu-miR-741_002457	0	0	1	Undetermined
Sham	48A	hsa-miR-449_001030	1.525	0.985	1	23.889	24.579	24.579	5.035	0.339	0.66	0.388	1.123	0.273
Sham	17B	mmu-miR-2134_241120	1.61	0.976	1	15.81	16.564	16.564	-4.336	0.211	0.985	0.707	1.371	0.896
PBBI	44B	mmu-miR-882_002610	0	0	1	Undetermined
Sham	20A	mmu-miR-140_001187	1.512	0.935	1	14.384	15.473	15.473	-4.071	0.152	0.658	0.518	0.835	0.019
Sham	48A	hsa-miR-135a_000460	1.453	0.968	1	18.206	17.116	17.116	-2.428	0.182	0.958	0.72	1.274	0.562
Sham	47A	mmu-miR-741_002457	0.579	0	1	Undetermined
Sham	48A	mmu-miR-741_002457	0	0	1	Undetermined
Sham	49A	hsa-miR-449_001030	1.481	0.975	1	23.406	24.579	24.579	5.035	0.339	0.66	0.388	1.123	0.273
PBBI	41A	mmu-miR-544_002550	1.599	0.981	1	24.429	21.841	21.841	1.408	0.625	0.377	0.142	1.005	0.946
PBBI	41B	hsa-miR-744#_002325	1.588	0.975	1	22.381	23.539	23.539	1.8	0.36	0.569	0.324	1	0.078
PBBI	44A	hsa-miR-487b_001285	1.53	0.966	1	17.437	18.79	18.79	-1.644	0.487	0.324	0.151	0.696	0.002
Sham	16B	mmu-miR-2134_241120	1.624	0.967	1	16.275	16.564	16.564	-4.336	0.211	0.985	0.707	1.371	0.896
PBBI	11B	hsa-miR-144_002676	0.374	0	1	Undetermined	23.649	23.649	2.622	0.282	2.099	1.221	3.61	0.149
PBBI	42B	hsa-miR-744#_002325	1.586	0.963	1	22.15	23.539	23.539	1.8	0.36	0.569	0.324	1	0.078
Sham	49A	mmu-miR-346_001064	0.737	0.541	1	18.787	20.007	20.007	0.461	0.395	4.008	1.678	9.576	0.119
Sham	50B	mmu-miR-872#_002542	1.568	0.976	1	20.401	19.451	19.451	-1.45	0.271	0.792	0.517	1.211	0.533
PBBI	43A	hsa-miR-487b_001285	1.52	0.965	1	16.879	18.79	18.79	-1.644	0.487	0.324	0.151	0.696	0.002
PBBI	41A	mmu-miR-741_002457	0.644	0.464	1	26.829	26.829	26.829	5.535		0.026
PBBI	15B	mmu-miR-2134_241120	1.559	0.95	1	16.113	16.785	16.785	-4.954	0.417	1.511	0.786	2.903	0.081
PBBI	43B	hsa-miR-744#_002325	1.554	0.98	1	21.623	23.539	23.539	1.8	0.36	0.569	0.324	1	0.078
PBBI	42A	mmu-miR-741_002457	0.541	0	1	Undetermined	26.829	26.829	5.535		0.026
PBBI	42A	hsa-miR-487b_001285	1.518	0.963	1	14.586	18.79	18.79	-1.644	0.487	0.324	0.151	0.696	0.002
PBBI	13B	hsa-miR-144_002676	0	0	1	Undetermined	23.649	23.649	2.622	0.282	2.099	1.221	3.61	0.149
PBBI	14B	mmu-miR-2134_241120	1.601	0.973	1	17.029	16.785	16.785	-4.954	0.417	1.511	0.786	2.903	0.081
PBBI	13B	mmu-miR-2134_241120	1.579	0.955	1	16.717	16.785	16.785	-4.954	0.417	1.511	0.786	2.903	0.081
PBBI	44B	hsa-miR-744#_002325	1.52	0.974	1	21.773	23.539	23.539	1.8	0.36	0.569	0.324	1	0.078
PBBI	43A	mmu-miR-741_002457	0.566	0	1	Undetermined	26.829	26.829	5.535		0.026
PBBI	41A	hsa-miR-487b_001285	1.492	0.966	1	20.639	18.79	18.79	-1.644	0.487	0.324	0.151	0.696	0.002
PBBI	12B	hsa-miR-144_002676	0	0	1	Undetermined	23.649	23.649	2.622	0.282	2.099	1.221	3.61	0.149
PBBI	41B	mmu-miR-669L_121149	0.973	0.747	1	22.053	21.23	21.23	-0.46	0.351	0.727	0.409	1.292	0.249
Sham	49A	hsa-miR-487b_001285	1.573	0.969	1	16.29	16.482	16.482	-3.063	0.084	0.867	0.76	0.99	0.164
PBBI	42B	hsa-miR-376a#_001287	1.384	0.927	1	19.672	19.598	19.598	-2.14	0.778	1.448	0.428	4.9	0.294
PBBI	45B	hsa-miR-744#_002325	1.473	0.963	1	21.867	23.539	23.539	1.8	0.36	0.569	0.324	1	0.078
PBBI	12B	mmu-miR-2134_241120	1.536	0.959	1	16.499	16.785	16.785	-4.954	0.417	1.511	0.786	2.903	0.081
Sham	16B	hsa-miR-144_002676	0.746	0	1	Undetermined	24.738	24.738	3.695	0.438	0.997	0.429	2.318	0.885
PBBI	41B	hsa-miR-363#_001283	0	0	1	Undetermined
PBBI	41B	hsa-miR-376a#_001287	1.426	0.956	1	19.758	19.598	19.598	-2.14	0.778	1.448	0.428	4.9	0.294
PBBI	42B	mmu-miR-669L_121149	1.015	0.787	1	20.35	21.23	21.23	-0.46	0.351	0.727	0.409	1.292	0.249
Sham	46B	hsa-miR-744#_002325	1.517	0.975	1	21.757	22.092	22.092	1.192	0.175	0.868	0.66	1.141	0.431
Sham	48A	hsa-miR-487b_001285	1.546	0.969	1	17.451	16.482	16.482	-3.063	0.084	0.867	0.76	0.99	0.164
PBBI	11B	mmu-miR-2134_241120	1.59	0.952	1	16.834	16.785	16.785	-4.954	0.417	1.511	0.786	2.903	0.081
PBBI	15B	hsa-miR-144_002676	0	0	1	Undetermined	23.649	23.649	2.622	0.282	2.099	1.221	3.61	0.149
PBBI	14B	hsa-miR-144_002676	0.331	0	1	Undetermined	23.649	23.649	2.622	0.282	2.099	1.221	3.61	0.149
Sham	20B	rno-miR-20b_001326	1.186	0.844	1	23.73	22.044	22.044	1.144	0.859	2.071	0.539	7.963	0.502
Sham	50A	mmu-miR-93_001090	1.586	0.964	1	18.018	18.147	18.147	-1.397	0.096	0.947	0.814	1.101	0.557
Sham	47B	hsa-miR-744#_002325	1.543	0.97	1	22.323	22.092	22.092	1.192	0.175	0.868	0.66	1.141	0.431
PBBI	44B	hsa-miR-376a#_001287	1.3	0.945	1	19.259	19.598	19.598	-2.14	0.778	1.448	0.428	4.9	0.294
Sham	47A	hsa-miR-487b_001285	1.509	0.967	1	19.153	16.482	16.482	-3.063	0.084	0.867	0.76	0.99	0.164
PBBI	43B	mmu-miR-669L_121149	0.915	0.371	1	19.613	21.23	21.23	-0.46	0.351	0.727	0.409	1.292	0.249
Sham	50B	mmu-miR-669O_121176	0	0.268	1	20.705	20.316	20.316	-0.849	1.465	7.734	0.098	610.214	0.325
PBBI	42B	hsa-miR-363#_001283	0.706	0	1	Undetermined
Sham	18B	hsa-miR-144_002676	0.983	0.558	1	24.07	24.738	24.738	3.695	0.438	0.997	0.429	2.318	0.885
PBBI	44B	mmu-miR-669L_121149	0.902	0.471	1	21.683	21.23	21.23	-0.46	0.351	0.727	0.409	1.292	0.249
Sham	46A	hsa-miR-487b_001285	1.553	0.963	1	18.738	16.482	16.482	-3.063	0.084	0.867	0.76	0.99	0.164
Sham	48B	hsa-miR-744#_002325	1.55	0.971	1	20.996	22.092	22.092	1.192	0.175	0.868	0.66	1.141	0.431
PBBI	43B	hsa-miR-376a#_001287	1.311	0.941	1	19.084	19.598	19.598	-2.14	0.778	1.448	0.428	4.9	0.294
Sham	20A	rno-miR-381_001322	1.495	0.698	1	20.395	21.111	21.111	1.567	0.164	1.066	0.824	1.378	0.538
PBBI	43B	hsa-miR-363#_001283	0.673	0	1	Undetermined
Sham	17B	hsa-miR-144_002676	0.637	0	1	Undetermined	24.738	24.738	3.695	0.438	0.997	0.429	2.318	0.885
Sham	20B	mmu-miR-20b#_002524	0	0	1	Undetermined	24.886	24.886	4.015
PBBI	45B	mmu-miR-669L_121149	1.021	0	1	Undetermined	21.23	21.23	-0.46	0.351	0.727	0.409	1.292	0.249
PBBI	45A	hsa-miR-487b_001285	1.525	0.979	1	17.124	18.79	18.79	-1.644	0.487	0.324	0.151	0.696	0.002
PBBI	14B	hsa-miR-200c_000505	1.369	0.953	1	23.659	21.004	21.004	-0.734	1.033	1.364	0.27	6.89	0.385
Sham	18B	mmu-miR-880_002665	0.139	0	1	Undetermined
Sham	20B	hsa-let-7e#_002407	1.516	0.972	1	25.294	25.677	25.677	4.776	0.197	0.745	0.547	1.014	0.134
Sham	17B	mmu-miR-880_002665	0	0	1	Undetermined
PBBI	15B	hsa-miR-200c_000505	1.38	0.967	1	19.734	21.004	21.004	-0.734	1.033	1.364	0.27	6.89	0.385
PBBI	41A	hsa-miR-367_000555	0.987	0.237	1	21.327	22.821	22.821	2.216	1.766	24.03	1.33	434.026	0.289
Sham	49B	hsa-miR-744#_002325	1.614	0.976	1	22.191	22.092	22.092	1.192	0.175	0.868	0.66	1.141	0.431
Sham	50A	hsa-miR-135a_000460	1.524	0.921	1	16.607	17.116	17.116	-2.428	0.182	0.958	0.72	1.274	0.562
Sham	16B	mmu-miR-880_002665	0.535	0	1	Undetermined
Sham	16B	hsa-miR-200c_000505	1.473	0.97	1	20.212	20.43	20.43	-0.47	0.425	1.136	0.584	2.211	0.66
Sham	19B	mmu-miR-698_001632	0	0	1	Undetermined	18.417	18.417	-2.119	1.635	3.406	0	6,114,149.500
Sham	17B	hsa-miR-200c_000505	1.471	0.967	1	21.209	20.43	20.43	-0.47	0.425	1.136	0.584	2.211	0.66
PBBI	15B	mmu-miR-880_002665	0.821	0	1	Undetermined
Sham	20A	hsa-miR-331-5p_002233	1.553	0.95	1	23.209	23.571	23.571	4.026	0.274	0.726	0.473	1.115	0.317
PBBI	11B	mmu-miR-592_002017	1.451	0.968	1	28.423	21.243	21.243	-0.495	1.102	0.201	0.036	1.13	0.11
PBBI	11A	dme-miR-7_000268	1.442	0.933	1	26.851	21.839	21.839	1.406	0.692	0.719	0.243	2.126	0.395
Sham	50B	hsa-miR-136#_002100	1.636	0.969	1	17.092	17.155	17.155	-3.745	0.389	0.481	0.261	0.886	0.031
PBBI	12A	dme-miR-7_000268	1.414	0.913	1	27.656	21.839	21.839	1.406	0.692	0.719	0.243	2.126	0.395
Sham	49A	mmu-miR-302c_002558	0	0	1	Undetermined
PBBI	12B	mmu-miR-292-5p_001055	0	0.758	1	29.226	26.749	26.749	4.968	1.241	0.59	0	32,931.289
Sham	19B	mmu-miR-1224_240985	0.515	0	1	Undetermined	18.849	18.849	-2.435		1.618
PBBI	12B	mmu-miR-592_002017	1.453	0.948	1	27.52	21.243	21.243	-0.495	1.102	0.201	0.036	1.13	0.11
PBBI	11B	hsa-miR-200c_000505	1.266	0.748	1	25.835	21.004	21.004	-0.734	1.033	1.364	0.27	6.89	0.385
PBBI	11B	mmu-miR-292-5p_001055	0.631	0	1	Undetermined	26.749	26.749	4.968	1.241	0.59	0	32,931.289
Sham	50A	mmu-miR-340-5p_002258	1.587	0.977	1	17.771	18.102	18.102	-1.442	0.131	0.705	0.574	0.865	0.024
Sham	18B	mmu-miR-1224_240985	0.778	0	1	Undetermined	18.849	18.849	-2.435		1.618
PBBI	13A	dme-miR-7_000268	1.345	0.937	1	26.48	21.839	21.839	1.406	0.692	0.719	0.243	2.126	0.395
Sham	48A	mmu-miR-302c_002558	0	0	1	Undetermined
PBBI	13B	mmu-miR-592_002017	1.453	0.979	1	26.76	21.243	21.243	-0.495	1.102	0.201	0.036	1.13	0.11
Sham	50B	mmu-miR-217_001133	1.417	0.976	1	26.779	26.864	26.864	5.964	0.321	1.139	0.689	1.883	0.381
Sham	20B	hsa-miR-144_002676	0.388	0	1	Undetermined	24.738	24.738	3.695	0.438	0.997	0.429	2.318	0.885
PBBI	12B	hsa-miR-200c_000505	1.31	0.881	1	25.714	21.004	21.004	-0.734	1.033	1.364	0.27	6.89	0.385
PBBI	14A	dme-miR-7_000268	1.388	0.903	1	21.161	21.839	21.839	1.406	0.692	0.719	0.243	2.126	0.395
Sham	17B	mmu-miR-1224_240985	0.682	0	1	Undetermined	18.849	18.849	-2.435		1.618
Sham	47A	mmu-miR-302c_002558	0.46	0	1	Undetermined
PBBI	14B	mmu-miR-592_002017	1.492	0.977	1	21.369	21.243	21.243	-0.495	1.102	0.201	0.036	1.13	0.11
PBBI	13B	hsa-miR-200c_000505	1.323	0.954	1	24.302	21.004	21.004	-0.734	1.033	1.364	0.27	6.89	0.385
Sham	19B	mmu-miR-880_002665	0.78	0	1	Undetermined
PBBI	15A	dme-miR-7_000268	1.454	0.956	1	17.917	21.839	21.839	1.406	0.692	0.719	0.243	2.126	0.395
Sham	46A	mmu-miR-302c_002558	0	0	1	Undetermined
PBBI	15B	mmu-miR-592_002017	1.529	0.976	1	18.351	21.243	21.243	-0.495	1.102	0.201	0.036	1.13	0.11
Sham	16B	mmu-miR-1224_240985	0.762	0	1	Undetermined	18.849	18.849	-2.435		1.618
PBBI	15B	mmu-miR-1224_240985	0.756	0	1	Undetermined	20.064	20.064	-1.394		0.787
PBBI	45A	mmu-miR-302c_002558	0.64	0	1	Undetermined
Sham	16B	mmu-miR-292-5p_001055	0.47	0	1	Undetermined	25.424	25.424	5.046		0.559
PBBI	11B	rno-miR-220_241101	0.931	0.293	1	18.701	22.628	22.628	1.062	0.982	0.904	0.188	4.345	0.693
Sham	49A	hsa-miR-367_000555	0	0	1	Undetermined	23.081	23.081	4.342	2.537	5.505	0.042	725.807	0.255
PBBI	12B	mmu-miR-698_001632	0.763	0	1	Undetermined	25.351	25.351	4.201	0.911	0.043	0	130.401
Sham	18B	mmu-miR-20b#_002524	0	0	1	Undetermined	24.886	24.886	4.015
PBBI	45A	hsa-miR-24_000402	1.502	0.953	1	10.722	12.287	12.287	-8.147	0.442	0.44	0.22	0.881	0.008
PBBI	43A	hsa-miR-449_001030	1.477	0.967	1	23.763	25.518	25.518	5.339	0.805	0.535	0.148	1.938	0.757
PBBI	44A	mmu-miR-302c_002558	0.76	0	1	Undetermined
PBBI	14B	mmu-miR-1224_240985	0.553	0	1	Undetermined	20.064	20.064	-1.394		0.787
PBBI	12B	rno-miR-220_241101	0.938	0.209	1	19.964	22.628	22.628	1.062	0.982	0.904	0.188	4.345	0.693
PBBI	15B	mmu-miR-292-5p_001055	0.876	0	1	Undetermined	26.749	26.749	4.968	1.241	0.59	0	32,931.289
Sham	46A	hsa-miR-24_000402	1.506	0.942	1	12.522	10.52	10.52	-9.024	0.088	0.809	0.705	0.928	0.075
PBBI	13B	mmu-miR-698_001632	0.58	0	1	Undetermined	25.351	25.351	4.201	0.911	0.043	0	130.401
Sham	19B	mmu-miR-20b#_002524	0	0	1	Undetermined	24.886	24.886	4.015
Sham	50A	mmu-miR-878-5p_002540	0.395	0	1	Undetermined
PBBI	42A	hsa-miR-449_001030	1.411	0.83	1	21.398	25.518	25.518	5.339	0.805	0.535	0.148	1.938	0.757
Sham	50A	hsa-miR-150_000473	1.575	0.975	1	12.151	12.263	12.263	-7.282	0.079	0.782	0.692	0.885	0.028
PBBI	13B	mmu-miR-1224_240985	0.747	0	1	Undetermined	20.064	20.064	-1.394		0.787
PBBI	43A	mmu-miR-302c_002558	0	0	1	Undetermined
PBBI	14B	mmu-miR-292-5p_001055	0	0	1	Undetermined	26.749	26.749	4.968	1.241	0.59	0	32,931.289
Sham	46A	hsa-miR-367_000555	0.45	0	1	Undetermined	23.081	23.081	4.342	2.537	5.505	0.042	725.807	0.255
PBBI	43A	hsa-miR-24_000402	1.497	0.906	1	10.786	12.287	12.287	-8.147	0.442	0.44	0.22	0.881	0.008
PBBI	45A	hsa-miR-449_001030	1.54	0.975	1	21.8	25.518	25.518	5.339	0.805	0.535	0.148	1.938	0.757
PBBI	12B	mmu-miR-1224_240985	0.416	0	1	Undetermined	20.064	20.064	-1.394		0.787
PBBI	42A	mmu-miR-302c_002558	0.696	0	1	Undetermined
PBBI	13B	mmu-miR-292-5p_001055	0.541	0	1	Undetermined	26.749	26.749	4.968	1.241	0.59	0	32,931.289
Sham	48A	hsa-miR-367_000555	0	0	1	Undetermined	23.081	23.081	4.342	2.537	5.505	0.042	725.807	0.255
PBBI	11B	mmu-miR-698_001632	0	0	1	Undetermined	25.351	25.351	4.201	0.911	0.043	0	130.401
Sham	47A	hsa-miR-367_000555	0.743	0	1	Undetermined	23.081	23.081	4.342	2.537	5.505	0.042	725.807	0.255
PBBI	44A	hsa-miR-24_000402	1.496	0.968	1	10.763	12.287	12.287	-8.147	0.442	0.44	0.22	0.881	0.008
PBBI	44A	hsa-miR-449_001030	1.495	0.976	1	23.121	25.518	25.518	5.339	0.805	0.535	0.148	1.938	0.757
Sham	17B	mmu-miR-698_001632	0.558	0	1	Undetermined	18.417	18.417	-2.119	1.635	3.406	0	6,114,149.500
PBBI	15B	rno-miR-220_241101	0.855	0.829	1	22.766	22.628	22.628	1.062	0.982	0.904	0.188	4.345	0.693
Sham	20B	hsa-miR-200c#_002286	0.772	0	1	Undetermined	26.636	26.636	5.587	1.302	1.102	0.023	53.467	0.534
PBBI	11A	mmu-miR-501#_001651	0.646	0	1	Undetermined	23.075	23.075	3.245	0.794	1.959	0.533	7.196	0.304
PBBI	41A	mmu-miR-302c_002558	0	0	1	Undetermined
PBBI	11B	mmu-miR-1224_240985	0.795	0	1	Undetermined	20.064	20.064	-1.394		0.787
PBBI	14B	mmu-miR-880_002665	0	0	1	Undetermined
Sham	18B	hsa-miR-200c_000505	1.475	0.97	1	16.78	20.43	20.43	-0.47	0.425	1.136	0.584	2.211	0.66
PBBI	44A	hsa-miR-367_000555	0.968	0.62	1	25.627	22.821	22.821	2.216	1.766	24.03	1.33	434.026	0.289
PBBI	41A	hsa-miR-24_000402	1.534	0.928	1	12.132	12.287	12.287	-8.147	0.442	0.44	0.22	0.881	0.008
Sham	16B	mmu-miR-698_001632	0.82	0.384	1	19.624	18.417	18.417	-2.119	1.635	3.406	0	6,114,149.500
Sham	18B	mmu-miR-698_001632	0.731	0.146	1	17.21	18.417	18.417	-2.119	1.635	3.406	0	6,114,149.500
Sham	19B	mmu-miR-292-5p_001055	0.712	0	1	Undetermined	25.424	25.424	5.046		0.559
PBBI	12B	mmu-miR-880_002665	0.75	0	1	Undetermined
Sham	16B	rno-miR-220_241101	0.943	0.565	1	21.192	21.569	21.569	0.749	0.72	1.123	0.355	3.551	0.754
PBBI	12A	mmu-miR-501#_001651	0	0	1	Undetermined	23.075	23.075	3.245	0.794	1.959	0.533	7.196	0.304
Sham	20B	mmu-miR-1944_121189	0.555	0	1	Undetermined
Sham	50A	mmu-miR-346_001064	0.69	0.477	1	20.433	20.007	20.007	0.461	0.395	4.008	1.678	9.576	0.119
PBBI	45A	hsa-miR-367_000555	0.732	0	1	Undetermined	22.821	22.821	2.216	1.766	24.03	1.33	434.026	0.289
PBBI	42A	hsa-miR-24_000402	1.54	0.906	1	8.331	12.287	12.287	-8.147	0.442	0.44	0.22	0.881	0.008
Sham	19B	hsa-miR-200c_000505	1.445	0.972	1	20.287	20.43	20.43	-0.47	0.425	1.136	0.584	2.211	0.66
PBBI	13B	mmu-miR-880_002665	0.612	0	1	Undetermined
PBBI	11B	mmu-miR-880_002665	0.798	0	1	Undetermined
PBBI	13B	rno-miR-220_241101	0.867	0	1	Undetermined	22.628	22.628	1.062	0.982	0.904	0.188	4.345	0.693
Sham	18B	mmu-miR-292-5p_001055	0	0	1	Undetermined	25.424	25.424	5.046		0.559
PBBI	13A	mmu-miR-501#_001651	0.918	0.574	1	20.537	23.075	23.075	3.245	0.794	1.959	0.533	7.196	0.304
PBBI	41A	hsa-miR-449_001030	1.452	0.976	1	27.117	25.518	25.518	5.339	0.805	0.535	0.148	1.938	0.757
PBBI	14B	mmu-miR-698_001632	0	0	1	Undetermined	25.351	25.351	4.201	0.911	0.043	0	130.401
PBBI	42A	hsa-miR-367_000555	1.471	0.919	1	27.13	22.821	22.821	2.216	1.766	24.03	1.33	434.026	0.289
Sham	17B	mmu-miR-292-5p_001055	0.727	0	1	Undetermined	25.424	25.424	5.046		0.559
PBBI	14B	rno-miR-220_241101	0.847	0.505	1	25.186	22.628	22.628	1.062	0.982	0.904	0.188	4.345	0.693
PBBI	14A	mmu-miR-501#_001651	0.793	0.406	1	22.613	23.075	23.075	3.245	0.794	1.959	0.533	7.196	0.304
Sham	50A	mmu-miR-129-3p_001184	1.476	0.958	1	15.609	15.266	15.266	-4.278	0.112	0.813	0.681	0.969	0.14
PBBI	15B	mmu-miR-698_001632	0.75	0	1	Undetermined	25.351	25.351	4.201	0.911	0.043	0	130.401
PBBI	43A	hsa-miR-367_000555	0.662	0	1	Undetermined	22.821	22.821	2.216	1.766	24.03	1.33	434.026	0.289
PBBI	13B	hsa-miR-200c#_002286	1.049	0.862	1	26.964	26.37	26.37	4.661	0.315	2.094	1.196	3.668	0.059
Sham	48A	hsa-let-7b_000378	1.612	0.96	1	17.06	15.558	15.558	-3.986	0.244	0.951	0.649	1.395	0.941
Sham	46A	mmu-miR-129-3p_001184	1.44	0.96	1	17.832	15.266	15.266	-4.278	0.112	0.813	0.681	0.969	0.14
Sham	50A	mmu-miR-293_001794	0	0	1	Undetermined
PBBI	12A	hsa-miR-449_001030	0	0	1	Undetermined	25.518	25.518	5.339	0.805	0.535	0.148	1.938	0.757
PBBI	13A	hsa-miR-449_001030	1.273	0.935	1	29.128	25.518	25.518	5.339	0.805	0.535	0.148	1.938	0.757
PBBI	14B	hsa-miR-200c#_002286	0	0	1	Undetermined	26.37	26.37	4.661	0.315	2.094	1.196	3.668	0.059
Sham	49A	hsa-let-7b_000378	1.62	0.964	1	15.019	15.558	15.558	-3.986	0.244	0.951	0.649	1.395	0.941
PBBI	45A	mmu-miR-129-3p_001184	1.425	0.968	1	16.744	16.35	16.35	-4.084	0.365	0.71	0.401	1.259	0.829
PBBI	11A	mmu-miR-741_002457	0.539	0	1	Undetermined	26.829	26.829	5.535		0.026
PBBI	15B	hsa-miR-200c#_002286	0.947	0.834	1	26.461	26.37	26.37	4.661	0.315	2.094	1.196	3.668	0.059
PBBI	44A	mmu-miR-129-3p_001184	1.397	0.961	1	16.293	16.35	16.35	-4.084	0.365	0.71	0.401	1.259	0.829
Sham	20A	mmu-miR-220_002468	0.772	0	1	Undetermined
PBBI	43A	mmu-miR-129-3p_001184	1.437	0.95	1	15.316	16.35	16.35	-4.084	0.365	0.71	0.401	1.259	0.829
Sham	16B	hsa-miR-200c#_002286	0	0	1	Undetermined	26.636	26.636	5.587	1.302	1.102	0.023	53.467	0.534
Sham	19A	mmu-miR-501#_001651	1.092	0.435	1	20.37	22.878	22.878	3.334	0.318	1.841	1.118	3.033	0.054
PBBI	11A	hsa-miR-449_001030	1.373	0.921	1	32.438	25.518	25.518	5.339	0.805	0.535	0.148	1.938	0.757
Sham	18A	mmu-miR-501#_001651	1.213	0.651	1	22.266	22.878	22.878	3.334	0.318	1.841	1.118	3.033	0.054
PBBI	15A	mmu-miR-741_002457	0	0	1	Undetermined	26.829	26.829	5.535		0.026
Sham	16A	hsa-miR-449_001030	1.483	0.959	1	24.167	24.579	24.579	5.035	0.339	0.66	0.388	1.123	0.273
Sham	20B	rno-miR-148b-5p_002058	1.525	0.986	1	22.773	22.822	22.822	1.922	0.224	0.691	0.486	0.982	0.087
PBBI	14A	mmu-miR-741_002457	0.584	0	1	Undetermined	26.829	26.829	5.535		0.026
Sham	16A	mmu-miR-741_002457	0.357	0	1	Undetermined
Sham	49A	mmu-miR-129-3p_001184	1.501	0.946	1	15.305	15.266	15.266	-4.278	0.112	0.813	0.681	0.969	0.14
Sham	17A	mmu-miR-501#_001651	0.846	0.589	1	21.428	22.878	22.878	3.334	0.318	1.841	1.118	3.033	0.054
Sham	17A	hsa-miR-449_001030	1.415	0.876	1	25.38	24.579	24.579	5.035	0.339	0.66	0.388	1.123	0.273
PBBI	11B	hsa-miR-200c#_002286	0.701	0	1	Undetermined	26.37	26.37	4.661	0.315	2.094	1.196	3.668	0.059
Sham	48A	mmu-miR-129-3p_001184	1.452	0.966	1	15.717	15.266	15.266	-4.278	0.112	0.813	0.681	0.969	0.14
Sham	16A	mmu-miR-501#_001651	1.109	0.702	1	21.916	22.878	22.878	3.334	0.318	1.841	1.118	3.033	0.054
PBBI	14A	hsa-miR-449_001030	1.301	0.935	1	28.362	25.518	25.518	5.339	0.805	0.535	0.148	1.938	0.757
PBBI	12A	mmu-miR-741_002457	0	0	1	Undetermined	26.829	26.829	5.535		0.026
PBBI	12B	hsa-miR-200c#_002286	0.952	0.633	1	27.555	26.37	26.37	4.661	0.315	2.094	1.196	3.668	0.059
Sham	47A	mmu-miR-129-3p_001184	1.409	0.961	1	17.636	15.266	15.266	-4.278	0.112	0.813	0.681	0.969	0.14
PBBI	15A	mmu-miR-501#_001651	0.984	0.526	1	20.644	23.075	23.075	3.245	0.794	1.959	0.533	7.196	0.304
PBBI	15A	hsa-miR-449_001030	1.474	0.97	1	22.535	25.518	25.518	5.339	0.805	0.535	0.148	1.938	0.757
PBBI	13A	mmu-miR-741_002457	0	0	1	Undetermined	26.829	26.829	5.535		0.026
PBBI	12A	hsa-miR-205_000509	1.443	0.972	1	28.586	25.526	25.526	5.374	0.345	0.935	0.539	1.625	0.728
PBBI	11A	hsa-miR-205_000509	0.61	0	1	Undetermined	25.526	25.526	5.374	0.345	0.935	0.539	1.625	0.728
Sham	20A	mmu-miR-495_001663	1.631	0.967	1	15.359	16.512	16.512	-3.032	0.066	0.918	0.828	1.018	0.286
PBBI	12A	hsa-miR-487b_001285	1.436	0.931	1	23.186	18.79	18.79	-1.644	0.487	0.324	0.151	0.696	0.002
Sham	18A	hsa-miR-449_001030	1.466	0.865	1	22.475	24.579	24.579	5.035	0.339	0.66	0.388	1.123	0.273
PBBI	11A	rno-miR-381_001322	1.344	0.755	1	25.015	22.36	22.36	1.927	0.221	0.83	0.587	1.175	0.425
PBBI	13A	hsa-miR-487b_001285	1.481	0.958	1	21.478	18.79	18.79	-1.644	0.487	0.324	0.151	0.696	0.002
PBBI	11A	hsa-miR-487b_001285	1.401	0.945	1	23.808	18.79	18.79	-1.644	0.487	0.324	0.151	0.696	0.002
Sham	19A	hsa-miR-449_001030	1.34	0.861	1	25.715	24.579	24.579	5.035	0.339	0.66	0.388	1.123	0.273
Sham	16A	hsa-miR-205_000509	1.564	0.973	1	23.93	24.874	24.874	5.33	0.215	0.965	0.688	1.352	0.927
PBBI	11A	hsa-miR-199a_000498	0.97	0.615	1	13.82	24.153	24.153	4.383	2.748	6.568	0.049	878.548	0.363
Sham	47A	mmu-miR-453_002484	0.824	0	1	Undetermined
Sham	17B	hsa-miR-200c#_002286	1.017	0.839	1	26.12	26.636	26.636	5.587	1.302	1.102	0.023	53.467	0.534
Sham	20A	mmu-miR-93_001090	1.608	0.97	1	16.812	18.147	18.147	-1.397	0.096	0.947	0.814	1.101	0.557
PBBI	15A	hsa-miR-205_000509	1.491	0.982	1	23.798	25.526	25.526	5.374	0.345	0.935	0.539	1.625	0.728
Sham	46A	mmu-miR-453_002484	0.639	0	1	Undetermined
Sham	18B	hsa-miR-200c#_002286	0	0	1	Undetermined	26.636	26.636	5.587	1.302	1.102	0.023	53.467	0.534
PBBI	14A	hsa-miR-205_000509	1.468	0.955	1	25.477	25.526	25.526	5.374	0.345	0.935	0.539	1.625	0.728
Sham	49A	mmu-miR-453_002484	0.9	0	1	Undetermined
Sham	50B	hsa-miR-376a#_001287	1.418	0.964	1	20.348	19.518	19.518	-1.382	0.176	0.856	0.65	1.128	0.386
Sham	19B	hsa-miR-200c#_002286	0.846	0.685	1	24.17	26.636	26.636	5.587	1.302	1.102	0.023	53.467	0.534
PBBI	13A	hsa-miR-205_000509	1.495	0.969	1	25.831	25.526	25.526	5.374	0.345	0.935	0.539	1.625	0.728
Sham	48A	mmu-miR-453_002484	0.445	0	1	Undetermined
Sham	50B	hsa-let-7e#_002407	1.525	0.976	1	26.383	25.677	25.677	4.776	0.197	0.745	0.547	1.014	0.134
Sham	16A	rno-miR-381_001322	1.531	0.678	1	20.546	21.111	21.111	1.567	0.164	1.066	0.824	1.378	0.538
Sham	46A	mmu-miR-379_001138	1.597	0.969	1	18.35	16.121	16.121	-3.424	0.085	0.745	0.651	0.851	0.015
PBBI	14A	mmu-miR-207_001198	1.045	0.74	1	20.142	20.323	20.323	-0.014	0.614	3.59	1.345	9.583	0.097
Sham	18A	hsa-miR-487b_001285	1.558	0.969	1	14.628	16.482	16.482	-3.063	0.084	0.867	0.76	0.99	0.164
Sham	17B	mmu-miR-29b#_002497	1.509	0.971	1	23.607	23.685	23.685	2.785	0.076	0.856	0.76	0.963	0.23
PBBI	14A	hsa-miR-199a_000498	1.039	0.495	1	25.526	24.153	24.153	4.383	2.748	6.568	0.049	878.548	0.363
PBBI	43B	mmu-miR-466G_241015	1.294	0.931	1	18.918	19.55	19.55	-2.189	0.394	1.596	0.86	2.961	0.1
Sham	19A	hsa-miR-205_000509	1.533	0.984	1	23.874	24.874	24.874	5.33	0.215	0.965	0.688	1.352	0.927
Sham	49A	rno-miR-450_001345	1.519	0.961	1	21.779	22.011	22.011	2.467	0.174	0.778	0.592	1.022	0.171
Sham	17A	rno-miR-381_001322	1.527	0.871	1	20.847	21.111	21.111	1.567	0.164	1.066	0.824	1.378	0.538
PBBI	45B	mmu-miR-466G_241015	1.187	0.899	1	20.021	19.55	19.55	-2.189	0.394	1.596	0.86	2.961	0.1
PBBI	45A	mmu-miR-379_001138	1.6	0.971	1	17.192	18.33	18.33	-2.104	0.6	0.298	0.116	0.764	0.002
Sham	19A	hsa-miR-487b_001285	1.524	0.963	1	15.789	16.482	16.482	-3.063	0.084	0.867	0.76	0.99	0.164
PBBI	15A	mmu-miR-207_001198	1.079	0.692	1	17.854	20.323	20.323	-0.014	0.614	3.59	1.345	9.583	0.097
Sham	16B	mmu-miR-29b#_002497	1.464	0.938	1	23.404	23.685	23.685	2.785	0.076	0.856	0.76	0.963	0.23
Sham	50B	mmu-miR-1937B_241023	1.573	0.939	1	10.822	10.596	10.596	-10.305	0.235	0.789	0.545	1.141	0.323
PBBI	15A	hsa-miR-199a_000498	0.953	0.649	1	25.73	24.153	24.153	4.383	2.748	6.568	0.049	878.548	0.363
PBBI	44B	mmu-miR-466G_241015	1.284	0.952	1	19.201	19.55	19.55	-2.189	0.394	1.596	0.86	2.961	0.1
Sham	48A	rno-miR-450_001345	1.484	0.959	1	21.723	22.011	22.011	2.467	0.174	0.778	0.592	1.022	0.171
Sham	18A	rno-miR-381_001322	1.55	0.834	1	19.838	21.111	21.111	1.567	0.164	1.066	0.824	1.378	0.538
Sham	20A	hsa-miR-150_000473	1.546	0.976	1	10.753	12.263	12.263	-7.282	0.079	0.782	0.692	0.885	0.028
Sham	48B	mmu-miR-592_002017	1.579	0.969	1	16.725	18.463	18.463	-2.437	0.283	0.771	0.495	1.202	0.511
Sham	16A	mmu-miR-207_001198	1.185	0.896	1	19.269	21.046	21.046	1.502	0.325	1.255	0.755	2.089	0.384
Sham	48A	dme-miR-7_000268	1.506	0.956	1	20.668	20.416	20.416	0.872	0.268	1.041	0.684	1.584	0.517
PBBI	15B	mmu-miR-29b#_002497	1.496	0.952	1	22.931	25.153	25.153	3.414	0.605	0.553	0.214	1.429	0.686
PBBI	12A	hsa-miR-199a_000498	0.576	0	1	Undetermined	24.153	24.153	4.383	2.748	6.568	0.049	878.548	0.363
Sham	47A	rno-miR-450_001345	1.442	0.949	1	23.796	22.011	22.011	2.467	0.174	0.778	0.592	1.022	0.171
Sham	49A	mmu-miR-379_001138	1.614	0.971	1	15.631	16.121	16.121	-3.424	0.085	0.745	0.651	0.851	0.015
PBBI	41B	mmu-miR-466G_241015	1.362	0.912	1	19.779	19.55	19.55	-2.189	0.394	1.596	0.86	2.961	0.1
Sham	17A	hsa-miR-205_000509	1.538	0.981	1	24.021	24.874	24.874	5.33	0.215	0.965	0.688	1.352	0.927
Sham	17A	mmu-miR-207_001198	1.16	0.745	1	20.055	21.046	21.046	1.502	0.325	1.255	0.755	2.089	0.384
Sham	47A	mmu-miR-379_001138	1.61	0.962	1	18.26	16.121	16.121	-3.424	0.085	0.745	0.651	0.851	0.015
Sham	19A	rno-miR-381_001322	1.486	0.591	1	21.139	21.111	21.111	1.567	0.164	1.066	0.824	1.378	0.538
Sham	49B	mmu-miR-592_002017	1.584	0.972	1	18.681	18.463	18.463	-2.437	0.283	0.771	0.495	1.202	0.511
Sham	20B	mmu-miR-669O_121176	0	0	1	Undetermined	20.316	20.316	-0.849	1.465	7.734	0.098	610.214	0.325
Sham	49A	dme-miR-7_000268	1.516	0.968	1	20.368	20.416	20.416	0.872	0.268	1.041	0.684	1.584	0.517
PBBI	13A	hsa-miR-199a_000498	0.713	0	1	Undetermined	24.153	24.153	4.383	2.748	6.568	0.049	878.548	0.363
PBBI	14B	mmu-miR-29b#_002497	1.302	0.903	1	24.699	25.153	25.153	3.414	0.605	0.553	0.214	1.429	0.686
Sham	46A	rno-miR-450_001345	1.494	0.965	1	23.814	22.011	22.011	2.467	0.174	0.778	0.592	1.022	0.171
Sham	18A	hsa-miR-205_000509	1.533	0.975	1	22.806	24.874	24.874	5.33	0.215	0.965	0.688	1.352	0.927
Sham	48A	mmu-miR-379_001138	1.623	0.967	1	16.476	16.121	16.121	-3.424	0.085	0.745	0.651	0.851	0.015
PBBI	42B	mmu-miR-466G_241015	1.374	0.959	1	19.821	19.55	19.55	-2.189	0.394	1.596	0.86	2.961	0.1
PBBI	12A	rno-miR-381_001322	1.324	0.699	1	24.464	22.36	22.36	1.927	0.221	0.83	0.587	1.175	0.425
Sham	46A	dme-miR-7_000268	1.467	0.972	1	23.547	20.416	20.416	0.872	0.268	1.041	0.684	1.584	0.517
PBBI	14A	hsa-miR-487b_001285	1.46	0.963	1	17.977	18.79	18.79	-1.644	0.487	0.324	0.151	0.696	0.002
PBBI	42A	mmu-miR-379_001138	1.558	0.972	1	13.756	18.33	18.33	-2.104	0.6	0.298	0.116	0.764	0.002
Sham	46B	mmu-miR-592_002017	1.583	0.968	1	17.496	18.463	18.463	-2.437	0.283	0.771	0.495	1.202	0.511
Sham	50A	mmu-miR-453_002484	0.531	0	1	Undetermined
Sham	18A	hsa-miR-199a_000498	1.053	0.757	1	25.115	24.761	24.761	5.819	1.741	2.427	0.127	46.479	0.359
PBBI	45A	rno-miR-450_001345	1.497	0.97	1	21.67	23.173	23.173	2.739	0.532	0.644	0.28	1.483	0.824
PBBI	13A	rno-miR-381_001322	1.259	0.584	1	22.997	22.36	22.36	1.927	0.221	0.83	0.587	1.175	0.425
Sham	47A	dme-miR-7_000268	1.408	0.965	1	21.836	20.416	20.416	0.872	0.268	1.041	0.684	1.584	0.517
PBBI	11A	mmu-miR-207_001198	1.129	0.903	1	21.831	20.323	20.323	-0.014	0.614	3.59	1.345	9.583	0.097
PBBI	15A	hsa-miR-487b_001285	1.495	0.932	1	14.783	18.79	18.79	-1.644	0.487	0.324	0.151	0.696	0.002
Sham	47B	mmu-miR-592_002017	1.564	0.98	1	19.077	18.463	18.463	-2.437	0.283	0.771	0.495	1.202	0.511
PBBI	41A	mmu-miR-379_001138	1.609	0.968	1	17.3	18.33	18.33	-2.104	0.6	0.298	0.116	0.764	0.002
Sham	19A	hsa-miR-199a_000498	1.052	0.192	1	14.337	24.761	24.761	5.819	1.741	2.427	0.127	46.479	0.359
PBBI	44A	rno-miR-450_001345	1.46	0.954	1	21.791	23.173	23.173	2.739	0.532	0.644	0.28	1.483	0.824
Sham	16A	hsa-miR-487b_001285	1.586	0.958	1	15.676	16.482	16.482	-3.063	0.084	0.867	0.76	0.99	0.164
PBBI	12A	mmu-miR-207_001198	1.166	0.869	1	19.608	20.323	20.323	-0.014	0.614	3.59	1.345	9.583	0.097
PBBI	44A	dme-miR-7_000268	1.462	0.974	1	20.352	21.839	21.839	1.406	0.692	0.719	0.243	2.126	0.395
PBBI	14A	rno-miR-381_001322	1.481	0.791	1	22.422	22.36	22.36	1.927	0.221	0.83	0.587	1.175	0.425
PBBI	44A	mmu-miR-379_001138	1.606	0.976	1	16.482	18.33	18.33	-2.104	0.6	0.298	0.116	0.764	0.002
PBBI	44B	mmu-miR-592_002017	1.561	0.976	1	17.549	21.243	21.243	-0.495	1.102	0.201	0.036	1.13	0.11
Sham	50B	rno-miR-632_241110	1.303	0.624	1	22.068	20.853	20.853	-0.047	0.384	0.947	0.518	1.728	0.396
PBBI	43A	rno-miR-450_001345	1.495	0.95	1	21.82	23.173	23.173	2.739	0.532	0.644	0.28	1.483	0.824
Sham	19B	mmu-miR-29b#_002497	1.449	0.973	1	23.584	23.685	23.685	2.785	0.076	0.856	0.76	0.963	0.23
Sham	16A	hsa-miR-199a_000498	1.069	0.467	1	25.082	24.761	24.761	5.819	1.741	2.427	0.127	46.479	0.359
PBBI	45A	dme-miR-7_000268	1.46	0.972	1	20.304	21.839	21.839	1.406	0.692	0.719	0.243	2.126	0.395
PBBI	13A	mmu-miR-207_001198	1.059	0.808	1	20.499	20.323	20.323	-0.014	0.614	3.59	1.345	9.583	0.097
Sham	17A	hsa-miR-487b_001285	1.502	0.942	1	15.761	16.482	16.482	-3.063	0.084	0.867	0.76	0.99	0.164
PBBI	45B	mmu-miR-592_002017	1.586	0.961	1	17.658	21.243	21.243	-0.495	1.102	0.201	0.036	1.13	0.11
PBBI	41A	rno-miR-450_001345	1.494	0.96	1	22.111	23.173	23.173	2.739	0.532	0.644	0.28	1.483	0.824
PBBI	15A	rno-miR-381_001322	1.533	0.893	1	20.508	22.36	22.36	1.927	0.221	0.83	0.587	1.175	0.425
PBBI	43A	mmu-miR-379_001138	1.587	0.952	1	16.405	18.33	18.33	-2.104	0.6	0.298	0.116	0.764	0.002
Sham	20B	mmu-miR-2134_241120	1.597	0.95	1	16.322	16.564	16.564	-4.336	0.211	0.985	0.707	1.371	0.896
Sham	20B	mmu-miR-203#_002580	0	0	1	Undetermined	23.498	23.498	3.12
Sham	50A	hsa-let-7b_000378	1.637	0.982	1	14.803	15.558	15.558	-3.986	0.244	0.951	0.649	1.395	0.941
PBBI	42A	rno-miR-450_001345	1.492	0.936	1	19.836	23.173	23.173	2.739	0.532	0.644	0.28	1.483	0.824
Sham	17A	hsa-miR-199a_000498	0.609	0	1	Undetermined	24.761	24.761	5.819	1.741	2.427	0.127	46.479	0.359
Sham	18B	mmu-miR-29b#_002497	1.524	0.971	1	23.72	23.685	23.685	2.785	0.076	0.856	0.76	0.963	0.23
PBBI	41B	mmu-miR-592_002017	1.58	0.973	1	18.801	21.243	21.243	-0.495	1.102	0.201	0.036	1.13	0.11
PBBI	42B	mmu-miR-485-3p_001943	1.632	0.975	1	18.798	19.583	19.583	-2.155	0.271	0.731	0.478	1.117	0.283
PBBI	42A	dme-miR-7_000268	1.464	0.96	1	16.757	21.839	21.839	1.406	0.692	0.719	0.243	2.126	0.395
Sham	19B	rno-miR-148b-5p_002058	1.49	0.977	1	23.75	22.822	22.822	1.922	0.224	0.691	0.486	0.982	0.087
PBBI	42B	mmu-miR-592_002017	1.613	0.978	1	18.331	21.243	21.243	-0.495	1.102	0.201	0.036	1.13	0.11
PBBI	41B	mmu-miR-485-3p_001943	1.563	0.959	1	18.74	19.583	19.583	-2.155	0.271	0.731	0.478	1.117	0.283
Sham	20A	mmu-miR-878-5p_002540	0.331	0	1	Undetermined
Sham	50A	mmu-miR-302c_002558	0.195	0	1	Undetermined
PBBI	43B	mmu-miR-592_002017	1.587	0.981	1	17.67	21.243	21.243	-0.495	1.102	0.201	0.036	1.13	0.11
PBBI	11A	hsa-miR-484_001821	1.459	0.958	1	21.304	18.662	18.662	-1.772	0.278	0.994	0.643	1.537	0.804
PBBI	43A	dme-miR-7_000268	1.443	0.943	1	20.627	21.839	21.839	1.406	0.692	0.719	0.243	2.126	0.395
Sham	50B	mmu-miR-1957_121163	1.038	0.207	1	16.562	17.031	17.031	-3.87	0.446	0.864	0.429	1.741	0.312
PBBI	44B	mmu-miR-485-3p_001943	1.503	0.955	1	18.512	19.583	19.583	-2.155	0.271	0.731	0.478	1.117	0.283
PBBI	12A	hsa-miR-484_001821	1.355	0.959	1	20.254	18.662	18.662	-1.772	0.278	0.994	0.643	1.537	0.804
PBBI	41A	dme-miR-7_000268	1.516	0.962	1	20.289	21.839	21.839	1.406	0.692	0.719	0.243	2.126	0.395
PBBI	43B	mmu-miR-485-3p_001943	1.521	0.967	1	17.887	19.583	19.583	-2.155	0.271	0.731	0.478	1.117	0.283
PBBI	13A	hsa-miR-484_001821	1.469	0.976	1	18.647	18.662	18.662	-1.772	0.278	0.994	0.643	1.537	0.804
PBBI	13B	mmu-miR-29b#_002497	1.356	0.951	1	29.827	25.153	25.153	3.414	0.605	0.553	0.214	1.429	0.686
Sham	46B	mmu-miR-485-3p_001943	1.555	0.969	1	18.452	18.667	18.667	-2.233	0.116	0.771	0.642	0.926	0.018
PBBI	15B	rno-miR-148b-5p_002058	1.522	0.977	1	22.679	23.851	23.851	2.284	0.549	0.538	0.224	1.292	0.35
PBBI	41A	mmu-miR-129-3p_001184	1.484	0.964	1	15.814	16.35	16.35	-4.084	0.365	0.71	0.401	1.259	0.829
PBBI	45B	mmu-miR-485-3p_001943	1.548	0.968	1	19.122	19.583	19.583	-2.155	0.271	0.731	0.478	1.117	0.283
PBBI	12B	mmu-miR-29b#_002497	1.396	0.961	1	28.914	25.153	25.153	3.414	0.605	0.553	0.214	1.429	0.686
Sham	20A	mmu-miR-340-5p_002258	1.598	0.971	1	16.8	18.102	18.102	-1.442	0.131	0.705	0.574	0.865	0.024
Sham	16B	rno-miR-148b-5p_002058	1.565	0.98	1	22.771	22.822	22.822	1.922	0.224	0.691	0.486	0.982	0.087
PBBI	42A	mmu-miR-129-3p_001184	1.429	0.963	1	12.975	16.35	16.35	-4.084	0.365	0.71	0.401	1.259	0.829
Sham	48B	mmu-miR-485-3p_001943	1.567	0.973	1	17.815	18.667	18.667	-2.233	0.116	0.771	0.642	0.926	0.018
PBBI	11B	mmu-miR-29b#_002497	1.408	0.94	1	28.95	25.153	25.153	3.414	0.605	0.553	0.214	1.429	0.686
Sham	20B	hsa-miR-485-5p_001036	1.218	0.689	1	19.303	18.875	18.875	-2.025	0.236	1.079	0.745	1.564	0.402
Sham	17B	rno-miR-148b-5p_002058	1.539	0.973	1	23.417	22.822	22.822	1.922	0.224	0.691	0.486	0.982	0.087
Sham	49B	mmu-miR-485-3p_001943	1.629	0.983	1	19.064	18.667	18.667	-2.233	0.116	0.771	0.642	0.926	0.018
Sham	20B	mmu-miR-541_002562	1.479	0.979	1	22.335	22.142	22.142	1.242	0.166	0.876	0.674	1.137	0.429
Sham	20B	mmu-miR-217_001133	1.299	0.917	1	27.07	26.864	26.864	5.964	0.321	1.139	0.689	1.883	0.381
Sham	47B	mmu-miR-485-3p_001943	1.538	0.972	1	18.734	18.667	18.667	-2.233	0.116	0.771	0.642	0.926	0.018
Sham	18B	rno-miR-148b-5p_002058	1.593	0.968	1	21.861	22.822	22.822	1.922	0.224	0.691	0.486	0.982	0.087
Sham	50A	hsa-miR-125b-1#_002378	1.517	0.967	1	23.183	23.7	23.7	4.156	0.222	1.033	0.73	1.463	0.586
Sham	20A	mmu-miR-501#_001651	1.132	0.512	1	21.309	22.878	22.878	3.334	0.318	1.841	1.118	3.033	0.054
Sham	48B	mmu-miR-1957_121163	1.01	0.177	1	15.498	17.031	17.031	-3.87	0.446	0.864	0.429	1.741	0.312
PBBI	15B	rno-miR-547_241078	1.195	0.471	1	23.329	22.237	22.237	0.499	1.395	3.609	0.405	32.181	0.311
PBBI	14B	rno-miR-148b-5p_002058	1.404	0.969	1	25.06	23.851	23.851	2.284	0.549	0.538	0.224	1.292	0.35
PBBI	13B	mmu-miR-17#_002543	0.843	0.721	1	24.941	23.302	23.302	1.909	0.206	1.056	0.754	1.481	0.652
Sham	47B	mmu-miR-700_001634	0.88	0.673	1	22.783	20.493	20.493	-0.481	1.19	4.579	0.651	32.214	0.287
Sham	20A	mmu-miR-741_002457	0.745	0	1	Undetermined
Sham	47B	mmu-miR-1957_121163	1.113	0.249	1	20.086	17.031	17.031	-3.87	0.446	0.864	0.429	1.741	0.312
PBBI	14B	rno-miR-547_241078	1.125	0.416	1	19.342	22.237	22.237	0.499	1.395	3.609	0.405	32.181	0.311
PBBI	13B	rno-miR-148b-5p_002058	0	0	1	Undetermined	23.851	23.851	2.284	0.549	0.538	0.224	1.292	0.35
PBBI	11A	hsa-miR-708_002341	1.484	0.954	1	25.084	19.299	19.299	-1.134	0.625	0.298	0.112	0.793	0.002
PBBI	14B	mmu-miR-17#_002543	1.183	0.917	1	24.99	23.302	23.302	1.909	0.206	1.056	0.754	1.481	0.652
Sham	48B	mmu-miR-700_001634	0.098	0	1	Undetermined	20.493	20.493	-0.481	1.19	4.579	0.651	32.214	0.287
Sham	19A	hsa-miR-484_001821	1.523	0.96	1	17.55	18.321	18.321	-1.223	0.128	0.679	0.556	0.83	0.215
PBBI	11B	mmu-miR-17#_002543	0.843	0	1	Undetermined	23.302	23.302	1.909	0.206	1.056	0.754	1.481	0.652
Sham	19B	mmu-miR-203#_002580	0	0	1	Undetermined	23.498	23.498	3.12
PBBI	12B	rno-miR-148b-5p_002058	1.184	0.906	1	28.274	23.851	23.851	2.284	0.549	0.538	0.224	1.292	0.35
PBBI	13B	rno-miR-547_241078	0.912	0.402	1	19.956	22.237	22.237	0.499	1.395	3.609	0.405	32.181	0.311
PBBI	11A	mmu-miR-337-3p_002532	1.314	0.953	1	29.922	23.971	23.971	3.792	0.72	0.287	0.091	0.906	0.027
Sham	49B	mmu-miR-700_001634	1.075	0.427	1	21.634	20.493	20.493	-0.481	1.19	4.579	0.651	32.214	0.287
Sham	18A	hsa-miR-484_001821	1.585	0.966	1	16.272	18.321	18.321	-1.223	0.128	0.679	0.556	0.83	0.215
Sham	49B	mmu-miR-1957_121163	1.099	0.217	1	17.299	17.031	17.031	-3.87	0.446	0.864	0.429	1.741	0.312
PBBI	11B	rno-miR-148b-5p_002058	1.363	0.961	1	27.598	23.851	23.851	2.284	0.549	0.538	0.224	1.292	0.35
Sham	18B	mmu-miR-203#_002580	0	0	1	Undetermined	23.498	23.498	3.12
PBBI	12B	mmu-miR-17#_002543	0.83	0	1	Undetermined	23.302	23.302	1.909	0.206	1.056	0.754	1.481	0.652
PBBI	12B	rno-miR-547_241078	0	0.614	1	20.771	22.237	22.237	0.499	1.395	3.609	0.405	32.181	0.311
PBBI	12A	mmu-miR-337-3p_002532	0.729	0	1	Undetermined	23.971	23.971	3.792	0.72	0.287	0.091	0.906	0.027
PBBI	12B	mmu-miR-370_001068	0.292	0	1	Undetermined	21.179	21.179	-0.061	1.207	0.938	0.092	9.574	0.419
Sham	49B	rno-miR-20b_001326	1.198	0.781	1	23.744	22.044	22.044	1.144	0.859	2.071	0.539	7.963	0.502
Sham	19B	mmu-miR-330_001062	1.145	0.604	1	17.986	17.561	17.561	-3.339	0.177	0.826	0.626	1.091	0.274
Sham	17A	hsa-miR-484_001821	1.568	0.972	1	18.549	18.321	18.321	-1.223	0.128	0.679	0.556	0.83	0.215
PBBI	14A	hsa-miR-708_002341	1.586	0.943	1	18.998	19.299	19.299	-1.134	0.625	0.298	0.112	0.793	0.002
Sham	20B	hsa-miR-363#_001283	0.807	0	1	Undetermined	27.017	27.017	5.656	1.189	1.319	0	46,398.055
Sham	49A	mmu-miR-505_001655	0.997	0.66	1	24.429	24.429	24.429	5.153		0.007
PBBI	11B	rno-miR-547_241078	0.957	0.352	1	15.454	22.237	22.237	0.499	1.395	3.609	0.405	32.181	0.311
Sham	18B	mmu-miR-330_001062	1.272	0.603	1	17.108	17.561	17.561	-3.339	0.177	0.826	0.626	1.091	0.274
Sham	16A	hsa-miR-484_001821	1.546	0.98	1	17.92	18.321	18.321	-1.223	0.128	0.679	0.556	0.83	0.215
PBBI	11B	mmu-miR-370_001068	0	0	1	Undetermined	21.179	21.179	-0.061	1.207	0.938	0.092	9.574	0.419
Sham	48B	rno-miR-20b_001326	1.137	0.798	1	23.629	22.044	22.044	1.144	0.859	2.071	0.539	7.963	0.502
PBBI	15A	hsa-miR-708_002341	1.621	0.98	1	16.063	19.299	19.299	-1.134	0.625	0.298	0.112	0.793	0.002
Sham	48A	mmu-miR-505_001655	0	0	1	Undetermined	24.429	24.429	5.153		0.007
PBBI	15A	hsa-miR-484_001821	1.518	0.962	1	16.792	18.662	18.662	-1.772	0.278	0.994	0.643	1.537	0.804
PBBI	12A	hsa-miR-708_002341	1.513	0.968	1	24.761	19.299	19.299	-1.134	0.625	0.298	0.112	0.793	0.002
Sham	47A	mmu-miR-505_001655	0.615	0	1	Undetermined	24.429	24.429	5.153		0.007
PBBI	13A	hsa-miR-708_002341	1.504	0.946	1	22.708	19.299	19.299	-1.134	0.625	0.298	0.112	0.793	0.002
PBBI	14A	hsa-miR-484_001821	1.418	0.955	1	20.125	18.662	18.662	-1.772	0.278	0.994	0.643	1.537	0.804
Sham	46A	mmu-miR-505_001655	0.839	0	1	Undetermined	24.429	24.429	5.153		0.007
Sham	18A	hsa-miR-708_002341	1.672	0.952	1	15.113	16.919	16.919	-2.625	0.07	0.838	0.751	0.934	0.06
Sham	48B	mmu-miR-1937B_241023	1.53	0.949	1	9.821	10.596	10.596	-10.305	0.235	0.789	0.545	1.141	0.323
PBBI	45A	hsa-miR-222_002276	1.589	0.981	1	11.64	13.026	13.026	-7.407	0.396	0.527	0.283	0.98	0.032
PBBI	12B	mmu-miR-203#_002580	0	0	1	Undetermined
PBBI	45A	mmu-miR-505_001655	0.785	0	1	Undetermined
Sham	17A	mmu-miR-220_002468	0	0	1	Undetermined
PBBI	45B	rno-miR-20b_001326	1.217	0.745	1	23.333	21.583	21.583	-0.014	1.431	4.619	0.469	45.517	0.239
Sham	16B	mmu-miR-370_001068	1.06	0.295	1	19.085	19.759	19.759	-1.142	0.788	1.984	0.576	6.832	0.445
Sham	18A	mmu-miR-337-3p_002532	1.435	0.975	1	19.056	21.504	21.504	1.96	0.209	1.022	0.737	1.417	1
Sham	19A	hsa-miR-708_002341	1.616	0.97	1	16.47	16.919	16.919	-2.625	0.07	0.838	0.751	0.934	0.06
PBBI	44B	rno-miR-20b_001326	0.979	0.418	1	12.874	21.583	21.583	-0.014	1.431	4.619	0.469	45.517	0.239
PBBI	11B	mmu-miR-203#_002580	0	0	1	Undetermined
PBBI	44A	hsa-miR-222_002276	1.564	0.948	1	11.804	13.026	13.026	-7.407	0.396	0.527	0.283	0.98	0.032
Sham	49B	mmu-miR-1937B_241023	1.575	0.931	1	10.578	10.596	10.596	-10.305	0.235	0.789	0.545	1.141	0.323
Sham	50B	mmu-miR-712_002636	1.319	0.309	1	15.823	17.43	17.43	-3.371	0.979	0.93	0.187	4.629	0.54
PBBI	44A	mmu-miR-505_001655	0	0	1	Undetermined
PBBI	15B	mmu-miR-370_001068	0.96	0	1	Undetermined	21.179	21.179	-0.061	1.207	0.938	0.092	9.574	0.419
Sham	19A	mmu-miR-337-3p_002532	1.4	0.961	1	20.957	21.504	21.504	1.96	0.209	1.022	0.737	1.417	1
Sham	16A	mmu-miR-220_002468	0.572	0	1	Undetermined
Sham	47A	hsa-miR-222_002276	1.546	0.961	1	13.994	11.447	11.447	-8.097	0.134	0.85	0.689	1.048	0.289
Sham	46B	mmu-miR-1937B_241023	1.552	0.955	1	9.925	10.596	10.596	-10.305	0.235	0.789	0.545	1.141	0.323
PBBI	41B	mmu-miR-700_001634	0.914	0.356	1	20.761	21.232	21.232	-0.655	0.499	5.164	2.279	11.703	0.071
Sham	17B	hsa-miR-485-5p_001036	1.167	0.561	1	19.136	18.875	18.875	-2.025	0.236	1.079	0.745	1.564	0.402
Sham	18B	hsa-miR-485-5p_001036	1.279	0.725	1	19.017	18.875	18.875	-2.025	0.236	1.079	0.745	1.564	0.402
PBBI	15A	mmu-miR-220_002468	0.731	0	1	Undetermined
Sham	47B	rno-miR-20b_001326	1.109	0.657	1	21.965	22.044	22.044	1.144	0.859	2.071	0.539	7.963	0.502
Sham	16A	hsa-miR-708_002341	1.671	0.963	1	16.426	16.919	16.919	-2.625	0.07	0.838	0.751	0.934	0.06
PBBI	14B	mmu-miR-370_001068	0.954	0.228	1	17.946	21.179	21.179	-0.061	1.207	0.938	0.092	9.574	0.419
PBBI	43A	mmu-miR-505_001655	0.612	0	1	Undetermined
Sham	46A	hsa-miR-222_002276	1.538	0.959	1	13.464	11.447	11.447	-8.097	0.134	0.85	0.689	1.048	0.289
Sham	47B	mmu-miR-1937B_241023	1.593	0.931	1	10.488	10.596	10.596	-10.305	0.235	0.789	0.545	1.141	0.323
Sham	17A	hsa-miR-708_002341	1.644	0.971	1	16.833	16.919	16.919	-2.625	0.07	0.838	0.751	0.934	0.06
PBBI	42B	mmu-miR-700_001634	0.913	0	1	Undetermined	21.232	21.232	-0.655	0.499	5.164	2.279	11.703	0.071
Sham	19B	hsa-miR-485-5p_001036	1.183	0.66	1	19.426	18.875	18.875	-2.025	0.236	1.079	0.745	1.564	0.402
Sham	20B	mmu-miR-669L_121149	0	0.5	1	19.465	19.445	19.445	-1.413	0.838	1.407	0.368	5.375	0.611
Sham	46B	rno-miR-20b_001326	1.085	0.854	1	22.955	22.044	22.044	1.144	0.859	2.071	0.539	7.963	0.502
PBBI	14A	mmu-miR-220_002468	0.68	0	1	Undetermined
PBBI	13B	mmu-miR-370_001068	0	0	1	Undetermined	21.179	21.179	-0.061	1.207	0.938	0.092	9.574	0.419
PBBI	42A	mmu-miR-505_001655	0.626	0	1	Undetermined
PBBI	41A	hsa-miR-222_002276	1.61	0.957	1	12.798	13.026	13.026	-7.407	0.396	0.527	0.283	0.98	0.032
Sham	20A	hsa-miR-487b_001285	1.5	0.958	1	14.978	16.482	16.482	-3.063	0.084	0.867	0.76	0.99	0.164
PBBI	44B	mmu-miR-1937B_241023	1.563	0.961	1	9.811	11.582	11.582	-10.156	0.33	0.712	0.424	1.195	0.424
PBBI	43B	mmu-miR-700_001634	0.826	0	1	Undetermined	21.232	21.232	-0.655	0.499	5.164	2.279	11.703	0.071
PBBI	41B	rno-miR-20b_001326	1.303	0.962	1	23.3	21.583	21.583	-0.014	1.431	4.619	0.469	45.517	0.239
Sham	16B	mmu-miR-203#_002580	0	0	1	Undetermined	23.498	23.498	3.12
Sham	49B	mmu-miR-877#_002548	1.556	0.971	1	18.919	18.685	18.685	-2.215	0.126	1.01	0.829	1.231	0.856
PBBI	13A	mmu-miR-337-3p_002532	1.219	0.775	1	28.352	23.971	23.971	3.792	0.72	0.287	0.091	0.906	0.027
PBBI	41A	mmu-miR-505_001655	0	0	1	Undetermined
PBBI	14A	mmu-miR-337-3p_002532	1.36	0.966	1	23.217	23.971	23.971	3.792	0.72	0.287	0.091	0.906	0.027
PBBI	13A	mmu-miR-220_002468	0	0	1	Undetermined
Sham	50A	hsa-miR-331-5p_002233	1.611	0.963	1	23.492	23.571	23.571	4.026	0.274	0.726	0.473	1.115	0.317
Sham	17B	mmu-miR-203#_002580	0	0	1	Undetermined	23.498	23.498	3.12
PBBI	44B	mmu-miR-700_001634	0.912	0.387	1	20.671	21.232	21.232	-0.655	0.499	5.164	2.279	11.703	0.071
PBBI	15B	mmu-miR-203#_002580	0.712	0	1	Undetermined
Sham	48B	mmu-miR-877#_002548	1.492	0.964	1	18.234	18.685	18.685	-2.215	0.126	1.01	0.829	1.231	0.856
PBBI	45B	mmu-miR-1937B_241023	1.539	0.952	1	9.456	11.582	11.582	-10.156	0.33	0.712	0.424	1.195	0.424
PBBI	15A	mmu-miR-337-3p_002532	1.38	0.945	1	20.353	23.971	23.971	3.792	0.72	0.287	0.091	0.906	0.027
PBBI	12A	mmu-miR-220_002468	0.294	0	1	Undetermined
Sham	50A	hsa-miR-871_002354	0	0	1	Undetermined
Sham	19B	mmu-miR-370_001068	0	0.441	1	17.033	19.759	19.759	-1.142	0.788	1.984	0.576	6.832	0.445
PBBI	45B	mmu-miR-700_001634	0	0.192	1	21.15	21.232	21.232	-0.655	0.499	5.164	2.279	11.703	0.071
PBBI	42B	mmu-miR-1937B_241023	1.546	0.947	1	10.621	11.582	11.582	-10.156	0.33	0.712	0.424	1.195	0.424
PBBI	43A	hsa-miR-222_002276	1.533	0.972	1	11.937	13.026	13.026	-7.407	0.396	0.527	0.283	0.98	0.032
PBBI	43B	rno-miR-20b_001326	1.128	0.643	1	21.395	21.583	21.583	-0.014	1.431	4.619	0.469	45.517	0.239
PBBI	14B	mmu-miR-203#_002580	0	0	1	Undetermined
Sham	18B	mmu-miR-370_001068	0	0.323	1	18.013	19.759	19.759	-1.142	0.788	1.984	0.576	6.832	0.445
Sham	19A	mmu-miR-207_001198	1.118	0.854	1	18.765	21.046	21.046	1.502	0.325	1.255	0.755	2.089	0.384
Sham	50B	mmu-miR-717_001652	0.656	0	1	Undetermined
PBBI	11A	mmu-miR-495_001663	1.524	0.97	1	23.895	18.974	18.974	-1.46	0.554	0.309	0.13	0.736	0
Sham	16A	mmu-miR-337-3p_002532	1.493	0.978	1	20.561	21.504	21.504	1.96	0.209	1.022	0.737	1.417	1
PBBI	11A	mmu-miR-220_002468	0.636	0	1	Undetermined
PBBI	43B	mmu-miR-1937B_241023	1.541	0.923	1	9.823	11.582	11.582	-10.156	0.33	0.712	0.424	1.195	0.424
Sham	46B	mmu-miR-700_001634	0	0	1	Undetermined	20.493	20.493	-0.481	1.19	4.579	0.651	32.214	0.287
PBBI	42A	hsa-miR-222_002276	1.607	0.943	1	9.182	13.026	13.026	-7.407	0.396	0.527	0.283	0.98	0.032
PBBI	42B	rno-miR-20b_001326	1.265	0.892	1	24.434	21.583	21.583	-0.014	1.431	4.619	0.469	45.517	0.239
PBBI	13A	mmu-miR-495_001663	1.482	0.98	1	23.363	18.974	18.974	-1.46	0.554	0.309	0.13	0.736	0
PBBI	13B	mmu-miR-203#_002580	0.598	0	1	Undetermined
PBBI	12A	mmu-miR-495_001663	1.537	0.96	1	23.541	18.974	18.974	-1.46	0.554	0.309	0.13	0.736	0
Sham	18A	mmu-miR-207_001198	1.135	0.91	1	18.973	21.046	21.046	1.502	0.325	1.255	0.755	2.089	0.384
Sham	17B	mmu-miR-370_001068	1.158	0.164	1	17.872	19.759	19.759	-1.142	0.788	1.984	0.576	6.832	0.445
Sham	17A	mmu-miR-337-3p_002532	1.466	0.974	1	20.645	21.504	21.504	1.96	0.209	1.022	0.737	1.417	1
Sham	20B	hsa-miR-744#_002325	1.588	0.98	1	21.887	22.092	22.092	1.192	0.175	0.868	0.66	1.141	0.431
Sham	50B	mmu-miR-15a#_002488	1.156	0.768	1	25.472	22.438	22.438	1.566	1.225	1.162	0.131	10.311	0.555
PBBI	41A	hsa-miR-331-5p_002233	1.603	0.974	1	25.656	24.201	24.201	3.768	0.293	0.869	0.549	1.375	0.673
PBBI	15A	mmu-miR-495_001663	1.568	0.97	1	15.605	18.974	18.974	-1.46	0.554	0.309	0.13	0.736	0
PBBI	41B	mmu-miR-1937B_241023	1.578	0.97	1	10.152	11.582	11.582	-10.156	0.33	0.712	0.424	1.195	0.424
PBBI	12B	hsa-miR-485-5p_001036	0.793	0	1	Undetermined	19.176	19.176	-2.42	0.379	1.419	0.775	2.601	0.221
PBBI	42A	hsa-miR-331-5p_002233	1.58	0.959	1	20.742	24.201	24.201	3.768	0.293	0.869	0.549	1.375	0.673
PBBI	14A	mmu-miR-495_001663	1.577	0.956	1	17.626	18.974	18.974	-1.46	0.554	0.309	0.13	0.736	0
PBBI	11B	hsa-miR-485-5p_001036	0.875	0.231	1	18.363	19.176	19.176	-2.42	0.379	1.419	0.775	2.601	0.221
Sham	18B	mmu-miR-541_002562	1.56	0.978	1	21.706	22.142	22.142	1.242	0.166	0.876	0.674	1.137	0.429
Sham	17A	mmu-miR-495_001663	1.626	0.97	1	15.846	16.512	16.512	-3.032	0.066	0.918	0.828	1.018	0.286
Sham	50B	rno-miR-20b_001326	1.252	0.903	1	24.322	22.044	22.044	1.144	0.859	2.071	0.539	7.963	0.502
Sham	19B	mmu-miR-541_002562	1.501	0.982	1	22.548	22.142	22.142	1.242	0.166	0.876	0.674	1.137	0.429
Sham	16A	mmu-miR-495_001663	1.612	0.956	1	15.598	16.512	16.512	-3.032	0.066	0.918	0.828	1.018	0.286
Sham	50B	mmu-miR-2182_241119	1.406	0.956	1	23.324	21.438	21.438	0.538	0.75	1.467	0.453	4.756	0.693
PBBI	41B	mmu-miR-1944_121189	0	0	1	Undetermined
PBBI	44B	hsa-let-7e#_002407	1.482	0.959	1	26.194	26.7	26.7	5.103	0.427	0.594	0.3	1.174	0.293
Sham	47A	hsa-miR-125b-1#_002378	1.528	0.97	1	25.783	23.7	23.7	4.156	0.222	1.033	0.73	1.463	0.586
PBBI	45A	hsa-miR-331-5p_002233	1.616	0.978	1	22.227	24.201	24.201	3.768	0.293	0.869	0.549	1.375	0.673
Sham	16B	mmu-miR-541_002562	1.522	0.966	1	21.978	22.142	22.142	1.242	0.166	0.876	0.674	1.137	0.429
Sham	16B	hsa-miR-485-5p_001036	1.17	0.558	1	18.091	18.875	18.875	-2.025	0.236	1.079	0.745	1.564	0.402
Sham	48A	hsa-miR-125b-1#_002378	1.555	0.975	1	24.235	23.7	23.7	4.156	0.222	1.033	0.73	1.463	0.586
Sham	19A	mmu-miR-495_001663	1.588	0.983	1	15.874	16.512	16.512	-3.032	0.066	0.918	0.828	1.018	0.286
Sham	50B	hsa-miR-455_001280	1.549	0.972	1	21.704	21.493	21.493	0.592	0.354	0.587	0.337	1.022	0.106
Sham	46A	hsa-miR-125b-1#_002378	1.584	0.965	1	24.484	23.7	23.7	4.156	0.222	1.033	0.73	1.463	0.586
Sham	46A	hsa-miR-331-5p_002233	1.64	0.974	1	24.2	23.571	23.571	4.026	0.274	0.726	0.473	1.115	0.317
PBBI	43B	hsa-let-7e#_002407	1.461	0.982	1	24.841	26.7	26.7	5.103	0.427	0.594	0.3	1.174	0.293
Sham	17B	mmu-miR-541_002562	1.474	0.969	1	22.658	22.142	22.142	1.242	0.166	0.876	0.674	1.137	0.429
PBBI	15B	hsa-miR-485-5p_001036	1.177	0.73	1	19.712	19.176	19.176	-2.42	0.379	1.419	0.775	2.601	0.221
Sham	18A	mmu-miR-495_001663	1.626	0.988	1	14.832	16.512	16.512	-3.032	0.066	0.918	0.828	1.018	0.286
PBBI	43A	hsa-miR-331-5p_002233	1.59	0.974	1	22.826	24.201	24.201	3.768	0.293	0.869	0.549	1.375	0.673
PBBI	42B	hsa-let-7e#_002407	1.57	0.98	1	24.679	26.7	26.7	5.103	0.427	0.594	0.3	1.174	0.293
Sham	18A	mmu-miR-220_002468	0.551	0	1	Undetermined
PBBI	14B	mmu-miR-541_002562	1.257	0.913	1	24.242	23.332	23.332	1.593	0.375	0.686	0.381	1.236	0.38
PBBI	14B	hsa-miR-485-5p_001036	1.017	0.483	1	19.113	19.176	19.176	-2.42	0.379	1.419	0.775	2.601	0.221
Sham	50B	mmu-miR-485-3p_001943	1.597	0.977	1	19.819	18.667	18.667	-2.233	0.116	0.771	0.642	0.926	0.018
Sham	50B	mmu-miR-700_001634	1.094	0.209	1	17.721	20.493	20.493	-0.481	1.19	4.579	0.651	32.214	0.287
PBBI	41B	hsa-let-7e#_002407	1.494	0.977	1	25.798	26.7	26.7	5.103	0.427	0.594	0.3	1.174	0.293
PBBI	15B	mmu-miR-541_002562	1.419	0.963	1	21.78	23.332	23.332	1.593	0.375	0.686	0.381	1.236	0.38
Sham	19A	mmu-miR-220_002468	0.667	0	1	Undetermined
PBBI	44A	hsa-miR-331-5p_002233	1.602	0.971	1	22.527	24.201	24.201	3.768	0.293	0.869	0.549	1.375	0.673
Sham	49A	hsa-miR-125b-1#_002378	1.578	0.979	1	22.728	23.7	23.7	4.156	0.222	1.033	0.73	1.463	0.586
PBBI	13B	hsa-miR-485-5p_001036	0.947	0.547	1	19.926	19.176	19.176	-2.42	0.379	1.419	0.775	2.601	0.221
Sham	49B	mmu-miR-717_001652	0.696	0	1	Undetermined
PBBI	43A	hsa-let-7b_000378	1.606	0.973	1	15.784	16.807	16.807	-3.626	0.347	0.741	0.43	1.278	0.828
PBBI	43A	mmu-miR-18b_002466	0.698	0	1	Undetermined
Sham	18A	mmu-miR-741_002457	0.304	0	1	Undetermined
PBBI	12B	mmu-miR-541_002562	1.281	0.898	1	27.14	23.332	23.332	1.593	0.375	0.686	0.381	1.236	0.38
Sham	20A	mmu-miR-207_001198	1.11	0.778	1	20.466	21.046	21.046	1.502	0.325	1.255	0.755	2.089	0.384
Sham	49A	hsa-miR-331-5p_002233	1.638	0.98	1	22.839	23.571	23.571	4.026	0.274	0.726	0.473	1.115	0.317
PBBI	45B	mmu-miR-1944_121189	0	0	1	Undetermined
PBBI	43A	hsa-miR-125b-1#_002378	1.553	0.981	1	23.836	24.34	24.34	3.907	0.111	1.227	1.031	1.461	0.105
Sham	48B	hsa-let-7e#_002407	1.536	0.969	1	25.472	25.677	25.677	4.776	0.197	0.745	0.547	1.014	0.134
Sham	50A	rno-miR-450_001345	1.522	0.972	1	21.898	22.011	22.011	2.467	0.174	0.778	0.592	1.022	0.171
PBBI	14B	mmu-miR-330_001062	1.154	0.601	1	19.287	17.447	17.447	-4.291	1.108	1.598	0.281	9.089	0.344
PBBI	42A	hsa-let-7b_000378	1.636	0.979	1	13.722	16.807	16.807	-3.626	0.347	0.741	0.43	1.278	0.828
Sham	48B	mmu-miR-717_001652	0	0	1	Undetermined
PBBI	42A	mmu-miR-18b_002466	0	0	1	Undetermined
PBBI	13B	mmu-miR-541_002562	1.064	0.815	1	25.896	23.332	23.332	1.593	0.375	0.686	0.381	1.236	0.38
Sham	17A	mmu-miR-741_002457	0.765	0	1	Undetermined
Sham	47B	hsa-let-7e#_002407	1.436	0.967	1	26.02	25.677	25.677	4.776	0.197	0.745	0.547	1.014	0.134
PBBI	42A	hsa-miR-125b-1#_002378	1.452	0.982	1	21.713	24.34	24.34	3.907	0.111	1.227	1.031	1.461	0.105
PBBI	15B	mmu-miR-330_001062	0	0.582	1	17.103	17.447	17.447	-4.291	1.108	1.598	0.281	9.089	0.344
PBBI	44B	mmu-miR-1944_121189	0	0	1	Undetermined
PBBI	41A	hsa-let-7b_000378	1.595	0.963	1	16.848	16.807	16.807	-3.626	0.347	0.741	0.43	1.278	0.828
Sham	50B	mmu-miR-877#_002548	1.565	0.976	1	19.801	18.685	18.685	-2.215	0.126	1.01	0.829	1.231	0.856
PBBI	41A	mmu-miR-18b_002466	0.639	0	1	Undetermined
PBBI	45A	hsa-miR-125b-1#_002378	1.552	0.98	1	23.378	24.34	24.34	3.907	0.111	1.227	1.031	1.461	0.105
Sham	46B	hsa-let-7e#_002407	1.397	0.964	1	24.98	25.677	25.677	4.776	0.197	0.745	0.547	1.014	0.134
Sham	48A	hsa-miR-871_002354	0	0	1	Undetermined
Sham	50A	mmu-miR-379_001138	1.626	0.967	1	15.543	16.121	16.121	-3.424	0.085	0.745	0.651	0.851	0.015
Sham	47A	hsa-miR-331-5p_002233	1.525	0.948	1	26.547	23.571	23.571	4.026	0.274	0.726	0.473	1.115	0.317
PBBI	43B	mmu-miR-1944_121189	0.398	0	1	Undetermined
Sham	16B	mmu-miR-330_001062	1.263	0.673	1	17.706	17.561	17.561	-3.339	0.177	0.826	0.626	1.091	0.274
PBBI	41B	mmu-miR-1957_121163	1.005	0.283	1	13.756	17.899	17.899	-3.668	1.047	0.752	0.141	4.005	0.81
Sham	19A	mmu-miR-741_002457	0.656	0	1	Undetermined
Sham	48A	hsa-miR-331-5p_002233	1.605	0.972	1	23.077	23.571	23.571	4.026	0.274	0.726	0.473	1.115	0.317
Sham	49A	hsa-miR-871_002354	0.791	0	1	Undetermined
PBBI	45B	hsa-let-7e#_002407	1.419	0.958	1	26.713	26.7	26.7	5.103	0.427	0.594	0.3	1.174	0.293
PBBI	11B	mmu-miR-541_002562	1.064	0.607	1	25.317	23.332	23.332	1.593	0.375	0.686	0.381	1.236	0.38
Sham	19B	mmu-miR-17#_002543	1.261	0.941	1	22.824	22.959	22.959	2.058	0.247	0.952	0.647	1.403	0.912
PBBI	44A	hsa-miR-125b-1#_002378	1.529	0.977	1	23.398	24.34	24.34	3.907	0.111	1.227	1.031	1.461	0.105
Sham	17B	mmu-miR-330_001062	1.231	0.644	1	18.045	17.561	17.561	-3.339	0.177	0.826	0.626	1.091	0.274
PBBI	42B	mmu-miR-1944_121189	0.511	0	1	Undetermined
PBBI	42B	mmu-miR-1957_121163	1.029	0.214	1	20.458	17.899	17.899	-3.668	1.047	0.752	0.141	4.005	0.81
Sham	47A	mmu-miR-18b_002466	0	0	1	Undetermined	28.939	28.939	9.518
Sham	18B	rno-miR-547_241078	1.134	0.3	1	21.739	22.153	22.153	1.253	0.82	2.139	0.591	7.739	0.536
Sham	47A	hsa-let-7b_000378	1.616	0.974	1	16.934	15.558	15.558	-3.986	0.244	0.951	0.649	1.395	0.941
Sham	17B	hsa-miR-363#_001283	0.273	0	1	Undetermined	27.017	27.017	5.656	1.189	1.319	0	46,398.055
Sham	18B	mmu-miR-17#_002543	1.385	0.972	1	22.756	22.959	22.959	2.058	0.247	0.952	0.647	1.403	0.912
PBBI	43B	mmu-miR-1957_121163	0.975	0.284	1	17.303	17.899	17.899	-3.668	1.047	0.752	0.141	4.005	0.81
Sham	49B	mmu-miR-1944_121189	0	0	1	Undetermined
Sham	46A	mmu-miR-18b_002466	0.593	0	1	Undetermined	28.939	28.939	9.518
Sham	20A	hsa-miR-484_001821	1.572	0.97	1	16.899	18.321	18.321	-1.223	0.128	0.679	0.556	0.83	0.215
Sham	46A	hsa-let-7b_000378	1.596	0.979	1	18.865	15.558	15.558	-3.986	0.244	0.951	0.649	1.395	0.941
Sham	19B	rno-miR-547_241078	0.843	0.514	1	19.784	22.153	22.153	1.253	0.82	2.139	0.591	7.739	0.536
Sham	17B	mmu-miR-17#_002543	1.253	0.905	1	24.032	22.959	22.959	2.058	0.247	0.952	0.647	1.403	0.912
Sham	16B	hsa-miR-363#_001283	0.782	0	1	Undetermined	27.017	27.017	5.656	1.189	1.319	0	46,398.055
PBBI	44B	mmu-miR-1957_121163	1.017	0.145	1	16.844	17.899	17.899	-3.668	1.047	0.752	0.141	4.005	0.81
Sham	48B	mmu-miR-1944_121189	0	0	1	Undetermined
PBBI	11B	mmu-miR-330_001062	0.809	0.402	1	22.513	17.447	17.447	-4.291	1.108	1.598	0.281	9.089	0.344
PBBI	45A	mmu-miR-18b_002466	0.733	0	1	Undetermined
PBBI	45A	hsa-let-7b_000378	1.572	0.977	1	17.722	16.807	16.807	-3.626	0.347	0.741	0.43	1.278	0.828
Sham	48B	mmu-miR-712_002636	1.405	0.308	1	18.665	17.43	17.43	-3.371	0.979	0.93	0.187	4.629	0.54
Sham	16B	mmu-miR-17#_002543	1.259	0.926	1	23.625	22.959	22.959	2.058	0.247	0.952	0.647	1.403	0.912
Sham	19B	hsa-miR-363#_001283	0	0	1	Undetermined	27.017	27.017	5.656	1.189	1.319	0	46,398.055
Sham	16B	rno-miR-547_241078	1.148	0.353	1	19.672	22.153	22.153	1.253	0.82	2.139	0.591	7.739	0.536
PBBI	12B	mmu-miR-330_001062	1.175	0.166	1	9.18	17.447	17.447	-4.291	1.108	1.598	0.281	9.089	0.344
Sham	47B	mmu-miR-1944_121189	0.151	0	1	Undetermined
PBBI	41A	hsa-miR-125b-1#_002378	1.574	0.977	1	25.42	24.34	24.34	3.907	0.111	1.227	1.031	1.461	0.105
PBBI	45B	mmu-miR-1957_121163	1.101	0.275	1	18.547	17.899	17.899	-3.668	1.047	0.752	0.141	4.005	0.81
PBBI	44A	mmu-miR-18b_002466	0.694	0	1	Undetermined
PBBI	44A	hsa-let-7b_000378	1.594	0.973	1	16.828	16.807	16.807	-3.626	0.347	0.741	0.43	1.278	0.828
Sham	20A	hsa-miR-449_001030	1.413	0.885	1	24.406	24.579	24.579	5.035	0.339	0.66	0.388	1.123	0.273
Sham	49B	mmu-miR-712_002636	1.431	0.255	1	15.42	17.43	17.43	-3.371	0.979	0.93	0.187	4.629	0.54
Sham	18B	hsa-miR-363#_001283	1.154	0.749	1	27.809	27.017	27.017	5.656	1.189	1.319	0	46,398.055
PBBI	15B	mmu-miR-17#_002543	1.202	0.935	1	22.55	23.302	23.302	1.909	0.206	1.056	0.754	1.481	0.652
Sham	17B	rno-miR-547_241078	1.019	0.359	1	18.235	22.153	22.153	1.253	0.82	2.139	0.591	7.739	0.536
PBBI	13B	mmu-miR-330_001062	1.144	0.77	1	19.973	17.447	17.447	-4.291	1.108	1.598	0.281	9.089	0.344
Sham	46B	mmu-miR-1944_121189	0.687	0	1	Undetermined
Sham	49B	hsa-let-7e#_002407	1.57	0.965	1	26.384	25.677	25.677	4.776	0.197	0.745	0.547	1.014	0.134
Sham	46B	mmu-miR-1957_121163	0.948	0.172	1	16.148	17.031	17.031	-3.87	0.446	0.864	0.429	1.741	0.312
PBBI	44B	mmu-miR-880_002665	0	0	1	Undetermined
Sham	49B	mmu-miR-1952_121167	0.522	0	1	Undetermined	17.443	17.443	-3.649	1.597	1.504	0.013	175.966
PBBI	11B	mmu-miR-432_241135	0	0.499	1	11.818	14.218	14.218	-7.355	1.123	0.005	0.001	0.047
PBBI	14B	mmu-miR-19a#_002544	0.929	0	1	Undetermined	30.112	30.112	8.962	0.717	0.004	0	2.138	0.056
PBBI	43B	hsa-miR-485-5p_001036	1.231	0.722	1	18.542	19.176	19.176	-2.42	0.379	1.419	0.775	2.601	0.221
Sham	18A	mmu-miR-455_002455	1.229	0.803	1	21.776	22.416	22.416	3.113	0.267	1.764	1.152	2.701	0.036
PBBI	45B	mmu-miR-880_002665	0.815	0	1	Undetermined
PBBI	44B	hsa-miR-485-5p_001036	1.203	0.661	1	18.74	19.176	19.176	-2.42	0.379	1.419	0.775	2.601	0.221
PBBI	11A	mmu-miR-18b_002466	0	0	1	Undetermined
Sham	46B	mmu-miR-880_002665	0	0	1	Undetermined
PBBI	15B	mmu-miR-19a#_002544	0	0	1	Undetermined	30.112	30.112	8.962	0.717	0.004	0	2.138	0.056
Sham	19A	mmu-miR-455_002455	1.175	0.583	1	20.775	22.416	22.416	3.113	0.267	1.764	1.152	2.701	0.036
PBBI	42B	mmu-miR-880_002665	0	0	1	Undetermined
PBBI	15A	mmu-miR-455_002455	1.17	0.664	1	20.942	22.852	22.852	2.419	0.691	2.853	0.965	8.434	0.062
PBBI	41B	hsa-miR-485-5p_001036	1.249	0.775	1	19.526	19.176	19.176	-2.42	0.379	1.419	0.775	2.601	0.221
Sham	16B	mmu-miR-19a#_002544	1.075	0.774	1	21.408	23.086	23.086	2.184	1.3	0.425	0.05	3.574	0.901
Sham	19B	hsa-miR-196A_241070	1.007	0.451	1	23.709	22.26	22.26	1.352	0.875	1.696	0.405	7.112	0.357
PBBI	43B	mmu-miR-880_002665	0.698	0	1	Undetermined
Sham	16A	mmu-miR-455_002455	1.269	0.817	1	21.545	22.416	22.416	3.113	0.267	1.764	1.152	2.701	0.036
Sham	20B	mmu-miR-710_001645	0	0	1	Undetermined
PBBI	42B	hsa-miR-485-5p_001036	1.272	0.759	1	19.262	19.176	19.176	-2.42	0.379	1.419	0.775	2.601	0.221
Sham	17B	mmu-miR-19a#_002544	1.036	0.676	1	22.301	23.086	23.086	2.184	1.3	0.425	0.05	3.574	0.901
Sham	17A	mmu-miR-455_002455	1.253	0.756	1	21.801	22.416	22.416	3.113	0.267	1.764	1.152	2.701	0.036
Sham	49B	mmu-miR-880_002665	0.421	0	1	Undetermined
Sham	18B	mmu-miR-19a#_002544	0	0	1	Undetermined	23.086	23.086	2.184	1.3	0.425	0.05	3.574	0.901
PBBI	13B	hsa-miR-421_002700	1.592	0.967	1	23.816	20.013	20.013	-1.726	0.677	0.448	0.155	1.294	0.56
PBBI	15B	hsa-miR-421_002700	1.621	0.966	1	17.832	20.013	20.013	-1.726	0.677	0.448	0.155	1.294	0.56
Sham	19B	mmu-miR-19a#_002544	1.018	0.7	1	21.63	23.086	23.086	2.184	1.3	0.425	0.05	3.574	0.901
PBBI	14B	hsa-miR-421_002700	1.597	0.96	1	20.411	20.013	20.013	-1.726	0.677	0.448	0.155	1.294	0.56
Sham	47B	mmu-miR-880_002665	0	0	1	Undetermined
PBBI	11B	hsa-miR-421_002700	1.592	0.971	1	24.494	20.013	20.013	-1.726	0.677	0.448	0.155	1.294	0.56
Sham	20A	rno-miR-349_001335	0	0.468	1	18.965	19.316	19.316	0.456	0.21	0.505	0.079	3.215
Sham	48B	mmu-miR-880_002665	0.536	0	1	Undetermined
PBBI	12B	hsa-miR-421_002700	1.564	0.961	1	24.807	20.013	20.013	-1.726	0.677	0.448	0.155	1.294	0.56
PBBI	13B	hsa-miR-196A_241070	1.018	0.535	1	23.364	24.556	24.556	2.888	1.194	0.585	0.083	4.138	0.356
Sham	49A	hsa-miR-19b_000396	1.526	0.943	1	12.921	13.725	13.725	-5.819	0.223	0.672	0.473	0.953	0.052
Sham	49B	mmu-miR-293#_002594	0.574	0	1	Undetermined	27.005	27.005	6.627	0.425
PBBI	44B	mmu-miR-690_001677	1.33	0.899	1	13.479	16.018	16.018	-5.72	0.46	0.468	0.228	0.963	0.047
PBBI	13B	hsa-miR-744#_002325	1.329	0.942	1	26.652	23.539	23.539	1.8	0.36	0.569	0.324	1	0.078
Sham	18B	hsa-miR-421_002700	1.633	0.925	1	17.514	18.177	18.177	-2.724	0.173	0.894	0.682	1.173	0.66
PBBI	11B	mmu-miR-1967_121151	0	0	1	Undetermined
PBBI	44B	mmu-miR-2134_241120	1.572	0.96	1	16.269	16.785	16.785	-4.954	0.417	1.511	0.786	2.903	0.081
Sham	20A	rno-miR-343_001344	0	0.44	1	23.299	24.53	24.53	5.361	1.253	0.748	0.089	6.27	0.493
PBBI	14B	hsa-miR-196A_241070	1.284	0.856	1	27.008	24.556	24.556	2.888	1.194	0.585	0.083	4.138	0.356
PBBI	45B	mmu-miR-690_001677	1.431	0.909	1	15.13	16.018	16.018	-5.72	0.46	0.468	0.228	0.963	0.047
PBBI	14B	hsa-miR-744#_002325	1.49	0.972	1	24.545	23.539	23.539	1.8	0.36	0.569	0.324	1	0.078
PBBI	43B	mmu-miR-2134_241120	1.577	0.97	1	16.29	16.785	16.785	-4.954	0.417	1.511	0.786	2.903	0.081
Sham	19B	hsa-miR-421_002700	1.622	0.966	1	18.698	18.177	18.177	-2.724	0.173	0.894	0.682	1.173	0.66
PBBI	11B	hsa-miR-196A_241070	0.859	0	1	Undetermined	24.556	24.556	2.888	1.194	0.585	0.083	4.138	0.356
Sham	46B	mmu-miR-690_001677	1.321	0.884	1	14.617	14.428	14.428	-6.473	0.38	0.789	0.435	1.431	0.936
Sham	49B	hsa-miR-485-5p_001036	1.281	0.707	1	18.861	18.875	18.875	-2.025	0.236	1.079	0.745	1.564	0.402
PBBI	15B	hsa-miR-744#_002325	1.517	0.967	1	21.859	23.539	23.539	1.8	0.36	0.569	0.324	1	0.078
PBBI	42B	mmu-miR-2134_241120	1.566	0.955	1	16.715	16.785	16.785	-4.954	0.417	1.511	0.786	2.903	0.081
Sham	20A	mmu-miR-346_001064	0	0	1	Undetermined	20.007	20.007	0.461	0.395	4.008	1.678	9.576	0.119
PBBI	13B	mmu-miR-1967_121151	0	0	1	Undetermined
[truncated: 14,922 more rows]
