# Supplementary material for: Penetrating Ballistic-Like Brain Injury Leads to MicroRNA Dysregulation, BACE1 Upregulation, and Amyloid Precursor Protein Loss in Lesioned Rat Brain Tissues
Source: Front Neurosci. 2020 Sep 18;14:915. doi: 10.3389/fnins.2020.00915 (PMC7530327; doi:10.3389/fnins.2020.00915)
Supplement: Supplementary file 2 [file Table_2.XLSX]

## Sheet: 3d
Supplemental Table 1B. Open Array miRNA Data from Brain Bissue Collected 3d after Sham-operated or PBBI Procedures as Defined by Quant Studio.
Group	Sample Name / Rat ID (Primer Pool A or B)	Target Name	Amp Score	Cq Conf	Cʀт Start	Cʀт	Cʀт Mean	Adjusted Cʀт Mean	ΔCʀт Mean	ΔCʀт SE	RQ	RQ Min	RQ Max	P-Value
Sham	29B	hsa-miR-136#_002100	1.605	0.976	1	15.791	15.862	15.862	-4.801	0.136	1	0.808	1.238	1
Sham	60B	rno-miR-547_241078	0.972	0.262	1	17.534	23.013	23.013	2.35	0.804	1	0.284	3.526	1
Sham	60B	mmu-miR-17#_002543	1.29	0.941	1	21.841	22.651	22.651	1.988	0.153	1	0.787	1.271	1
PBBI	22B	mmu-miR-1931_121168	0.584	0	1	Undetermined
PBBI	52B	mmu-miR-20b#_002524	0.717	0	1	Undetermined
Sham	28B	hsa-miR-136#_002100	1.598	0.958	1	16.489	15.862	15.862	-4.801	0.136	1	0.808	1.238	1
PBBI	53B	mmu-miR-20b#_002524	0.458	0	1	Undetermined
PBBI	23B	mmu-miR-1931_121168	0	0	1	Undetermined
Sham	27B	hsa-miR-136#_002100	1.594	0.955	1	16.744	15.862	15.862	-4.801	0.136	1	0.808	1.238	1
PBBI	51A	mmu-miR-466h_002516	0.88	0.607	1	18.469	19.386	19.386	0.074	1.041	1.187	0.053	26.437	0.526
Sham	60B	hsa-miR-338-5P_002658	1.541	0.929	1	19.14	19.464	19.464	-1.199	0.158	1	0.781	1.281	1
PBBI	24B	mmu-miR-1931_121168	0.724	0	1	Undetermined
Sham	26B	hsa-miR-136#_002100	1.598	0.977	1	15.523	15.862	15.862	-4.801	0.136	1	0.808	1.238	1
PBBI	51B	mmu-miR-20b#_002524	0.475	0	1	Undetermined
PBBI	25B	mmu-miR-1931_121168	0	0	1	Undetermined
Sham	29B	mmu-miR-1932_121172	0.668	0	1	Undetermined	21.816	21.816	0.984		1
Sham	57B	rno-miR-25#_002080	0.814	0	1	Undetermined					1
Sham	29A	mmu-miR-129-3p_001184	1.385	0.939	1	14.304	14.308	14.308	-4.577	0.155	1	0.784	1.275	1
PBBI	25B	hsa-miR-136#_002100	1.611	0.977	1	16.596	16.169	16.169	-4.527	0.208	0.827	0.594	1.152	0.337
Sham	56B	mmu-miR-20b#_002524	0.689	0	1	Undetermined					1
PBBI	54A	mmu-miR-466h_002516	0.64	0	1	Undetermined	19.386	19.386	0.074	1.041	1.187	0.053	26.437	0.526
Sham	29A	hsa-miR-708_002341	1.604	0.948	1	15.769	16.005	16.005	-2.881	0.094	1	0.863	1.158	1
Sham	60B	mmu-miR-2136_241133	0.694	0.364	1	22.831	22.831	22.831	2.886		1
Sham	56B	rno-miR-25#_002080	0	0	1	Undetermined					1
Sham	28B	mmu-miR-1932_121172	0.724	0	1	Undetermined	21.816	21.816	0.984		1
PBBI	52A	mmu-miR-466h_002516	0.818	0	1	Undetermined	19.386	19.386	0.074	1.041	1.187	0.053	26.437	0.526
PBBI	24B	hsa-miR-136#_002100	1.674	0.966	1	16.485	16.169	16.169	-4.527	0.208	0.827	0.594	1.152	0.337
Sham	30A	hsa-miR-199a_000498	1.282	0.937	1	27.248	26.02	26.02	7.098	0.632	1	0.364	2.744	1
PBBI	23B	hsa-miR-136#_002100	1.635	0.975	1	15.358	16.169	16.169	-4.527	0.208	0.827	0.594	1.152	0.337
Sham	30B	rno-miR-24-1#_002079	1.232	0.553	1	24.194	22.342	22.342	1.679	0.21	1	0.72	1.389	1
PBBI	53A	mmu-miR-466h_002516	0	0	1	Undetermined	19.386	19.386	0.074	1.041	1.187	0.053	26.437	0.526
Sham	57B	mmu-miR-20b#_002524	0.664	0	1	Undetermined					1
Sham	28A	hsa-miR-708_002341	1.631	0.975	1	16.513	16.005	16.005	-2.881	0.094	1	0.863	1.158	1
Sham	59B	rno-miR-25#_002080	0.686	0	1	Undetermined					1
Sham	27B	mmu-miR-1932_121172	0.948	0.187	1	21.816	21.816	21.816	0.984		1
Sham	27A	mmu-miR-129-3p_001184	1.377	0.942	1	15.049	14.308	14.308	-4.577	0.155	1	0.784	1.275	1
PBBI	22B	hsa-miR-136#_002100	1.622	0.971	1	18.968	16.169	16.169	-4.527	0.208	0.827	0.594	1.152	0.337
PBBI	52B	mmu-miR-292-5p_001055	0.757	0	1	Undetermined	24.279	24.279	4.247		0.973
Sham	56A	mmu-miR-466h_002516	0	0	1	Undetermined	19.585	19.585	0.321	0.008	1	0.93	1.075	1
Sham	58B	rno-miR-25#_002080	0.655	0	1	Undetermined					1
Sham	26B	mmu-miR-1932_121172	0.617	0	1	Undetermined	21.816	21.816	0.984		1
Sham	28A	mmu-miR-129-3p_001184	1.389	0.935	1	15.162	14.308	14.308	-4.577	0.155	1	0.784	1.275	1
PBBI	21B	hsa-miR-136#_002100	1.651	0.979	1	15.824	16.169	16.169	-4.527	0.208	0.827	0.594	1.152	0.337
PBBI	51B	mmu-miR-292-5p_001055	0	0	1	Undetermined	24.279	24.279	4.247		0.973
PBBI	21B	mmu-miR-1931_121168	0.675	0	1	Undetermined
PBBI	55B	mmu-miR-20b#_002524	0	0	1	Undetermined
PBBI	55A	mmu-miR-466h_002516	0.873	0	1	Undetermined	19.386	19.386	0.074	1.041	1.187	0.053	26.437	0.526
Sham	30B	mmu-miR-770-5p_002608	1.322	0.941	1	25.603	24.458	24.458	3.795	0.244	1	0.682	1.467	1
PBBI	54A	hsa-miR-196b_002215	0	0	1	Undetermined	29.624	29.624	11.409	0.845	0.791	0.123	5.105	0.966
Sham	26A	mmu-miR-201_002578	0.579	0	1	Undetermined	27.031	27.031	8.812	0.064	1	0.57	1.754	1
Sham	28B	mmu-miR-376c#_002523	0.917	0.716	1	24.871	23.461	23.461	2.798	0.629	1	0.373	2.682	1
Sham	30B	mmu-miR-449b_001667	1.081	0.856	1	28.077	26.37	26.37	5.726	0.669	1	0.343	2.915	1
PBBI	25A	mmu-miR-129-3p_001184	1.415	0.933	1	13.984	14.443	14.443	-4.165	0.135	0.751	0.608	0.929	0.081
PBBI	25B	mmu-miR-1932_121172	0.512	0	1	Undetermined
PBBI	25A	hsa-miR-708_002341	1.599	0.955	1	15.51	15.761	15.761	-2.847	0.116	0.977	0.814	1.172	0.893
Sham	29A	hsa-let-7b_000378	1.596	0.951	1	14.723	14.828	14.828	-4.058	0.167	1	0.769	1.3	1
Sham	26A	hsa-miR-484_001821	1.568	0.959	1	15.086	17.105	17.105	-1.781	0.295	1	0.63	1.588	1
PBBI	51B	mmu-miR-698_001632	0.786	0.534	1	24.721	24.844	24.844	4.162	0.879	0.044	0	100.663
PBBI	53A	hsa-miR-196b_002215	0	0	1	Undetermined	29.624	29.624	11.409	0.845	0.791	0.123	5.105	0.966
Sham	29B	mmu-miR-376c#_002523	0	0.543	1	28.499	23.461	23.461	2.798	0.629	1	0.373	2.682	1
PBBI	25A	mmu-miR-201_002578	0.526	0	1	Undetermined	26.677	26.677	8.763	1.939	1.035	0.003	335.881	0.484
Sham	26A	mmu-miR-129-3p_001184	1.393	0.934	1	14.156	14.308	14.308	-4.577	0.155	1	0.784	1.275	1
PBBI	24B	mmu-miR-1932_121172	0	0	1	Undetermined
PBBI	24A	mmu-miR-201_002578	0	0	1	Undetermined	26.677	26.677	8.763	1.939	1.035	0.003	335.881	0.484
Sham	28A	hsa-let-7b_000378	1.581	0.931	1	16.161	14.828	14.828	-4.058	0.167	1	0.769	1.3	1
PBBI	24A	hsa-miR-708_002341	1.67	0.966	1	15.751	15.761	15.761	-2.847	0.116	0.977	0.814	1.172	0.893
Sham	27A	hsa-miR-484_001821	1.548	0.971	1	17.914	17.105	17.105	-1.781	0.295	1	0.63	1.588	1
PBBI	52B	mmu-miR-698_001632	0	0	1	Undetermined	24.844	24.844	4.162	0.879	0.044	0	100.663
Sham	58B	mmu-miR-20b#_002524	0.625	0	1	Undetermined					1
Sham	26B	mmu-miR-376c#_002523	0.936	0.533	1	23.044	23.461	23.461	2.798	0.629	1	0.373	2.682	1
Sham	28A	mmu-miR-201_002578	0.468	0	1	Undetermined	27.031	27.031	8.812	0.064	1	0.57	1.754	1
PBBI	23A	mmu-miR-129-3p_001184	1.478	0.949	1	14.299	14.443	14.443	-4.165	0.135	0.751	0.608	0.929	0.081
PBBI	23B	mmu-miR-1932_121172	0	0	1	Undetermined
Sham	28A	hsa-miR-484_001821	1.503	0.963	1	17.096	17.105	17.105	-1.781	0.295	1	0.63	1.588	1
Sham	57A	hsa-miR-196b_002215	1.4	0.95	1	29.95	29.846	29.846	11.071	0.469	1	0.355	2.817	1
Sham	27A	hsa-miR-708_002341	1.607	0.978	1	16.619	16.005	16.005	-2.881	0.094	1	0.863	1.158	1
PBBI	55A	hsa-miR-196b_002215	1.46	0.962	1	29.496	29.624	29.624	11.409	0.845	0.791	0.123	5.105	0.966
Sham	59B	mmu-miR-20b#_002524	0	0	1	Undetermined					1
Sham	27B	mmu-miR-376c#_002523	0.965	0.524	1	23.348	23.461	23.461	2.798	0.629	1	0.373	2.682	1
PBBI	53B	mmu-miR-698_001632	0.646	0	1	Undetermined	24.844	24.844	4.162	0.879	0.044	0	100.663
Sham	27A	mmu-miR-201_002578	0	0	1	Undetermined	27.031	27.031	8.812	0.064	1	0.57	1.754	1
PBBI	24A	mmu-miR-129-3p_001184	1.532	0.972	1	14.72	14.443	14.443	-4.165	0.135	0.751	0.608	0.929	0.081
Sham	29A	hsa-miR-484_001821	1.52	0.972	1	16.79	17.105	17.105	-1.781	0.295	1	0.63	1.588	1
PBBI	22B	mmu-miR-1932_121172	0.792	0	1	Undetermined
Sham	26A	hsa-miR-708_002341	1.612	0.961	1	15.778	16.005	16.005	-2.881	0.094	1	0.863	1.158	1
Sham	56A	hsa-miR-196b_002215	0.496	0	1	Undetermined	29.846	29.846	11.071	0.469	1	0.355	2.817	1
Sham	26B	mmu-miR-1931_121168	0.685	0	1	Undetermined					1
PBBI	25A	hsa-let-7b_000378	1.599	0.975	1	13.811	15.098	15.098	-3.511	0.629	0.684	0.255	1.834	0.798
Sham	59A	hsa-miR-196b_002215	1.37	0.944	1	29.8	29.846	29.846	11.071	0.469	1	0.355	2.817	1
PBBI	21A	mmu-miR-129-3p_001184	1.455	0.965	1	13.841	14.443	14.443	-4.165	0.135	0.751	0.608	0.929	0.081
Sham	60A	hsa-miR-30c_000419	1.584	0.941	1	10.754	9.652	9.652	-9.194	0.151	1	0.786	1.272	1
PBBI	21A	hsa-miR-708_002341	1.659	0.958	1	15.196	15.761	15.761	-2.847	0.116	0.977	0.814	1.172	0.893
PBBI	21B	mmu-miR-1932_121172	0.753	0	1	Undetermined
PBBI	23B	mmu-miR-376c#_002523	0.874	0.444	1	20.739	22.813	22.813	2.117	0.413	1.603	0.829	3.101	0.631
PBBI	21A	mmu-miR-201_002578	1.285	0.915	1	29.459	26.677	26.677	8.763	1.939	1.035	0.003	335.881	0.484
PBBI	55B	mmu-miR-698_001632	0.176	0	1	Undetermined	24.844	24.844	4.162	0.879	0.044	0	100.663
PBBI	25B	mmu-miR-376c#_002523	1.025	0.272	1	22.678	22.813	22.813	2.117	0.413	1.603	0.829	3.101	0.631
Sham	60B	mmu-miR-1224_240985	0	0	1	Undetermined	19.154	19.154	-1.74	3.266	1	0	3,094,928,687,104.000	1
Sham	27B	mmu-miR-1931_121168	0.631	0	1	Undetermined					1
PBBI	24A	hsa-let-7b_000378	1.635	0.978	1	14.799	15.098	15.098	-3.511	0.629	0.684	0.255	1.834	0.798
Sham	60B	mmu-miR-322#_002506	1.511	0.973	1	19.901	20.349	20.349	-0.314	0.143	1	0.799	1.252	1
Sham	58A	hsa-miR-196b_002215	0.635	0	1	Undetermined	29.846	29.846	11.071	0.469	1	0.355	2.817	1
PBBI	24B	mmu-miR-376c#_002523	1.016	0.453	1	22.731	22.813	22.813	2.117	0.413	1.603	0.829	3.101	0.631
PBBI	22A	mmu-miR-129-3p_001184	1.497	0.978	1	17.68	14.443	14.443	-4.165	0.135	0.751	0.608	0.929	0.081
Sham	56B	mmu-miR-698_001632	0.867	0	1	Undetermined	20.225	20.225	-0.351		1
Sham	28B	mmu-miR-1931_121168	0.7	0	1	Undetermined					1
PBBI	23A	hsa-miR-708_002341	1.632	0.969	1	15.062	15.761	15.761	-2.847	0.116	0.977	0.814	1.172	0.893
Sham	27A	hsa-let-7b_000378	1.591	0.952	1	15.224	14.828	14.828	-4.058	0.167	1	0.769	1.3	1
PBBI	23A	mmu-miR-201_002578	0.493	0	1	Undetermined	26.677	26.677	8.763	1.939	1.035	0.003	335.881	0.484
PBBI	21B	mmu-miR-376c#_002523	0.886	0.469	1	21.945	22.813	22.813	2.117	0.413	1.603	0.829	3.101	0.631
Sham	57B	mmu-miR-698_001632	0.259	0	1	Undetermined	20.225	20.225	-0.351		1
PBBI	22A	hsa-miR-708_002341	1.646	0.976	1	18.926	15.761	15.761	-2.847	0.116	0.977	0.814	1.172	0.893
Sham	29B	mmu-miR-1931_121168	0.82	0	1	Undetermined					1
Sham	26A	hsa-let-7b_000378	1.607	0.979	1	14.807	14.828	14.828	-4.058	0.167	1	0.769	1.3	1
Sham	30A	hsa-miR-216b_002326	1.485	0.959	1	25.896	25.641	25.641	6.756	0.234	1	0.693	1.443	1
PBBI	22A	mmu-miR-201_002578	0	0	1	Undetermined	26.677	26.677	8.763	1.939	1.035	0.003	335.881	0.484
PBBI	22B	mmu-miR-376c#_002523	1.081	0.671	1	24.23	22.813	22.813	2.117	0.413	1.603	0.829	3.101	0.631
Sham	58B	mmu-miR-1944_121189	0.782	0	1	Undetermined					1
Sham	30A	hsa-miR-484_001821	1.528	0.971	1	18.104	17.105	17.105	-1.781	0.295	1	0.63	1.588	1
Sham	30A	mmu-miR-293_001794	0	0	1	Undetermined	28.935	28.935	10.372		1
PBBI	22B	rno-miR-666_241074	0.708	0.617	1	20.841	19.34	19.34	-1.446	0.224	1.58	1.094	2.282	0.076
Sham	59B	mmu-miR-1944_121189	0.538	0	1	Undetermined					1
Sham	60B	mmu-miR-28#_002545	1.395	0.947	1	19.374	19.533	19.533	-1.13	0.158	1	0.781	1.281	1
PBBI	55B	mmu-miR-1193_002794	1.449	0.972	1	21.998	22.81	22.81	2.114	0.193	0.722	0.531	0.984	0.044
PBBI	23B	rno-miR-666_241074	0.935	0.427	1	17.293	19.34	19.34	-1.446	0.224	1.58	1.094	2.282	0.076
Sham	56B	mmu-miR-1193_002794	1.495	0.979	1	21.798	22.308	22.308	1.645	0.094	1	0.863	1.159	1
Sham	29A	hsa-miR-122_002245	1.052	0.714	1	25.369	25.437	25.437	6.778	0.407	1	0.513	1.95	1
Sham	60A	mmu-miR-379_001138	1.631	0.98	1	16.311	15.037	15.037	-3.849	0.108	1	0.844	1.184	1
Sham	57B	mmu-miR-1193_002794	1.463	0.981	1	22.251	22.308	22.308	1.645	0.094	1	0.863	1.159	1
Sham	28A	hsa-miR-122_002245	0.925	0.686	1	27.65	25.437	25.437	6.778	0.407	1	0.513	1.95	1
Sham	60A	hsa-miR-196b_002215	0	0	1	Undetermined	29.846	29.846	11.071	0.469	1	0.355	2.817	1
Sham	29B	hsa-miR-22#_002301	1.528	0.967	1	19.806	19.61	19.61	-1.053	0.112	1	0.839	1.192	1
PBBI	21B	rno-miR-666_241074	0.938	0.492	1	19.048	19.34	19.34	-1.446	0.224	1.58	1.094	2.282	0.076
Sham	58B	mmu-miR-1193_002794	1.479	0.965	1	21.565	22.308	22.308	1.645	0.094	1	0.863	1.159	1
Sham	28B	hsa-miR-22#_002301	1.504	0.967	1	20.375	19.61	19.61	-1.053	0.112	1	0.839	1.192	1
Sham	29A	mmu-miR-201_002578	0	0	1	Undetermined	27.031	27.031	8.812	0.064	1	0.57	1.754	1
Sham	60B	mmu-miR-1905_121196	0.762	0.171	1	7.906	14.371	14.371	-6.292	0.935	1	0.231	4.331	1
Sham	26B	rno-miR-666_241074	0	0.497	1	20.585	19.995	19.995	-0.786	0.198	1	0.715	1.399	1
Sham	59B	mmu-miR-1193_002794	1.501	0.968	1	22.288	22.308	22.308	1.645	0.094	1	0.863	1.159	1
PBBI	55B	mmu-miR-1944_121189	0	0	1	Undetermined
Sham	27B	hsa-miR-22#_002301	1.485	0.917	1	20.245	19.61	19.61	-1.053	0.112	1	0.839	1.192	1
Sham	27B	rno-miR-666_241074	0.819	0.649	1	20.752	19.995	19.995	-0.786	0.198	1	0.715	1.399	1
Sham	26B	hsa-miR-22#_002301	1.513	0.972	1	19.694	19.61	19.61	-1.053	0.112	1	0.839	1.192	1
Sham	56B	mmu-miR-1944_121189	0.439	0	1	Undetermined					1
Sham	30A	hsa-miR-125b-1#_002378	1.558	0.982	1	23.786	23.089	23.089	4.203	0.119	1	0.83	1.205	1
Sham	30A	hsa-miR-192_000491	1.643	0.968	1	17.802	17.551	17.551	-1.335	0.189	1	0.743	1.345	1
PBBI	24B	rno-miR-666_241074	0.953	0.608	1	18.172	19.34	19.34	-1.446	0.224	1.58	1.094	2.282	0.076
Sham	30A	hsa-let-7b_000378	1.612	0.939	1	14.495	14.828	14.828	-4.058	0.167	1	0.769	1.3	1
Sham	30B	mmu-miR-29b#_002497	1.493	0.973	1	22.954	23.223	23.223	2.56	0.182	1	0.752	1.33	1
PBBI	25B	hsa-miR-22#_002301	1.536	0.974	1	19.776	19.802	19.802	-0.894	0.17	0.895	0.683	1.174	0.56
Sham	57B	mmu-miR-1944_121189	0	0	1	Undetermined					1
Sham	60B	rno-miR-20a#_001336	1.275	0.752	1	25.418	26.026	26.026	5.363	0.225	1	0.702	1.424	1
PBBI	25B	rno-miR-666_241074	0.947	0.474	1	19.887	19.34	19.34	-1.446	0.224	1.58	1.094	2.282	0.076
PBBI	51B	rno-miR-25#_002080	0.716	0.529	1	22.026	22.026	22.026	0.588
PBBI	24B	hsa-miR-22#_002301	1.563	0.968	1	19.875	19.802	19.802	-0.894	0.17	0.895	0.683	1.174	0.56
PBBI	52B	rno-miR-25#_002080	0.811	0	1	Undetermined	22.026	22.026	0.588
PBBI	22A	hsa-miR-122_002245	0.672	0	1	Undetermined	24.893	24.893	6.556	0.417	1.166	0.599	2.272	0.633
Sham	60B	rno-miR-220_241101	0.849	0.201	1	19.167	21.561	21.561	0.916	0.981	1	0.208	4.797	1
PBBI	23B	hsa-miR-22#_002301	1.587	0.97	1	19.389	19.802	19.802	-0.894	0.17	0.895	0.683	1.174	0.56
PBBI	53B	rno-miR-25#_002080	0.845	0	1	Undetermined	22.026	22.026	0.588
PBBI	51B	mmu-miR-1944_121189	0.56	0	1	Undetermined
PBBI	21A	hsa-miR-122_002245	1.381	0.903	1	26.584	24.893	24.893	6.556	0.417	1.166	0.599	2.272	0.633
Sham	28B	rno-miR-666_241074	0	0.679	1	19.611	19.995	19.995	-0.786	0.198	1	0.715	1.399	1
PBBI	22B	hsa-miR-22#_002301	1.606	0.967	1	21.827	19.802	19.802	-0.894	0.17	0.895	0.683	1.174	0.56
PBBI	52B	mmu-miR-1944_121189	0	0	1	Undetermined
Sham	29B	rno-miR-666_241074	0.928	0.687	1	20.583	19.995	19.995	-0.786	0.198	1	0.715	1.399	1
Sham	60B	rno-miR-105_241087	0	0.39	1	20.693	21.585	21.585	1.28	0.734	1	0.112	8.931	1
PBBI	21B	hsa-miR-22#_002301	1.586	0.966	1	19.513	19.802	19.802	-0.894	0.17	0.895	0.683	1.174	0.56
PBBI	53B	mmu-miR-1944_121189	0	0	1	Undetermined
PBBI	55B	rno-miR-25#_002080	0.757	0	1	Undetermined	22.026	22.026	0.588
Sham	27A	hsa-miR-122_002245	0.453	0	1	Undetermined	25.437	25.437	6.778	0.407	1	0.513	1.95	1
Sham	26A	hsa-miR-122_002245	1.072	0.756	1	27.438	25.437	25.437	6.778	0.407	1	0.513	1.95	1
Sham	56B	mmu-miR-2136_241133	0.568	0	1	Undetermined	22.831	22.831	2.886		1
PBBI	51B	mmu-miR-1193_002794	1.509	0.972	1	22.817	22.81	22.81	2.114	0.193	0.722	0.531	0.984	0.044
PBBI	25A	hsa-miR-122_002245	1.116	0.705	1	25.62	24.893	24.893	6.556	0.417	1.166	0.599	2.272	0.633
Sham	57B	mmu-miR-2136_241133	0	0	1	Undetermined	22.831	22.831	2.886		1
Sham	58B	mmu-miR-2136_241133	0.841	0	1	Undetermined	22.831	22.831	2.886		1
PBBI	52B	mmu-miR-1193_002794	1.442	0.959	1	22.418	22.81	22.81	2.114	0.193	0.722	0.531	0.984	0.044
PBBI	24A	hsa-miR-122_002245	1.113	0.547	1	24.4	24.893	24.893	6.556	0.417	1.166	0.599	2.272	0.633
Sham	59B	mmu-miR-2136_241133	0	0	1	Undetermined	22.831	22.831	2.886		1
PBBI	53B	mmu-miR-1193_002794	1.434	0.966	1	21.627	22.81	22.81	2.114	0.193	0.722	0.531	0.984	0.044
PBBI	23A	hsa-miR-122_002245	1.259	0.679	1	24.059	24.893	24.893	6.556	0.417	1.166	0.599	2.272	0.633
Sham	30A	hsa-miR-20a_000580	1.562	0.937	1	15.143	14.611	14.611	-4.275	0.129	1	0.817	1.223	1
Sham	60A	hsa-miR-21_000397	1.451	0.967	1	18.241	17.106	17.106	-1.78	0.154	1	0.786	1.273	1
Sham	59B	hsa-miR-144_002676	1.023	0.799	1	23.828	24.354	24.354	3.691	0.318	1	0.608	1.645	1
PBBI	53A	mmu-miR-499_001352	1.538	0.969	1	24.103	24.366	24.366	5.758	0.226	0.788	0.553	1.122	0.381
PBBI	52A	mmu-miR-380-3p_001071	1.291	0.662	1	24.397	25.046	25.046	6.438	0.291	0.804	0.509	1.268	0.721
Sham	59B	mmu-miR-322#_002506	1.492	0.959	1	20.792	20.349	20.349	-0.314	0.143	1	0.799	1.252	1
Sham	60B	mmu-miR-292-5p_001055	0.604	0	1	Undetermined	24.881	24.881	4.208		1
Sham	58B	hsa-miR-144_002676	0.946	0.41	1	23.123	24.354	24.354	3.691	0.318	1	0.608	1.645	1
Sham	29A	hsa-miR-216b_002326	1.42	0.96	1	26.268	25.641	25.641	6.756	0.234	1	0.693	1.443	1
Sham	30B	mmu-miR-376c#_002523	1.059	0.463	1	24.291	23.461	23.461	2.798	0.629	1	0.373	2.682	1
PBBI	21B	rno-miR-664_001323	1.531	0.943	1	11.601	13.281	13.281	-7.415	0.248	0.772	0.519	1.147	0.345
Sham	60A	hsa-miR-184_000485	1.611	0.98	1	22.512	21.023	21.023	2.137	0.139	1	0.804	1.244	1
PBBI	54A	mmu-miR-499_001352	1.469	0.955	1	23.192	24.366	24.366	5.758	0.226	0.788	0.553	1.122	0.381
Sham	58B	mmu-miR-322#_002506	1.487	0.978	1	19.818	20.349	20.349	-0.314	0.143	1	0.799	1.252	1
PBBI	53A	mmu-miR-380-3p_001071	1.428	0.956	1	24.21	25.046	25.046	6.438	0.291	0.804	0.509	1.268	0.721
PBBI	21A	hsa-miR-199a_000498	1.201	0.9	1	25.44	26.059	26.059	7.451	0.212	0.783	0.562	1.091	0.372
PBBI	22B	rno-miR-664_001323	1.635	0.943	1	16.402	13.281	13.281	-7.415	0.248	0.772	0.519	1.147	0.345
PBBI	51A	mmu-miR-499_001352	1.525	0.983	1	23.667	24.366	24.366	5.758	0.226	0.788	0.553	1.122	0.381
PBBI	22A	hsa-miR-199a_000498	1.469	0.962	1	28.41	26.059	26.059	7.451	0.212	0.783	0.562	1.091	0.372
PBBI	54A	mmu-miR-380-3p_001071	1.259	0.571	1	23.72	25.046	25.046	6.438	0.291	0.804	0.509	1.268	0.721
PBBI	23B	rno-miR-664_001323	1.647	0.939	1	12.807	13.281	13.281	-7.415	0.248	0.772	0.519	1.147	0.345
PBBI	52A	mmu-miR-499_001352	1.486	0.956	1	23.394	24.366	24.366	5.758	0.226	0.788	0.553	1.122	0.381
PBBI	23A	hsa-miR-199a_000498	1.247	0.887	1	27.107	26.059	26.059	7.451	0.212	0.783	0.562	1.091	0.372
Sham	30A	mmu-miR-743b-5p_002470	0.681	0	1	Undetermined					1
PBBI	55A	mmu-miR-380-3p_001071	1.299	0.667	1	24.894	25.046	25.046	6.438	0.291	0.804	0.509	1.268	0.721
PBBI	24B	rno-miR-664_001323	1.668	0.954	1	13.556	13.281	13.281	-7.415	0.248	0.772	0.519	1.147	0.345
PBBI	53B	hsa-miR-338-5P_002658	1.466	0.942	1	18.405	19.107	19.107	-1.589	0.239	1.31	0.895	1.919	0.097
PBBI	25A	hsa-miR-216b_002326	1.5	0.962	1	24.772	25.066	25.066	6.424	0.178	1.258	0.946	1.673	0.296
Sham	57A	mmu-miR-499_001352	1.493	0.973	1	23.38	24.3	24.3	5.414	0.149	1	0.792	1.263	1
Sham	60B	mmu-miR-698_001632	0	0	1	Undetermined	20.225	20.225	-0.351		1
PBBI	55B	mmu-miR-322#_002506	1.497	0.976	1	19.636	20.513	20.513	-0.183	0.164	0.913	0.702	1.188	0.539
Sham	58A	hsa-miR-30c_000419	1.582	0.958	1	8.763	9.652	9.652	-9.194	0.151	1	0.786	1.272	1
Sham	56A	mmu-miR-380-3p_001071	1.209	0.687	1	24.083	25.008	25.008	6.123	0.214	1	0.714	1.4	1
Sham	58B	mmu-miR-28#_002545	1.386	0.953	1	19.02	19.533	19.533	-1.13	0.158	1	0.781	1.281	1
PBBI	21B	mmu-miR-1188_002866	1.143	0.618	1	24.069	22.829	22.829	2.133	0.444	1.148	0.565	2.334	0.389
PBBI	25B	rno-miR-664_001323	1.531	0.958	1	13.805	13.281	13.281	-7.415	0.248	0.772	0.519	1.147	0.345
Sham	26A	hsa-miR-216b_002326	1.409	0.947	1	26.085	25.641	25.641	6.756	0.234	1	0.693	1.443	1
Sham	59A	mmu-miR-542-5p_002563	1.426	0.965	1	22.473	22.543	22.543	3.657	0.176	1	0.759	1.317	1
Sham	58A	mmu-miR-499_001352	1.491	0.978	1	23.832	24.3	24.3	5.414	0.149	1	0.792	1.263	1
PBBI	21A	mmu-miR-505_001655	0.821	0	1	Undetermined
Sham	57A	mmu-miR-380-3p_001071	1.302	0.729	1	24.68	25.008	25.008	6.123	0.214	1	0.714	1.4	1
Sham	59A	hsa-miR-30c_000419	1.566	0.97	1	9.621	9.652	9.652	-9.194	0.151	1	0.786	1.272	1
Sham	26B	rno-miR-664_001323	1.575	0.972	1	12.803	12.874	12.874	-7.789	0.075	1	0.888	1.126	1
Sham	59B	mmu-miR-28#_002545	1.427	0.952	1	19.967	19.533	19.533	-1.13	0.158	1	0.781	1.281	1
PBBI	55A	mmu-miR-499_001352	1.433	0.945	1	24.546	24.366	24.366	5.758	0.226	0.788	0.553	1.122	0.381
Sham	30B	mmu-miR-15a#_002488	1.039	0.659	1	25.674	22.507	22.507	1.783	1.311	1	0.108	9.245	1
PBBI	22B	mmu-miR-1188_002866	1.158	0.69	1	27.148	22.829	22.829	2.133	0.444	1.148	0.565	2.334	0.389
Sham	27A	hsa-miR-216b_002326	1.429	0.95	1	27.563	25.641	25.641	6.756	0.234	1	0.693	1.443	1
Sham	58A	mmu-miR-542-5p_002563	1.418	0.95	1	22.112	22.543	22.543	3.657	0.176	1	0.759	1.317	1
PBBI	51B	hsa-miR-338-5P_002658	1.581	0.959	1	19.396	19.107	19.107	-1.589	0.239	1.31	0.895	1.919	0.097
Sham	58A	mmu-miR-380-3p_001071	1.31	0.754	1	24.026	25.008	25.008	6.123	0.214	1	0.714	1.4	1
Sham	56A	hsa-miR-30c_000419	1.568	0.978	1	8.536	9.652	9.652	-9.194	0.151	1	0.786	1.272	1
Sham	27B	rno-miR-664_001323	1.562	0.958	1	13.105	12.874	12.874	-7.789	0.075	1	0.888	1.126	1
Sham	57B	mmu-miR-322#_002506	1.503	0.982	1	19.911	20.349	20.349	-0.314	0.143	1	0.799	1.252	1
PBBI	23B	mmu-miR-1188_002866	1.194	0.661	1	21.926	22.829	22.829	2.133	0.444	1.148	0.565	2.334	0.389
Sham	57A	mmu-miR-542-5p_002563	1.399	0.948	1	22.252	22.543	22.543	3.657	0.176	1	0.759	1.317	1
Sham	56A	mmu-miR-499_001352	1.434	0.967	1	23.49	24.3	24.3	5.414	0.149	1	0.792	1.263	1
PBBI	52B	hsa-miR-338-5P_002658	1.488	0.951	1	18.417	19.107	19.107	-1.589	0.239	1.31	0.895	1.919	0.097
Sham	28A	hsa-miR-216b_002326	1.384	0.942	1	25.907	25.641	25.641	6.756	0.234	1	0.693	1.443	1
Sham	29A	mmu-miR-297b_001626	0	0	1	Undetermined	24.583	24.583	5.341		1
Sham	56B	mmu-miR-322#_002506	1.485	0.963	1	20.11	20.349	20.349	-0.314	0.143	1	0.799	1.252	1
Sham	57A	hsa-miR-30c_000419	1.577	0.961	1	9.331	9.652	9.652	-9.194	0.151	1	0.786	1.272	1
Sham	59A	mmu-miR-380-3p_001071	1.261	0.637	1	23.851	25.008	25.008	6.123	0.214	1	0.714	1.4	1
Sham	28B	rno-miR-664_001323	1.558	0.968	1	13.161	12.874	12.874	-7.789	0.075	1	0.888	1.126	1
Sham	30B	mmu-miR-712_002636	1.117	0.382	1	15.826	17.187	17.187	-3.476	0.792	1	0.289	3.464	1
Sham	59B	hsa-miR-143_000466	1.48	0.963	1	20.725	20.785	20.785	0.122	0.157	1	0.782	1.279	1
Sham	28A	mmu-miR-297b_001626	0.691	0	1	Undetermined	24.583	24.583	5.341		1
PBBI	54A	hsa-miR-30c_000419	1.567	0.951	1	9.395	9.749	9.749	-8.859	0.1	0.793	0.678	0.927	0.107
PBBI	51B	mmu-miR-322#_002506	1.58	0.981	1	21.005	20.513	20.513	-0.183	0.164	0.913	0.702	1.188	0.539
PBBI	55B	mmu-miR-1224_240985	0	0	1	Undetermined	22.344	22.344	0.871	0.582	0.164	0.001	27.517	0.505
PBBI	21A	hsa-miR-216b_002326	1.517	0.967	1	24.838	25.066	25.066	6.424	0.178	1.258	0.946	1.673	0.296
Sham	57B	hsa-miR-338-5P_002658	1.523	0.943	1	19.731	19.464	19.464	-1.199	0.158	1	0.781	1.281	1
PBBI	24B	mmu-miR-1188_002866	1.207	0.703	1	21.865	22.829	22.829	2.133	0.444	1.148	0.565	2.334	0.389
PBBI	24A	mmu-miR-505_001655	0.715	0	1	Undetermined
PBBI	55A	hsa-miR-30c_000419	1.591	0.957	1	8.957	9.749	9.749	-8.859	0.1	0.793	0.678	0.927	0.107
Sham	27A	mmu-miR-297b_001626	1.021	0.39	1	24.583	24.583	24.583	5.341		1
PBBI	22A	hsa-miR-216b_002326	1.54	0.965	1	28.368	25.066	25.066	6.424	0.178	1.258	0.946	1.673	0.296
PBBI	25B	mmu-miR-1188_002866	1.007	0.448	1	22.199	22.829	22.829	2.133	0.444	1.148	0.565	2.334	0.389
Sham	58B	hsa-miR-338-5P_002658	1.519	0.944	1	18.86	19.464	19.464	-1.199	0.158	1	0.781	1.281	1
PBBI	25A	mmu-miR-505_001655	0.422	0	1	Undetermined
PBBI	53B	mmu-miR-322#_002506	1.475	0.969	1	19.553	20.513	20.513	-0.183	0.164	0.913	0.702	1.188	0.539
PBBI	21B	rno-miR-24-1#_002079	1.234	0.411	1	21.691	22.21	22.21	1.513	0.275	1.122	0.722	1.742	0.51
Sham	26A	mmu-miR-297b_001626	0	0	1	Undetermined	24.583	24.583	5.341		1
Sham	60A	hsa-miR-126#_000451	1.642	0.972	1	16.492	14.51	14.51	-4.376	0.638	1	0.368	2.719	1
PBBI	55B	hsa-miR-338-5P_002658	1.491	0.963	1	18.062	19.107	19.107	-1.589	0.239	1.31	0.895	1.919	0.097
PBBI	52A	hsa-miR-30c_000419	1.584	0.94	1	9.14	9.749	9.749	-8.859	0.1	0.793	0.678	0.927	0.107
PBBI	23A	hsa-miR-216b_002326	1.533	0.97	1	24.72	25.066	25.066	6.424	0.178	1.258	0.946	1.673	0.296
Sham	59A	mmu-miR-499_001352	1.463	0.973	1	23.753	24.3	24.3	5.414	0.149	1	0.792	1.263	1
PBBI	53B	mmu-miR-1224_240985	0	0	1	Undetermined	22.344	22.344	0.871	0.582	0.164	0.001	27.517	0.505
PBBI	22A	mmu-miR-505_001655	0.662	0	1	Undetermined
Sham	26B	mmu-miR-1188_002866	1.12	0.562	1	25.589	22.994	22.994	2.332	0.337	1	0.583	1.715	1
PBBI	52B	mmu-miR-1224_240985	0.43	0	1	Undetermined	22.344	22.344	0.871	0.582	0.164	0.001	27.517	0.505
PBBI	52B	mmu-miR-322#_002506	1.502	0.945	1	20.148	20.513	20.513	-0.183	0.164	0.913	0.702	1.188	0.539
PBBI	25A	mmu-miR-297b_001626	0.668	0	1	Undetermined
PBBI	24A	hsa-miR-216b_002326	1.551	0.973	1	24.413	25.066	25.066	6.424	0.178	1.258	0.946	1.673	0.296
Sham	27B	mmu-miR-1188_002866	1.003	0.565	1	23.535	22.994	22.994	2.332	0.337	1	0.583	1.715	1
Sham	56B	hsa-miR-338-5P_002658	1.486	0.921	1	19.031	19.464	19.464	-1.199	0.158	1	0.781	1.281	1
PBBI	53A	hsa-miR-30c_000419	1.593	0.97	1	10.775	9.749	9.749	-8.859	0.1	0.793	0.678	0.927	0.107
PBBI	22B	rno-miR-24-1#_002079	0.989	0.345	1	22.843	22.21	22.21	1.513	0.275	1.122	0.722	1.742	0.51
PBBI	23A	mmu-miR-505_001655	0.773	0	1	Undetermined
Sham	30A	hsa-miR-335#_002185	1.514	0.98	1	17.13	16.335	16.335	-2.551	0.118	1	0.831	1.203	1
PBBI	51B	mmu-miR-1224_240985	0	0.615	1	21.726	22.344	22.344	0.871	0.582	0.164	0.001	27.517	0.505
PBBI	24A	mmu-miR-297b_001626	0.83	0	1	Undetermined
Sham	28A	mmu-miR-505_001655	0	0	1	Undetermined	17.358	17.358	-2.043		1
PBBI	23B	rno-miR-24-1#_002079	1.244	0.372	1	21.989	22.21	22.21	1.513	0.275	1.122	0.722	1.742	0.51
Sham	28B	mmu-miR-1188_002866	0.993	0	1	Undetermined	22.994	22.994	2.332	0.337	1	0.583	1.715	1
PBBI	23A	mmu-miR-297b_001626	0	0	1	Undetermined
Sham	29A	mmu-miR-505_001655	0.803	0	1	Undetermined	17.358	17.358	-2.043		1
Sham	30A	mmu-miR-151_001190	1.445	0.954	1	19.596	19.017	19.017	0.131	0.146	1	0.795	1.258	1
PBBI	24B	rno-miR-24-1#_002079	1.196	0.438	1	22.426	22.21	22.21	1.513	0.275	1.122	0.722	1.742	0.51
PBBI	51A	hsa-miR-30c_000419	1.618	0.966	1	9.454	9.749	9.749	-8.859	0.1	0.793	0.678	0.927	0.107
Sham	29B	mmu-miR-1188_002866	1.208	0.736	1	22.369	22.994	22.994	2.332	0.337	1	0.583	1.715	1
PBBI	22A	mmu-miR-297b_001626	0.693	0	1	Undetermined
Sham	26A	mmu-miR-505_001655	0.756	0	1	Undetermined	17.358	17.358	-2.043		1
Sham	59B	hsa-miR-338-5P_002658	1.516	0.951	1	19.436	19.464	19.464	-1.199	0.158	1	0.781	1.281	1
PBBI	25B	rno-miR-24-1#_002079	1.162	0.532	1	23.838	22.21	22.21	1.513	0.275	1.122	0.722	1.742	0.51
PBBI	21A	mmu-miR-297b_001626	0.936	0	1	Undetermined
Sham	60A	rno-miR-381_001322	1.531	0.951	1	21.396	20.544	20.544	1.658	0.127	1	0.819	1.221	1
PBBI	51A	mmu-miR-380-3p_001071	1.373	0.648	1	24.17	25.046	25.046	6.438	0.291	0.804	0.509	1.268	0.721
Sham	27A	mmu-miR-505_001655	0	0	1	Undetermined	17.358	17.358	-2.043		1
Sham	26B	rno-miR-24-1#_002079	1.225	0.485	1	23.091	22.342	22.342	1.679	0.21	1	0.72	1.389	1
Sham	30B	mmu-miR-717_001652	0	0	1	Undetermined					1
Sham	58A	hsa-miR-126#_000451	1.606	0.987	1	13.733	14.51	14.51	-4.376	0.638	1	0.368	2.719	1
Sham	56A	mmu-miR-501#_001651	1.162	0.746	1	22.038	23.101	23.101	4.215	0.144	1	0.798	1.254	1
Sham	28B	rno-miR-24-1#_002079	1.065	0.421	1	22.283	22.342	22.342	1.679	0.21	1	0.72	1.389	1
Sham	28B	mmu-miR-712_002636	1.496	0.73	1	23.695	17.187	17.187	-3.476	0.792	1	0.289	3.464	1
PBBI	51B	hsa-miR-143_000466	1.503	0.972	1	20.906	20.839	20.839	0.143	0.224	0.985	0.689	1.41	0.914
Sham	30A	hsa-miR-708_002341	1.633	0.959	1	16.761	16.005	16.005	-2.881	0.094	1	0.863	1.158	1
PBBI	52A	mmu-miR-153_001191	1.438	0.98	1	21.76	22.096	22.096	3.487	0.23	0.761	0.53	1.091	0.297
PBBI	55B	rno-miR-105_241087	0.714	0	1	Undetermined	25.178	25.178	3.813	0.781	0.173	0	168.057	0.144
Sham	56A	hsa-miR-671-3p_002322	1.452	0.969	1	20.337	21.095	21.095	2.21	0.145	1	0.797	1.254	1
PBBI	22A	hsa-miR-192_000491	1.629	0.976	1	20.387	17.28	17.28	-1.329	0.155	0.996	0.78	1.27	0.888
Sham	27B	mmu-miR-712_002636	1.156	0.394	1	17.383	17.187	17.187	-3.476	0.792	1	0.289	3.464	1
PBBI	22B	mmu-miR-29b#_002497	1.507	0.956	1	24.226	23.014	23.014	2.318	0.185	1.183	0.88	1.59	0.444
Sham	28B	mmu-miR-717_001652	0	0	1	Undetermined					1
PBBI	22A	hsa-let-7b_000378	1.634	0.97	1	15.835	15.098	15.098	-3.511	0.629	0.684	0.255	1.834	0.798
Sham	29A	mmu-miR-151_001190	1.416	0.945	1	18.809	19.017	19.017	0.131	0.146	1	0.795	1.258	1
Sham	27B	rno-miR-24-1#_002079	1.183	0.423	1	22.153	22.342	22.342	1.679	0.21	1	0.72	1.389	1
Sham	59A	hsa-miR-126#_000451	1.607	0.968	1	12.98	14.51	14.51	-4.376	0.638	1	0.368	2.719	1
Sham	56B	rno-miR-105_241087	0.838	0.674	1	23.124	21.585	21.585	1.28	0.734	1	0.112	8.931	1
PBBI	55A	mmu-miR-501#_001651	1.146	0.656	1	22.242	22.566	22.566	3.958	0.553	1.195	0.502	2.846	0.366
Sham	60A	mmu-miR-542-5p_002563	1.446	0.971	1	24.451	22.543	22.543	3.657	0.176	1	0.759	1.317	1
PBBI	53A	mmu-miR-153_001191	1.516	0.959	1	21.972	22.096	22.096	3.487	0.23	0.761	0.53	1.091	0.297
Sham	59B	rno-miR-220_241101	0.952	0.791	1	24.989	21.561	21.561	0.916	0.981	1	0.208	4.797	1
PBBI	55B	mmu-miR-1905_121196	0.859	0.465	1	13.751	12.893	12.893	-7.903	1.402	3.056	0.307	30.418	0.284
PBBI	23A	hsa-miR-192_000491	1.611	0.966	1	16.379	17.28	17.28	-1.329	0.155	0.996	0.78	1.27	0.888
Sham	57A	hsa-miR-671-3p_002322	1.51	0.958	1	20.178	21.095	21.095	2.21	0.145	1	0.797	1.254	1
PBBI	23B	mmu-miR-29b#_002497	1.468	0.959	1	23.209	23.014	23.014	2.318	0.185	1.183	0.88	1.59	0.444
Sham	26B	mmu-miR-712_002636	1.171	0.581	1	17.813	17.187	17.187	-3.476	0.792	1	0.289	3.464	1
PBBI	23A	hsa-let-7b_000378	1.606	0.987	1	20.553	15.098	15.098	-3.511	0.629	0.684	0.255	1.834	0.798
Sham	29B	mmu-miR-717_001652	0.451	0	1	Undetermined					1
Sham	58A	mmu-miR-501#_001651	1.228	0.812	1	22.715	23.101	23.101	4.215	0.144	1	0.798	1.254	1
Sham	56A	hsa-miR-126#_000451	1.591	0.958	1	11.805	14.51	14.51	-4.376	0.638	1	0.368	2.719	1
Sham	57B	rno-miR-105_241087	0	0	1	Undetermined	21.585	21.585	1.28	0.734	1	0.112	8.931	1
Sham	28A	mmu-miR-151_001190	1.439	0.966	1	18.76	19.017	19.017	0.131	0.146	1	0.795	1.258	1
PBBI	54A	mmu-miR-153_001191	1.421	0.972	1	21.032	22.096	22.096	3.487	0.23	0.761	0.53	1.091	0.297
PBBI	53B	hsa-miR-143_000466	1.442	0.924	1	19.806	20.839	20.839	0.143	0.224	0.985	0.689	1.41	0.914
Sham	58B	rno-miR-220_241101	0.904	0.281	1	18.762	21.561	21.561	0.916	0.981	1	0.208	4.797	1
Sham	59B	mmu-miR-698_001632	0.794	0.47	1	20.225	20.225	20.225	-0.351		1
PBBI	54A	hsa-miR-671-3p_002322	1.461	0.966	1	20.909	21.537	21.537	2.929	0.165	0.607	0.469	0.787	0.005
PBBI	52B	mmu-miR-1905_121196	0.847	0.138	1	9.74	12.893	12.893	-7.903	1.402	3.056	0.307	30.418	0.284
PBBI	25B	mmu-miR-712_002636	1.467	0.936	1	26.792	19.136	19.136	-1.56	1.531	0.265	0.023	3.062	0.465
PBBI	24B	mmu-miR-29b#_002497	1.518	0.942	1	22.806	23.014	23.014	2.318	0.185	1.183	0.88	1.59	0.444
Sham	27A	mmu-miR-151_001190	1.405	0.902	1	18.789	19.017	19.017	0.131	0.146	1	0.795	1.258	1
Sham	57A	mmu-miR-501#_001651	1.119	0.736	1	22.744	23.101	23.101	4.215	0.144	1	0.798	1.254	1
Sham	57A	hsa-miR-126#_000451	1.623	0.945	1	12.793	14.51	14.51	-4.376	0.638	1	0.368	2.719	1
Sham	29B	rno-miR-24-1#_002079	1.164	0.44	1	23.002	22.342	22.342	1.679	0.21	1	0.72	1.389	1
Sham	58B	rno-miR-105_241087	0	0	1	Undetermined	21.585	21.585	1.28	0.734	1	0.112	8.931	1
Sham	60A	mmu-miR-217_002556	1.612	0.972	1	25.747	24.902	24.902	6.017	0.171	1	0.765	1.307	1
PBBI	55A	mmu-miR-153_001191	1.386	0.912	1	21.933	22.096	22.096	3.487	0.23	0.761	0.53	1.091	0.297
Sham	57B	rno-miR-220_241101	0.836	0.316	1	22.063	21.561	21.561	0.916	0.981	1	0.208	4.797	1
PBBI	52B	hsa-miR-143_000466	1.458	0.933	1	20.706	20.839	20.839	0.143	0.224	0.985	0.689	1.41	0.914
Sham	58B	mmu-miR-698_001632	0	0	1	Undetermined	20.225	20.225	-0.351		1
PBBI	21A	hsa-miR-192_000491	1.622	0.958	1	16.711	17.28	17.28	-1.329	0.155	0.996	0.78	1.27	0.888
PBBI	53B	mmu-miR-1905_121196	0.93	0.378	1	13.172	12.893	12.893	-7.903	1.402	3.056	0.307	30.418	0.284
PBBI	55A	hsa-miR-671-3p_002322	1.422	0.973	1	20.756	21.537	21.537	2.929	0.165	0.607	0.469	0.787	0.005
PBBI	25B	mmu-miR-29b#_002497	1.454	0.953	1	24.009	23.014	23.014	2.318	0.185	1.183	0.88	1.59	0.444
PBBI	21A	hsa-let-7b_000378	1.64	0.961	1	14.175	15.098	15.098	-3.511	0.629	0.684	0.255	1.834	0.798
PBBI	24B	mmu-miR-712_002636	1.499	0.505	1	21.941	19.136	19.136	-1.56	1.531	0.265	0.023	3.062	0.465
PBBI	55B	hsa-miR-143_000466	1.438	0.952	1	19.764	20.839	20.839	0.143	0.224	0.985	0.689	1.41	0.914
Sham	56A	mmu-miR-153_001191	1.403	0.956	1	20.869	21.978	21.978	3.093	0.163	1	0.774	1.292	1
Sham	58B	mmu-miR-1224_240985	0	0	1	Undetermined	19.154	19.154	-1.74	3.266	1	0	3,094,928,687,104.000	1
Sham	59B	rno-miR-105_241087	0.769	0.166	1	20.937	21.585	21.585	1.28	0.734	1	0.112	8.931	1
PBBI	54A	hsa-miR-126#_000451	1.58	0.955	1	12.459	13.691	13.691	-4.918	0.232	1.455	1.012	2.092	0.615
Sham	26A	mmu-miR-151_001190	1.409	0.941	1	19.324	19.017	19.017	0.131	0.146	1	0.795	1.258	1
PBBI	24B	mmu-miR-717_001652	0.672	0	1	Undetermined
PBBI	51A	hsa-miR-196b_002215	0	0	1	Undetermined	29.624	29.624	11.409	0.845	0.791	0.123	5.105	0.966
PBBI	53A	hsa-miR-126#_000451	1.6	0.967	1	16.371	13.691	13.691	-4.918	0.232	1.455	1.012	2.092	0.615
PBBI	22B	mmu-miR-463_002662	0	0	1	Undetermined	17.801	17.801	-2.637	2.613	0.694	0	1,679.694	0.882
Sham	57A	mmu-miR-153_001191	1.318	0.789	1	21.826	21.978	21.978	3.093	0.163	1	0.774	1.292	1
Sham	59B	mmu-miR-1224_240985	0.639	0	1	Undetermined	19.154	19.154	-1.74	3.266	1	0	3,094,928,687,104.000	1
Sham	59A	mmu-miR-501#_001651	1.062	0.65	1	22.369	23.101	23.101	4.215	0.144	1	0.798	1.254	1
PBBI	55A	hsa-miR-126#_000451	1.594	0.961	1	12.444	13.691	13.691	-4.918	0.232	1.455	1.012	2.092	0.615
PBBI	25A	mmu-miR-151_001190	1.411	0.96	1	18.696	19.342	19.342	0.734	0.174	0.658	0.502	0.864	0.017
PBBI	25B	mmu-miR-717_001652	0	0	1	Undetermined
PBBI	52A	hsa-miR-196b_002215	1.389	0.94	1	31.487	29.624	29.624	11.409	0.845	0.791	0.123	5.105	0.966
PBBI	51B	mmu-miR-1905_121196	0.907	0.214	1	8.06	12.893	12.893	-7.903	1.402	3.056	0.307	30.418	0.284
PBBI	21B	mmu-miR-463_002662	0.935	0	1	Undetermined	17.801	17.801	-2.637	2.613	0.694	0	1,679.694	0.882
Sham	56B	mmu-miR-1224_240985	0	0	1	Undetermined	19.154	19.154	-1.74	3.266	1	0	3,094,928,687,104.000	1
PBBI	24A	mmu-miR-151_001190	1.529	0.973	1	18.835	19.342	19.342	0.734	0.174	0.658	0.502	0.864	0.017
Sham	58A	mmu-miR-153_001191	1.503	0.967	1	21.727	21.978	21.978	3.093	0.163	1	0.774	1.292	1
Sham	30B	mmu-miR-1306_121155	1.076	0.879	1	23.298	22.776	22.776	2.113	0.189	1	0.744	1.344	1
Sham	26B	mmu-miR-717_001652	0	0	1	Undetermined					1
PBBI	51A	hsa-miR-126#_000451	1.655	0.982	1	12.639	13.691	13.691	-4.918	0.232	1.455	1.012	2.092	0.615
Sham	58A	hsa-miR-671-3p_002322	1.496	0.978	1	20.876	21.095	21.095	2.21	0.145	1	0.797	1.254	1
Sham	58B	hsa-miR-143_000466	1.472	0.963	1	20.487	20.785	20.785	0.122	0.157	1	0.782	1.279	1
Sham	56B	hsa-miR-143_000466	1.46	0.947	1	20.074	20.785	20.785	0.122	0.157	1	0.782	1.279	1
PBBI	21A	hsa-miR-125b-1#_002378	1.499	0.974	1	22.496	23.219	23.219	4.611	0.298	0.754	0.472	1.202	0.308
Sham	60B	hsa-miR-151-5P_002642	1.451	0.978	1	21.631	22.22	22.22	1.556	0.114	1	0.836	1.196	1
PBBI	23A	mmu-miR-151_001190	1.51	0.964	1	18.59	19.342	19.342	0.734	0.174	0.658	0.502	0.864	0.017
Sham	29B	mmu-miR-712_002636	1.424	0.253	1	17.584	17.187	17.187	-3.476	0.792	1	0.289	3.464	1
Sham	57B	mmu-miR-1224_240985	0	0	1	Undetermined	19.154	19.154	-1.74	3.266	1	0	3,094,928,687,104.000	1
Sham	59A	mmu-miR-153_001191	1.456	0.963	1	21.537	21.978	21.978	3.093	0.163	1	0.774	1.292	1
Sham	27B	mmu-miR-717_001652	0.646	0	1	Undetermined					1
PBBI	52A	hsa-miR-126#_000451	1.579	0.958	1	12.734	13.691	13.691	-4.918	0.232	1.455	1.012	2.092	0.615
PBBI	21B	mmu-miR-29b#_002497	1.514	0.974	1	22.797	23.014	23.014	2.318	0.185	1.183	0.88	1.59	0.444
Sham	59A	hsa-miR-671-3p_002322	1.521	0.979	1	20.545	21.095	21.095	2.21	0.145	1	0.797	1.254	1
Sham	60B	hsa-miR-144_002676	1.009	0.555	1	24.492	24.354	24.354	3.691	0.318	1	0.608	1.645	1
Sham	57B	hsa-miR-143_000466	1.459	0.948	1	20.36	20.785	20.785	0.122	0.157	1	0.782	1.279	1
PBBI	55B	mmu-miR-292-5p_001055	0.783	0	1	Undetermined	24.279	24.279	4.247		0.973
Sham	57A	hsa-miR-184_000485	1.579	0.968	1	20.459	21.023	21.023	2.137	0.139	1	0.804	1.244	1
Sham	26B	mmu-miR-463_002662	0.746	0	1	Undetermined	17.259	17.259	-3.163	1.868	1	0.004	262.92	1
PBBI	51B	rno-miR-220_241101	0.929	0.747	1	24.554	22.808	22.808	2.362	0.713	0.367	0.114	1.181	0.283
PBBI	55B	mmu-miR-28#_002545	1.363	0.971	1	18.764	19.662	19.662	-1.034	0.115	0.936	0.779	1.125	0.508
PBBI	55A	hsa-miR-21_000397	1.347	0.932	1	15.805	16.595	16.595	-2.013	0.139	1.176	0.946	1.462	0.321
Sham	29A	hsa-miR-199a_000498	0.92	0	1	Undetermined	26.02	26.02	7.098	0.632	1	0.364	2.744	1
PBBI	22A	hsa-miR-125b-1#_002378	1.522	0.962	1	25.958	23.219	23.219	4.611	0.298	0.754	0.472	1.202	0.308
Sham	56A	hsa-miR-184_000485	1.547	0.937	1	19.802	21.023	21.023	2.137	0.139	1	0.804	1.244	1
PBBI	25B	mmu-miR-463_002662	0.924	0	1	Undetermined	17.801	17.801	-2.637	2.613	0.694	0	1,679.694	0.882
Sham	56A	hsa-miR-21_000397	1.323	0.95	1	15.929	17.106	17.106	-1.78	0.154	1	0.786	1.273	1
Sham	28A	hsa-miR-199a_000498	1.21	0.899	1	26.677	26.02	26.02	7.098	0.632	1	0.364	2.744	1
PBBI	23A	hsa-miR-125b-1#_002378	1.56	0.977	1	22.015	23.219	23.219	4.611	0.298	0.754	0.472	1.202	0.308
Sham	56B	mmu-miR-292-5p_001055	0	0	1	Undetermined	24.881	24.881	4.208		1
PBBI	55A	hsa-miR-184_000485	1.562	0.941	1	20.466	20.888	20.888	2.28	0.146	0.906	0.721	1.139	0.558
Sham	30B	mmu-miR-203#_002580	0	0	1	Undetermined					1
PBBI	24B	mmu-miR-463_002662	0.717	0.279	1	14.069	17.801	17.801	-2.637	2.613	0.694	0	1,679.694	0.882
Sham	59A	hsa-miR-184_000485	1.58	0.97	1	20.753	21.023	21.023	2.137	0.139	1	0.804	1.244	1
Sham	57B	mmu-miR-28#_002545	1.403	0.95	1	19.78	19.533	19.533	-1.13	0.158	1	0.781	1.281	1
PBBI	53B	mmu-miR-292-5p_001055	0.91	0.19	1	24.279	24.279	24.279	4.247		0.973
Sham	57A	hsa-miR-21_000397	1.394	0.952	1	16.596	17.106	17.106	-1.78	0.154	1	0.786	1.273	1
Sham	29A	hsa-miR-192_000491	1.585	0.955	1	16.521	17.551	17.551	-1.335	0.189	1	0.743	1.345	1
PBBI	24A	hsa-miR-125b-1#_002378	1.568	0.967	1	22.561	23.219	23.219	4.611	0.298	0.754	0.472	1.202	0.308
Sham	56B	mmu-miR-28#_002545	1.435	0.948	1	19.375	19.533	19.533	-1.13	0.158	1	0.781	1.281	1
Sham	26A	hsa-miR-125b-1#_002378	1.511	0.961	1	23.12	23.089	23.089	4.203	0.119	1	0.83	1.205	1
Sham	58A	hsa-miR-184_000485	1.591	0.953	1	20.5	21.023	21.023	2.137	0.139	1	0.804	1.244	1
PBBI	23B	mmu-miR-463_002662	0.761	0	1	Undetermined	17.801	17.801	-2.637	2.613	0.694	0	1,679.694	0.882
Sham	58A	hsa-miR-21_000397	1.346	0.887	1	16.127	17.106	17.106	-1.78	0.154	1	0.786	1.273	1
PBBI	25A	hsa-miR-125b-1#_002378	1.513	0.969	1	22.574	23.219	23.219	4.611	0.298	0.754	0.472	1.202	0.308
Sham	59A	hsa-miR-21_000397	1.381	0.937	1	16.541	17.106	17.106	-1.78	0.154	1	0.786	1.273	1
PBBI	51A	mmu-miR-501#_001651	1.172	0.703	1	22.868	22.566	22.566	3.958	0.553	1.195	0.502	2.846	0.366
PBBI	25A	hsa-miR-199a_000498	0.768	0.323	1	26.369	26.059	26.059	7.451	0.212	0.783	0.562	1.091	0.372
PBBI	52A	hsa-miR-671-3p_002322	1.446	0.966	1	20.81	21.537	21.537	2.929	0.165	0.607	0.469	0.787	0.005
Sham	27A	hsa-miR-125b-1#_002378	1.524	0.976	1	23.674	23.089	23.089	4.203	0.119	1	0.83	1.205	1
Sham	26B	mmu-miR-29b#_002497	1.383	0.913	1	23.484	23.223	23.223	2.56	0.182	1	0.752	1.33	1
Sham	59B	mmu-miR-1905_121196	1.112	0.868	1	16.848	14.371	14.371	-6.292	0.935	1	0.231	4.331	1
PBBI	51B	rno-miR-105_241087	0	0	1	Undetermined	25.178	25.178	3.813	0.781	0.173	0	168.057	0.144
Sham	56B	rno-miR-220_241101	0.933	0.75	1	25.322	21.561	21.561	0.916	0.981	1	0.208	4.797	1
Sham	27A	hsa-miR-192_000491	1.632	0.971	1	18.499	17.551	17.551	-1.335	0.189	1	0.743	1.345	1
PBBI	51B	mmu-miR-28#_002545	1.479	0.963	1	20.093	19.662	19.662	-1.034	0.115	0.936	0.779	1.125	0.508
Sham	59B	mmu-miR-292-5p_001055	0.783	0	1	Undetermined	24.881	24.881	4.208		1
PBBI	52A	hsa-miR-184_000485	1.581	0.952	1	20.334	20.888	20.888	2.28	0.146	0.906	0.721	1.139	0.558
Sham	60B	mmu-miR-1944_121189	0.618	0	1	Undetermined					1
PBBI	24A	hsa-miR-199a_000498	1.1	0.748	1	25.189	26.059	26.059	7.451	0.212	0.783	0.562	1.091	0.372
Sham	28A	hsa-miR-125b-1#_002378	1.512	0.957	1	22.811	23.089	23.089	4.203	0.119	1	0.83	1.205	1
Sham	27B	mmu-miR-29b#_002497	1.436	0.94	1	23.689	23.223	23.223	2.56	0.182	1	0.752	1.33	1
PBBI	53A	hsa-miR-671-3p_002322	1.455	0.969	1	23.974	21.537	21.537	2.929	0.165	0.607	0.469	0.787	0.005
Sham	28A	hsa-miR-192_000491	1.578	0.96	1	18.384	17.551	17.551	-1.335	0.189	1	0.743	1.345	1
PBBI	55B	rno-miR-220_241101	0.901	0.206	1	18.163	22.808	22.808	2.362	0.713	0.367	0.114	1.181	0.283
PBBI	51A	hsa-miR-184_000485	1.647	0.977	1	20.872	20.888	20.888	2.28	0.146	0.906	0.721	1.139	0.558
PBBI	52B	rno-miR-105_241087	0.691	0	1	Undetermined	25.178	25.178	3.813	0.781	0.173	0	168.057	0.144
PBBI	53B	mmu-miR-28#_002545	1.439	0.964	1	19.316	19.662	19.662	-1.034	0.115	0.936	0.779	1.125	0.508
PBBI	53B	rno-miR-220_241101	0.804	0.583	1	22.637	22.808	22.808	2.362	0.713	0.367	0.114	1.181	0.283
Sham	56B	mmu-miR-1905_121196	0.957	0.681	1	14.684	14.371	14.371	-6.292	0.935	1	0.231	4.331	1
Sham	28B	mmu-miR-29b#_002497	1.422	0.94	1	23.967	23.223	23.223	2.56	0.182	1	0.752	1.33	1
Sham	29A	hsa-miR-125b-1#_002378	1.507	0.969	1	22.78	23.089	23.089	4.203	0.119	1	0.83	1.205	1
PBBI	24A	hsa-miR-192_000491	1.639	0.961	1	16.808	17.28	17.28	-1.329	0.155	0.996	0.78	1.27	0.888
Sham	27A	hsa-miR-199a_000498	0.993	0.756	1	27.661	26.02	26.02	7.098	0.632	1	0.364	2.744	1
PBBI	54A	hsa-miR-184_000485	1.579	0.965	1	20.631	20.888	20.888	2.28	0.146	0.906	0.721	1.139	0.558
Sham	57B	mmu-miR-292-5p_001055	0.631	0	1	Undetermined	24.881	24.881	4.208		1
PBBI	53B	rno-miR-105_241087	0	0.395	1	24.626	25.178	25.178	3.813	0.781	0.173	0	168.057	0.144
PBBI	25A	hsa-miR-192_000491	1.593	0.955	1	16.795	17.28	17.28	-1.329	0.155	0.996	0.78	1.27	0.888
Sham	57B	mmu-miR-1905_121196	0.82	0.464	1	15.966	14.371	14.371	-6.292	0.935	1	0.231	4.331	1
Sham	29B	mmu-miR-463_002662	0	0	1	Undetermined	17.259	17.259	-3.163	1.868	1	0.004	262.92	1
PBBI	54A	mmu-miR-501#_001651	1.069	0.715	1	22.424	22.566	22.566	3.958	0.553	1.195	0.502	2.846	0.366
PBBI	52A	mmu-miR-501#_001651	1.034	0.642	1	21.512	22.566	22.566	3.958	0.553	1.195	0.502	2.846	0.366
PBBI	52B	rno-miR-220_241101	0.863	0.692	1	24.017	22.808	22.808	2.362	0.713	0.367	0.114	1.181	0.283
Sham	27B	mmu-miR-463_002662	0.765	0	1	Undetermined	17.259	17.259	-3.163	1.868	1	0.004	262.92	1
Sham	29B	mmu-miR-29b#_002497	1.369	0.958	1	23.804	23.223	23.223	2.56	0.182	1	0.752	1.33	1
PBBI	51A	hsa-miR-671-3p_002322	1.509	0.971	1	21.06	21.537	21.537	2.929	0.165	0.607	0.469	0.787	0.005
Sham	26A	hsa-miR-199a_000498	0.863	0.52	1	26.829	26.02	26.02	7.098	0.632	1	0.364	2.744	1
PBBI	53A	hsa-miR-184_000485	1.576	0.966	1	22.255	20.888	20.888	2.28	0.146	0.906	0.721	1.139	0.558
Sham	58B	mmu-miR-292-5p_001055	0.844	0	1	Undetermined	24.881	24.881	4.208		1
Sham	28B	mmu-miR-463_002662	0.783	0.393	1	20.684	17.259	17.259	-3.163	1.868	1	0.004	262.92	1
PBBI	52B	mmu-miR-28#_002545	1.424	0.948	1	19.305	19.662	19.662	-1.034	0.115	0.936	0.779	1.125	0.508
Sham	58B	mmu-miR-1905_121196	0.94	0.459	1	14.693	14.371	14.371	-6.292	0.935	1	0.231	4.331	1
PBBI	51A	mmu-miR-153_001191	1.501	0.968	1	20.858	22.096	22.096	3.487	0.23	0.761	0.53	1.091	0.297
Sham	26A	hsa-miR-192_000491	1.576	0.969	1	17.5	17.551	17.551	-1.335	0.189	1	0.743	1.345	1
Sham	60B	mmu-miR-20b#_002524	0.444	0	1	Undetermined					1
PBBI	53A	mmu-miR-501#_001651	1.334	0.952	1	23.951	22.566	22.566	3.958	0.553	1.195	0.502	2.846	0.366
PBBI	54A	hsa-miR-199a_000498	1.037	0.817	1	25.091	26.059	26.059	7.451	0.212	0.783	0.562	1.091	0.372
PBBI	22A	mmu-miR-380-3p_001071	1.344	0.816	1	28.503	25.046	25.046	6.438	0.291	0.804	0.509	1.268	0.721
Sham	58A	hsa-miR-487b_001285	1.547	0.96	1	15.536	15.618	15.618	-3.268	0.126	1	0.821	1.218	1
Sham	56A	rno-miR-381_001322	1.467	0.681	1	18.923	20.544	20.544	1.658	0.127	1	0.819	1.221	1
PBBI	55A	hsa-miR-199a_000498	1.029	0.7	1	25.082	26.059	26.059	7.451	0.212	0.783	0.562	1.091	0.372
PBBI	23A	mmu-miR-380-3p_001071	1.349	0.735	1	24.617	25.046	25.046	6.438	0.291	0.804	0.509	1.268	0.721
Sham	59A	hsa-miR-487b_001285	1.476	0.945	1	14.843	15.618	15.618	-3.268	0.126	1	0.821	1.218	1
Sham	57A	rno-miR-381_001322	1.488	0.883	1	19.569	20.544	20.544	1.658	0.127	1	0.819	1.221	1
Sham	30B	mmu-miR-20b#_002524	0	0	1	Undetermined					1
Sham	58A	rno-miR-381_001322	1.535	0.942	1	20.649	20.544	20.544	1.658	0.127	1	0.819	1.221	1
PBBI	51A	hsa-miR-199a_000498	1.199	0.917	1	25.078	26.059	26.059	7.451	0.212	0.783	0.562	1.091	0.372
PBBI	53A	hsa-miR-199a_000498	1.279	0.938	1	28.082	26.059	26.059	7.451	0.212	0.783	0.562	1.091	0.372
PBBI	21A	mmu-miR-380-3p_001071	1.385	0.749	1	25.149	25.046	25.046	6.438	0.291	0.804	0.509	1.268	0.721
Sham	59A	rno-miR-381_001322	1.464	0.722	1	19.818	20.544	20.544	1.658	0.127	1	0.819	1.221	1
Sham	60B	mmu-miR-669O_121176	0.462	0.522	1	21.052	22.582	22.582	2.103	0.996	1	0	6,430.650	1
PBBI	52A	hsa-miR-199a_000498	1.101	0.829	1	24.744	26.059	26.059	7.451	0.212	0.783	0.562	1.091	0.372
Sham	58A	hsa-miR-199a_000498	1.224	0.901	1	26.688	26.02	26.02	7.098	0.632	1	0.364	2.744	1
PBBI	53A	hsa-miR-487b_001285	1.528	0.963	1	17.316	15.745	15.745	-2.864	0.156	0.756	0.592	0.965	0.08
Sham	30B	mmu-miR-1188_002866	1.004	0.692	1	24.091	22.994	22.994	2.332	0.337	1	0.583	1.715	1
PBBI	52A	rno-miR-381_001322	1.513	0.767	1	19.032	20.701	20.701	2.092	0.409	0.74	0.39	1.405	0.672
Sham	60A	hsa-miR-27b_000409	1.556	0.959	1	17.837	17.19	17.19	-1.696	0.146	1	0.795	1.257	1
PBBI	51B	hsa-miR-22#_002301	1.58	0.977	1	20.027	19.802	19.802	-0.894	0.17	0.895	0.683	1.174	0.56
Sham	59B	hsa-miR-151-5P_002642	1.452	0.968	1	21.955	22.22	22.22	1.556	0.114	1	0.836	1.196	1
Sham	59A	hsa-miR-199a_000498	1.115	0.764	1	26.265	26.02	26.02	7.098	0.632	1	0.364	2.744	1
PBBI	54A	hsa-miR-487b_001285	1.483	0.943	1	14.814	15.745	15.745	-2.864	0.156	0.756	0.592	0.965	0.08
PBBI	53A	rno-miR-381_001322	1.543	0.944	1	21.588	20.701	20.701	2.092	0.409	0.74	0.39	1.405	0.672
Sham	60A	mmu-miR-151_001190	1.535	0.969	1	20.334	19.017	19.017	0.131	0.146	1	0.795	1.258	1
PBBI	52B	hsa-miR-22#_002301	1.557	0.977	1	19.976	19.802	19.802	-0.894	0.17	0.895	0.683	1.174	0.56
Sham	58B	hsa-miR-151-5P_002642	1.446	0.955	1	21.509	22.22	22.22	1.556	0.114	1	0.836	1.196	1
Sham	56A	hsa-miR-199a_000498	0.952	0.045	1	19.595	26.02	26.02	7.098	0.632	1	0.364	2.744	1
PBBI	55A	hsa-miR-487b_001285	1.516	0.953	1	14.747	15.745	15.745	-2.864	0.156	0.756	0.592	0.965	0.08
PBBI	54A	rno-miR-381_001322	1.502	0.697	1	18.937	20.701	20.701	2.092	0.409	0.74	0.39	1.405	0.672
Sham	56A	hsa-miR-487b_001285	1.501	0.957	1	13.937	15.618	15.618	-3.268	0.126	1	0.821	1.218	1
Sham	57A	hsa-miR-199a_000498	0.995	0.659	1	25.776	26.02	26.02	7.098	0.632	1	0.364	2.744	1
Sham	57B	hsa-miR-151-5P_002642	1.425	0.968	1	22.153	22.22	22.22	1.556	0.114	1	0.836	1.196	1
PBBI	55A	rno-miR-381_001322	1.487	0.789	1	19.644	20.701	20.701	2.092	0.409	0.74	0.39	1.405	0.672
Sham	57A	hsa-miR-487b_001285	1.512	0.972	1	14.742	15.618	15.618	-3.268	0.126	1	0.821	1.218	1
Sham	60A	mmu-miR-495_001663	1.629	0.976	1	17.207	15.731	15.731	-3.155	0.087	1	0.872	1.147	1
PBBI	21A	hsa-miR-335#_002185	1.569	0.968	1	16.041	16.288	16.288	-2.32	0.124	0.852	0.701	1.036	0.264
Sham	56B	hsa-miR-151-5P_002642	1.41	0.976	1	21.67	22.22	22.22	1.556	0.114	1	0.836	1.196	1
PBBI	23A	hsa-miR-24_000402	1.578	0.889	1	8.733	9.485	9.485	-9.124	0.142	0.866	0.694	1.082	0.319
Sham	30B	mmu-miR-698_001632	0.524	0	1	Undetermined	20.225	20.225	-0.351		1
Sham	30A	rno-miR-598-5p_002053	1.469	0.948	1	24.439	23.713	23.713	4.827	0.209	1	0.72	1.388	1
PBBI	22A	hsa-miR-335#_002185	1.575	0.969	1	19.104	16.288	16.288	-2.32	0.124	0.852	0.701	1.036	0.264
PBBI	55B	hsa-miR-151-5P_002642	1.378	0.942	1	21.521	22.473	22.473	1.777	0.183	0.858	0.64	1.151	0.351
PBBI	24A	hsa-miR-24_000402	1.59	0.924	1	9.215	9.485	9.485	-9.124	0.142	0.866	0.694	1.082	0.319
PBBI	21B	mmu-miR-712_002636	1.327	0.346	1	15.989	19.136	19.136	-1.56	1.531	0.265	0.023	3.062	0.465
PBBI	25A	hsa-miR-24_000402	1.485	0.958	1	8.781	9.485	9.485	-9.124	0.142	0.866	0.694	1.082	0.319
Sham	30B	mmu-miR-882_002610	0.509	0	1	Undetermined					1
PBBI	51A	hsa-miR-487b_001285	1.55	0.962	1	15.011	15.745	15.745	-2.864	0.156	0.756	0.592	0.965	0.08
PBBI	22B	mmu-miR-712_002636	1.165	0.608	1	13.543	19.136	19.136	-1.56	1.531	0.265	0.023	3.062	0.465
PBBI	51A	rno-miR-381_001322	1.552	0.922	1	19.396	20.701	20.701	2.092	0.409	0.74	0.39	1.405	0.672
Sham	26A	hsa-miR-24_000402	1.462	0.884	1	9.203	9.555	9.555	-9.331	0.131	1	0.814	1.228	1
PBBI	53B	hsa-miR-151-5P_002642	1.43	0.961	1	21.579	22.473	22.473	1.777	0.183	0.858	0.64	1.151	0.351
PBBI	52A	hsa-miR-487b_001285	1.495	0.95	1	15.063	15.745	15.745	-2.864	0.156	0.756	0.592	0.965	0.08
PBBI	23B	mmu-miR-712_002636	1.38	0.283	1	15.786	19.136	19.136	-1.56	1.531	0.265	0.023	3.062	0.465
Sham	27A	hsa-miR-24_000402	1.482	0.891	1	9.846	9.555	9.555	-9.331	0.131	1	0.814	1.228	1
PBBI	23B	mmu-miR-717_001652	0.648	0	1	Undetermined
Sham	30A	hsa-miR-196b_002215	1.472	0.965	1	30.679	29.846	29.846	11.071	0.469	1	0.355	2.817	1
PBBI	53B	mmu-miR-29b#_002497	1.453	0.964	1	22.118	23.014	23.014	2.318	0.185	1.183	0.88	1.59	0.444
PBBI	52B	hsa-miR-151-5P_002642	1.435	0.969	1	22.056	22.473	22.473	1.777	0.183	0.858	0.64	1.151	0.351
PBBI	21A	hsa-miR-871_002354	0	0	1	Undetermined
PBBI	22B	mmu-miR-717_001652	0.658	0	1	Undetermined
Sham	28A	hsa-miR-24_000402	1.468	0.95	1	9.793	9.555	9.555	-9.331	0.131	1	0.814	1.228	1
PBBI	52B	mmu-miR-29b#_002497	1.437	0.946	1	22.747	23.014	23.014	2.318	0.185	1.183	0.88	1.59	0.444
PBBI	51B	hsa-miR-151-5P_002642	1.482	0.973	1	22.637	22.473	22.473	1.777	0.183	0.858	0.64	1.151	0.351
PBBI	22A	hsa-miR-871_002354	0.576	0	1	Undetermined
PBBI	21B	mmu-miR-717_001652	0.462	0	1	Undetermined
PBBI	51B	mmu-miR-29b#_002497	1.501	0.975	1	23.265	23.014	23.014	2.318	0.185	1.183	0.88	1.59	0.444
Sham	29A	hsa-miR-24_000402	1.506	0.839	1	9.245	9.555	9.555	-9.331	0.131	1	0.814	1.228	1
PBBI	51A	hsa-miR-192_000491	1.638	0.974	1	16.43	17.28	17.28	-1.329	0.155	0.996	0.78	1.27	0.888
PBBI	23A	hsa-miR-871_002354	0.649	0	1	Undetermined
Sham	27B	mmu-miR-698_001632	0.601	0	1	Undetermined	20.225	20.225	-0.351		1
PBBI	22B	mmu-miR-2182_241119	1.308	0.435	1	22.869	22.598	22.598	1.902	0.254	0.57	0.38	0.855	0.304
PBBI	52A	hsa-miR-192_000491	1.576	0.969	1	16.96	17.28	17.28	-1.329	0.155	0.996	0.78	1.27	0.888
Sham	56A	hsa-miR-195_000494	1.568	0.965	1	12.834	14.7	14.7	-4.186	0.175	1	0.76	1.316	1
Sham	60A	hsa-miR-296-3p_002101	1.23	0.935	1	26.784	24.229	24.229	5.451	0.499	1	0.442	2.265	1
Sham	56B	mmu-miR-29b#_002497	1.436	0.962	1	23.102	23.223	23.223	2.56	0.182	1	0.752	1.33	1
PBBI	51A	mmu-miR-217_002556	1.461	0.965	1	24.11	25.191	25.191	6.58	0.235	0.677	0.465	0.984	0.091
Sham	59A	hsa-miR-484_001821	1.544	0.967	1	17.344	17.105	17.105	-1.781	0.295	1	0.63	1.588	1
PBBI	24A	mmu-miR-544_002550	1.628	0.98	1	18.902	18.927	18.927	0.318	0.159	0.803	0.626	1.03	0.169
Sham	28B	mmu-miR-698_001632	0	0	1	Undetermined	20.225	20.225	-0.351		1
Sham	29B	mmu-miR-292-5p_001055	0	0	1	Undetermined	24.881	24.881	4.208		1
PBBI	21B	mmu-miR-2182_241119	1.404	0.924	1	22.818	22.598	22.598	1.902	0.254	0.57	0.38	0.855	0.304
Sham	30A	hsa-miR-367_000555	0.885	0.362	1	23.209	25.424	25.424	6.803	1.634	1	0.063	15.99	1
Sham	26B	mmu-miR-698_001632	0.565	0	1	Undetermined	20.225	20.225	-0.351		1
PBBI	53A	hsa-miR-192_000491	1.607	0.972	1	18.784	17.28	17.28	-1.329	0.155	0.996	0.78	1.27	0.888
Sham	57B	mmu-miR-29b#_002497	1.476	0.971	1	22.4	23.223	23.223	2.56	0.182	1	0.752	1.33	1
PBBI	55A	hsa-miR-195_000494	1.565	0.952	1	13.329	14.383	14.383	-4.225	0.147	1.027	0.815	1.294	0.936
Sham	59A	mmu-miR-151_001190	1.395	0.963	1	18.798	19.017	19.017	0.131	0.146	1	0.795	1.258	1
Sham	58A	hsa-miR-484_001821	1.559	0.976	1	16.848	17.105	17.105	-1.781	0.295	1	0.63	1.588	1
PBBI	52A	mmu-miR-217_002556	1.465	0.956	1	23.823	25.191	25.191	6.58	0.235	0.677	0.465	0.984	0.091
PBBI	25A	mmu-miR-544_002550	1.585	0.967	1	18.679	18.927	18.927	0.318	0.159	0.803	0.626	1.03	0.169
Sham	30A	hsa-miR-24_000402	1.482	0.867	1	10.279	9.555	9.555	-9.331	0.131	1	0.814	1.228	1
Sham	29A	hsa-miR-335#_002185	1.457	0.94	1	16.119	16.335	16.335	-2.551	0.118	1	0.831	1.203	1
PBBI	54A	hsa-miR-192_000491	1.609	0.955	1	16.823	17.28	17.28	-1.329	0.155	0.996	0.78	1.27	0.888
PBBI	54A	hsa-miR-195_000494	1.583	0.959	1	13.528	14.383	14.383	-4.225	0.147	1.027	0.815	1.294	0.936
Sham	28A	mmu-miR-743b-5p_002470	0.576	0	1	Undetermined					1
PBBI	22A	mmu-miR-544_002550	1.628	0.973	1	21.788	18.927	18.927	0.318	0.159	0.803	0.626	1.03	0.169
PBBI	53A	mmu-miR-217_002556	1.495	0.918	1	26.847	25.191	25.191	6.58	0.235	0.677	0.465	0.984	0.091
PBBI	55A	hsa-miR-192_000491	1.593	0.957	1	16.717	17.28	17.28	-1.329	0.155	0.996	0.78	1.27	0.888
Sham	28A	hsa-miR-335#_002185	1.508	0.963	1	16.617	16.335	16.335	-2.551	0.118	1	0.831	1.203	1
Sham	30B	mmu-miR-101a#_002507	1.234	0.484	1	22.822	22.522	22.522	1.859	0.183	1	0.751	1.332	1
PBBI	55B	mmu-miR-29b#_002497	1.431	0.96	1	21.952	23.014	23.014	2.318	0.185	1.183	0.88	1.59	0.444
PBBI	53A	hsa-miR-195_000494	1.598	0.965	1	15.835	14.383	14.383	-4.225	0.147	1.027	0.815	1.294	0.936
Sham	29A	mmu-miR-743b-5p_002470	0	0	1	Undetermined					1
PBBI	23A	mmu-miR-544_002550	1.622	0.975	1	18.114	18.927	18.927	0.318	0.159	0.803	0.626	1.03	0.169
Sham	60A	hsa-miR-150_000473	1.529	0.918	1	12.327	11.25	11.25	-7.636	0.127	1	0.82	1.22	1
PBBI	54A	mmu-miR-217_002556	1.35	0.93	1	24.909	25.191	25.191	6.58	0.235	0.677	0.465	0.984	0.091
PBBI	21B	mmu-miR-1306_121155	1.164	0.909	1	23.096	23.182	23.182	2.486	0.256	0.772	0.513	1.162	0.296
Sham	29B	mmu-miR-698_001632	0.451	0	1	Undetermined	20.225	20.225	-0.351		1
PBBI	52A	hsa-miR-195_000494	1.518	0.976	1	13.415	14.383	14.383	-4.225	0.147	1.027	0.815	1.294	0.936
Sham	29B	mmu-miR-15a#_002488	1.037	0.221	1	15.498	22.507	22.507	1.783	1.311	1	0.108	9.245	1
Sham	27A	hsa-miR-335#_002185	1.534	0.968	1	16.83	16.335	16.335	-2.551	0.118	1	0.831	1.203	1
PBBI	51B	mmu-miR-1932_121172	0.481	0	1	Undetermined
Sham	56A	hsa-miR-192_000491	1.557	0.979	1	16.774	17.551	17.551	-1.335	0.189	1	0.743	1.345	1
PBBI	23B	mmu-miR-698_001632	0.823	0.438	1	24.968	24.844	24.844	4.162	0.879	0.044	0	100.663
PBBI	25B	mmu-miR-292-5p_001055	0.467	0	1	Undetermined	24.279	24.279	4.247		0.973
Sham	60A	hsa-miR-490_001037	1.58	0.972	1	22.822	22.049	22.049	3.163	0.175	1	0.76	1.316	1
Sham	27B	mmu-miR-2182_241119	1.283	0.477	1	21.255	21.754	21.754	1.091	0.667	1	0.351	2.846	1
PBBI	22B	mmu-miR-1306_121155	1.076	0.897	1	26.777	23.182	23.182	2.486	0.256	0.772	0.513	1.162	0.296
Sham	30B	mmu-miR-1193_002794	1.431	0.975	1	23.379	22.308	22.308	1.645	0.094	1	0.863	1.159	1
PBBI	55A	hsa-miR-484_001821	1.524	0.973	1	16.83	17.434	17.434	-1.175	0.224	0.657	0.462	0.933	0.249
PBBI	51A	hsa-miR-195_000494	1.597	0.957	1	13.606	14.383	14.383	-4.225	0.147	1.027	0.815	1.294	0.936
PBBI	53A	hsa-miR-484_001821	1.457	0.972	1	18.517	17.434	17.434	-1.175	0.224	0.657	0.462	0.933	0.249
Sham	26A	hsa-miR-335#_002185	1.505	0.964	1	15.892	16.335	16.335	-2.551	0.118	1	0.831	1.203	1
Sham	57A	hsa-miR-192_000491	1.591	0.972	1	16.863	17.551	17.551	-1.335	0.189	1	0.743	1.345	1
Sham	30A	mmu-miR-297b_001626	0.606	0	1	Undetermined	24.583	24.583	5.341		1
PBBI	52B	mmu-miR-1932_121172	0.611	0	1	Undetermined
PBBI	22B	mmu-miR-698_001632	0.693	0	1	Undetermined	24.844	24.844	4.162	0.879	0.044	0	100.663
Sham	26B	mmu-miR-292-5p_001055	0	0	1	Undetermined	24.881	24.881	4.208		1
Sham	58A	hsa-miR-192_000491	1.59	0.954	1	16.693	17.551	17.551	-1.335	0.189	1	0.743	1.345	1
PBBI	53B	mmu-miR-1932_121172	0.634	0	1	Undetermined
Sham	26B	mmu-miR-2182_241119	1.387	0.948	1	23.671	21.754	21.754	1.091	0.667	1	0.351	2.846	1
PBBI	23B	mmu-miR-1306_121155	1.22	0.936	1	22.403	23.182	23.182	2.486	0.256	0.772	0.513	1.162	0.296
PBBI	54A	hsa-miR-484_001821	1.527	0.975	1	17.441	17.434	17.434	-1.175	0.224	0.657	0.462	0.933	0.249
PBBI	21A	mmu-miR-544_002550	1.608	0.96	1	18.691	18.927	18.927	0.318	0.159	0.803	0.626	1.03	0.169
PBBI	51B	mmu-miR-370_001068	1.012	0.17	1	14.826	20.505	20.505	-0.28	1.451	1.092	0.101	11.774	0.859
Sham	30B	mmu-miR-463_002662	0	0	1	Undetermined	17.259	17.259	-3.163	1.868	1	0.004	262.92	1
Sham	60B	mmu-miR-203#_002580	0	0	1	Undetermined					1
Sham	58B	mmu-miR-29b#_002497	1.438	0.976	1	22.651	23.223	23.223	2.56	0.182	1	0.752	1.33	1
PBBI	23A	hsa-miR-135a_000460	1.555	0.942	1	15.723	16.187	16.187	-2.421	0.208	0.953	0.688	1.321	0.666
PBBI	25A	hsa-miR-335#_002185	1.509	0.963	1	15.829	16.288	16.288	-2.32	0.124	0.852	0.701	1.036	0.264
PBBI	25B	mmu-miR-698_001632	0.745	0	1	Undetermined	24.844	24.844	4.162	0.879	0.044	0	100.663
Sham	27B	mmu-miR-292-5p_001055	0.595	0	1	Undetermined	24.881	24.881	4.208		1
PBBI	24A	hsa-miR-335#_002185	1.567	0.974	1	16.147	16.288	16.288	-2.32	0.124	0.852	0.701	1.036	0.264
PBBI	25B	mmu-miR-2182_241119	1.336	0.878	1	23.144	22.598	22.598	1.902	0.254	0.57	0.38	0.855	0.304
Sham	59A	hsa-miR-192_000491	1.591	0.967	1	17.838	17.551	17.551	-1.335	0.189	1	0.743	1.345	1
PBBI	24B	mmu-miR-1306_121155	1.14	0.901	1	22.762	23.182	23.182	2.486	0.256	0.772	0.513	1.162	0.296
PBBI	22A	hsa-miR-135a_000460	1.557	0.915	1	18.948	16.187	16.187	-2.421	0.208	0.953	0.688	1.321	0.666
Sham	27B	mmu-miR-15a#_002488	0.699	0	1	Undetermined	22.507	22.507	1.783	1.311	1	0.108	9.245	1
Sham	57A	hsa-miR-484_001821	1.542	0.952	1	16.862	17.105	17.105	-1.781	0.295	1	0.63	1.588	1
PBBI	24B	mmu-miR-698_001632	0.984	0	1	Undetermined	24.844	24.844	4.162	0.879	0.044	0	100.663
Sham	59B	mmu-miR-29b#_002497	1.419	0.965	1	23.724	23.223	23.223	2.56	0.182	1	0.752	1.33	1
PBBI	23B	mmu-miR-2182_241119	1.397	0.946	1	22.258	22.598	22.598	1.902	0.254	0.57	0.38	0.855	0.304
PBBI	25B	mmu-miR-1306_121155	1.21	0.926	1	23.033	23.182	23.182	2.486	0.256	0.772	0.513	1.162	0.296
PBBI	21A	hsa-miR-135a_000460	1.531	0.958	1	15.789	16.187	16.187	-2.421	0.208	0.953	0.688	1.321	0.666
PBBI	24B	mmu-miR-2182_241119	1.171	0.7	1	21.398	22.598	22.598	1.902	0.254	0.57	0.38	0.855	0.304
Sham	28B	mmu-miR-292-5p_001055	0.999	0.326	1	24.881	24.881	24.881	4.208		1
PBBI	23A	hsa-miR-335#_002185	1.532	0.948	1	15.391	16.288	16.288	-2.32	0.124	0.852	0.701	1.036	0.264
Sham	28B	mmu-miR-15a#_002488	0.834	0.41	1	22.701	22.507	22.507	1.783	1.311	1	0.108	9.245	1
Sham	56A	hsa-miR-484_001821	1.528	0.975	1	16.276	17.105	17.105	-1.781	0.295	1	0.63	1.588	1
PBBI	25B	mmu-miR-15a#_002488	0.974	0.302	1	18.508	20.198	20.198	-0.498	1.043	4.86	0.918	25.749	0.565
Sham	59A	mmu-miR-217_002556	1.396	0.96	1	24.711	24.902	24.902	6.017	0.171	1	0.765	1.307	1
Sham	60A	mmu-miR-499_001352	1.501	0.967	1	25.888	24.3	24.3	5.414	0.149	1	0.792	1.263	1
Sham	26B	mmu-miR-1306_121155	1.229	0.874	1	23.436	22.776	22.776	2.113	0.189	1	0.744	1.344	1
PBBI	21B	mmu-miR-292-5p_001055	0.565	0	1	Undetermined	24.279	24.279	4.247		0.973
Sham	57B	hsa-miR-144_002676	0.986	0.713	1	24.294	24.354	24.354	3.691	0.318	1	0.608	1.645	1
Sham	60A	mmu-miR-878-5p_002540	0	0	1	Undetermined					1
PBBI	23B	mmu-miR-877#_002548	1.558	0.959	1	18.321	18.857	18.857	-1.84	0.216	0.779	0.552	1.099	0.192
PBBI	22A	mmu-miR-743b-5p_002470	0.702	0	1	Undetermined	25.673	25.673	7.115
Sham	26B	mmu-miR-15a#_002488	1.194	0.677	1	25.677	22.507	22.507	1.783	1.311	1	0.108	9.245	1
Sham	27B	mmu-miR-1306_121155	1.11	0.933	1	22.956	22.776	22.776	2.113	0.189	1	0.744	1.344	1
Sham	60B	hsa-miR-143_000466	1.48	0.976	1	19.743	20.785	20.785	0.122	0.157	1	0.782	1.279	1
PBBI	22B	mmu-miR-292-5p_001055	0	0	1	Undetermined	24.279	24.279	4.247		0.973
PBBI	23A	mmu-miR-743b-5p_002470	0.789	0	1	Undetermined	25.673	25.673	7.115
Sham	56B	hsa-miR-144_002676	0.896	0.546	1	22.707	24.354	24.354	3.691	0.318	1	0.608	1.645	1
PBBI	22B	mmu-miR-877#_002548	1.482	0.97	1	22.079	18.857	18.857	-1.84	0.216	0.779	0.552	1.099	0.192
PBBI	23B	mmu-miR-15a#_002488	1.108	0.257	1	20.872	20.198	20.198	-0.498	1.043	4.86	0.918	25.749	0.565
Sham	28B	mmu-miR-1306_121155	0.997	0.697	1	21.553	22.776	22.776	2.113	0.189	1	0.744	1.344	1
PBBI	51A	mmu-miR-542-5p_002563	1.392	0.944	1	21.628	22.086	22.086	3.478	0.308	1.132	0.699	1.836	0.326
PBBI	23B	mmu-miR-292-5p_001055	0	0	1	Undetermined	24.279	24.279	4.247		0.973
Sham	30B	hsa-miR-136_000592	0.971	0.677	1	21.807	21.587	21.587	0.924	0.219	1	0.71	1.409	1
Sham	60A	mmu-miR-153_001191	1.536	0.973	1	22.67	21.978	21.978	3.093	0.163	1	0.774	1.292	1
PBBI	21B	mmu-miR-877#_002548	1.555	0.96	1	18.442	18.857	18.857	-1.84	0.216	0.779	0.552	1.099	0.192
PBBI	55B	hsa-miR-144_002676	0.982	0.73	1	23.59	23.498	23.498	2.802	0.279	1.852	1.185	2.895	0.117
PBBI	52A	hsa-miR-484_001821	1.527	0.973	1	16.736	17.434	17.434	-1.175	0.224	0.657	0.462	0.933	0.249
PBBI	24B	mmu-miR-15a#_002488	1.071	0.161	1	18.318	20.198	20.198	-0.498	1.043	4.86	0.918	25.749	0.565
PBBI	24B	mmu-miR-292-5p_001055	0.945	0	1	Undetermined	24.279	24.279	4.247		0.973
PBBI	52A	mmu-miR-542-5p_002563	1.392	0.909	1	21.311	22.086	22.086	3.478	0.308	1.132	0.699	1.836	0.326
Sham	29B	mmu-miR-1306_121155	1.155	0.943	1	23.719	22.776	22.776	2.113	0.189	1	0.744	1.344	1
PBBI	21A	mmu-miR-743b-5p_002470	0.294	0	1	Undetermined	25.673	25.673	7.115
PBBI	51A	hsa-miR-484_001821	1.573	0.967	1	16.963	17.434	17.434	-1.175	0.224	0.657	0.462	0.933	0.249
PBBI	53A	mmu-miR-542-5p_002563	1.48	0.974	1	22.743	22.086	22.086	3.478	0.308	1.132	0.699	1.836	0.326
Sham	28A	mmu-miR-544_002550	1.591	0.977	1	19.348	18.887	18.887	0.002	0.142	1	0.8	1.25	1
PBBI	55A	mmu-miR-217_002556	1.385	0.941	1	24.619	25.191	25.191	6.58	0.235	0.677	0.465	0.984	0.091
PBBI	21B	mmu-miR-15a#_002488	1.095	0.149	1	18.525	20.198	20.198	-0.498	1.043	4.86	0.918	25.749	0.565
Sham	26A	mmu-miR-743b-5p_002470	0	0	1	Undetermined					1
PBBI	53B	hsa-miR-144_002676	1.037	0.588	1	23.776	23.498	23.498	2.802	0.279	1.852	1.185	2.895	0.117
PBBI	51B	mmu-miR-1931_121168	0.758	0	1	Undetermined
Sham	56A	mmu-miR-217_002556	1.347	0.954	1	23.556	24.902	24.902	6.017	0.171	1	0.765	1.307	1
Sham	29A	mmu-miR-544_002550	1.587	0.967	1	18.563	18.887	18.887	0.002	0.142	1	0.8	1.25	1
PBBI	22B	mmu-miR-15a#_002488	1.179	0.65	1	25.379	20.198	20.198	-0.498	1.043	4.86	0.918	25.749	0.565
Sham	27A	mmu-miR-743b-5p_002470	0.609	0	1	Undetermined					1
PBBI	54A	mmu-miR-542-5p_002563	1.392	0.934	1	21.946	22.086	22.086	3.478	0.308	1.132	0.699	1.836	0.326
Sham	60A	mmu-miR-501#_001651	1.151	0.863	1	24.546	23.101	23.101	4.215	0.144	1	0.798	1.254	1
PBBI	52B	hsa-miR-144_002676	1.138	0.796	1	23.162	23.498	23.498	2.802	0.279	1.852	1.185	2.895	0.117
Sham	57A	mmu-miR-217_002556	1.484	0.958	1	24.105	24.902	24.902	6.017	0.171	1	0.765	1.307	1
Sham	26A	mmu-miR-544_002550	1.6	0.972	1	18.747	18.887	18.887	0.002	0.142	1	0.8	1.25	1
PBBI	55A	mmu-miR-542-5p_002563	1.345	0.941	1	21.399	22.086	22.086	3.478	0.308	1.132	0.699	1.836	0.326
Sham	30B	rno-miR-25#_002080	0	0	1	Undetermined					1
PBBI	51B	hsa-miR-144_002676	1.212	0.84	1	23.53	23.498	23.498	2.802	0.279	1.852	1.185	2.895	0.117
PBBI	24A	mmu-miR-743b-5p_002470	1.263	0.625	1	25.673	25.673	25.673	7.115
PBBI	53B	mmu-miR-1931_121168	0	0	1	Undetermined
Sham	60A	hsa-miR-671-3p_002322	1.529	0.978	1	22.771	21.095	21.095	2.21	0.145	1	0.797	1.254	1
Sham	58A	mmu-miR-217_002556	1.543	0.971	1	24.987	24.902	24.902	6.017	0.171	1	0.765	1.307	1
Sham	27A	mmu-miR-544_002550	1.595	0.969	1	19.825	18.887	18.887	0.002	0.142	1	0.8	1.25	1
Sham	56A	mmu-miR-542-5p_002563	1.382	0.935	1	21.771	22.543	22.543	3.657	0.176	1	0.759	1.317	1
PBBI	25A	mmu-miR-743b-5p_002470	0.801	0	1	Undetermined	25.673	25.673	7.115
PBBI	52B	mmu-miR-1931_121168	0.515	0	1	Undetermined
Sham	59B	mmu-miR-203#_002580	0	0	1	Undetermined					1
Sham	29B	mmu-miR-770-5p_002608	1.241	0.909	1	24.614	24.458	24.458	3.795	0.244	1	0.682	1.467	1
Sham	27B	mmu-miR-882_002610	0.63	0	1	Undetermined					1
PBBI	54A	mmu-miR-495_001663	1.563	0.963	1	14.951	15.794	15.794	-2.814	0.095	0.79	0.68	0.917	0.024
PBBI	23B	rno-miR-25#_002080	0	0	1	Undetermined	22.026	22.026	0.588
PBBI	53B	mmu-miR-17#_002543	1.332	0.974	1	21.941	22.955	22.955	2.259	0.157	0.829	0.645	1.064	0.193
Sham	30B	mmu-miR-322#_002506	1.478	0.976	1	21.52	20.349	20.349	-0.314	0.143	1	0.799	1.252	1
PBBI	25B	mmu-miR-882_002610	0.68	0	1	Undetermined
Sham	26B	mmu-miR-882_002610	0	0	1	Undetermined					1
PBBI	55B	rno-miR-547_241078	1.138	0.27	1	19.047	23.133	23.133	2.437	0.846	0.942	0.243	3.643	0.832
PBBI	22B	rno-miR-25#_002080	0.526	0	1	Undetermined	22.026	22.026	0.588
Sham	28B	mmu-miR-770-5p_002608	1.226	0.907	1	23.105	24.458	24.458	3.795	0.244	1	0.682	1.467	1
PBBI	53A	mmu-miR-495_001663	1.618	0.968	1	16.722	15.794	15.794	-2.814	0.095	0.79	0.68	0.917	0.024
PBBI	52B	mmu-miR-17#_002543	1.372	0.94	1	22.844	22.955	22.955	2.259	0.157	0.829	0.645	1.064	0.193
Sham	57B	mmu-miR-203#_002580	0	0	1	Undetermined					1
Sham	57A	mmu-miR-495_001663	1.589	0.977	1	15.018	15.731	15.731	-3.155	0.087	1	0.872	1.147	1
Sham	30B	mmu-miR-1931_121168	0.44	0	1	Undetermined					1
Sham	29B	mmu-miR-882_002610	0	0	1	Undetermined					1
PBBI	52B	rno-miR-547_241078	1.113	0.577	1	24.265	23.133	23.133	2.437	0.846	0.942	0.243	3.643	0.832
Sham	56A	mmu-miR-495_001663	1.56	0.965	1	14.453	15.731	15.731	-3.155	0.087	1	0.872	1.147	1
PBBI	21B	rno-miR-25#_002080	0.801	0	1	Undetermined	22.026	22.026	0.588
Sham	58B	mmu-miR-203#_002580	0.403	0	1	Undetermined					1
PBBI	51B	mmu-miR-17#_002543	1.332	0.96	1	23.745	22.955	22.955	2.259	0.157	0.829	0.645	1.064	0.193
PBBI	53B	rno-miR-547_241078	1.204	0.433	1	21.85	23.133	23.133	2.437	0.846	0.942	0.243	3.643	0.832
Sham	28B	mmu-miR-882_002610	0.635	0	1	Undetermined					1
PBBI	55A	mmu-miR-495_001663	1.556	0.974	1	15.21	15.794	15.794	-2.814	0.095	0.79	0.68	0.917	0.024
Sham	59A	mmu-miR-495_001663	1.591	0.971	1	15.194	15.731	15.731	-3.155	0.087	1	0.872	1.147	1
Sham	29A	hsa-miR-196b_002215	0.681	0	1	Undetermined	29.846	29.846	11.071	0.469	1	0.355	2.817	1
PBBI	25B	mmu-miR-770-5p_002608	1.2	0.923	1	26.253	22.761	22.761	2.065	1.099	3.318	0.573	19.216	0.265
Sham	27B	rno-miR-25#_002080	0	0	1	Undetermined					1
Sham	58A	mmu-miR-495_001663	1.61	0.98	1	15.338	15.731	15.731	-3.155	0.087	1	0.872	1.147	1
Sham	28A	hsa-miR-196b_002215	0	0	1	Undetermined	29.846	29.846	11.071	0.469	1	0.355	2.817	1
PBBI	24B	mmu-miR-770-5p_002608	1.343	0.913	1	23.469	22.761	22.761	2.065	1.099	3.318	0.573	19.216	0.265
Sham	26B	rno-miR-25#_002080	0.619	0	1	Undetermined					1
PBBI	51B	rno-miR-547_241078	1.153	0.399	1	23.105	23.133	23.133	2.437	0.846	0.942	0.243	3.643	0.832
Sham	30A	mmu-miR-380-3p_001071	1.374	0.892	1	26.368	25.008	25.008	6.123	0.214	1	0.714	1.4	1
PBBI	25B	rno-miR-25#_002080	0	0	1	Undetermined	22.026	22.026	0.588
Sham	27B	mmu-miR-770-5p_002608	1.324	0.932	1	26.033	24.458	24.458	3.795	0.244	1	0.682	1.467	1
Sham	58A	mmu-miR-220_002468	0.676	0	1	Undetermined					1
Sham	27A	hsa-miR-196b_002215	0.697	0	1	Undetermined	29.846	29.846	11.071	0.469	1	0.355	2.817	1
Sham	59A	mmu-miR-220_002468	0	0	1	Undetermined					1
PBBI	24B	rno-miR-25#_002080	0.731	0	1	Undetermined	22.026	22.026	0.588
Sham	26A	hsa-miR-196b_002215	1.542	0.977	1	28.954	29.846	29.846	11.071	0.469	1	0.355	2.817	1
Sham	26B	mmu-miR-770-5p_002608	1.191	0.639	1	24.318	24.458	24.458	3.795	0.244	1	0.682	1.467	1
Sham	60A	mmu-miR-466h_002516	0.824	0.679	1	20.668	19.585	19.585	0.321	0.008	1	0.93	1.075	1
Sham	29A	hsa-miR-367_000555	0.886	0.124	1	20.831	25.424	25.424	6.803	1.634	1	0.063	15.99	1
PBBI	53A	mmu-miR-151_001190	1.47	0.971	1	21.574	19.342	19.342	0.734	0.174	0.658	0.502	0.864	0.017
Sham	56A	mmu-miR-220_002468	0.654	0	1	Undetermined					1
PBBI	55B	mmu-miR-370_001068	1.07	0	1	Undetermined	20.505	20.505	-0.28	1.451	1.092	0.101	11.774	0.859
PBBI	21B	mmu-miR-770-5p_002608	1.262	0.261	1	17.818	22.761	22.761	2.065	1.099	3.318	0.573	19.216	0.265
PBBI	25A	hsa-miR-196b_002215	0	0	1	Undetermined	29.624	29.624	11.409	0.845	0.791	0.123	5.105	0.966
Sham	59A	hsa-miR-708_002341	1.616	0.945	1	15.58	16.005	16.005	-2.881	0.094	1	0.863	1.158	1
Sham	30B	mmu-miR-1932_121172	0.754	0	1	Undetermined	21.816	21.816	0.984		1
Sham	56A	hsa-miR-490_001037	1.296	0.964	1	20.521	22.049	22.049	3.163	0.175	1	0.76	1.316	1
Sham	26A	hsa-miR-135a_000460	1.422	0.906	1	15.746	16.396	16.396	-2.49	0.281	1	0.644	1.553	1
PBBI	54A	mmu-miR-151_001190	1.34	0.929	1	18.779	19.342	19.342	0.734	0.174	0.658	0.502	0.864	0.017
Sham	56B	mmu-miR-370_001068	0.967	0.19	1	17.199	20.488	20.488	-0.153	1.183	1	0.144	6.957	1
Sham	57A	mmu-miR-220_002468	0	0	1	Undetermined					1
Sham	58A	hsa-miR-708_002341	1.644	0.964	1	15.432	16.005	16.005	-2.881	0.094	1	0.863	1.158	1
PBBI	24A	hsa-miR-196b_002215	1.482	0.934	1	29.432	29.624	29.624	11.409	0.845	0.791	0.123	5.105	0.966
Sham	27A	hsa-miR-135a_000460	1.411	0.962	1	17.339	16.396	16.396	-2.49	0.281	1	0.644	1.553	1
PBBI	55A	hsa-miR-490_001037	1.307	0.92	1	20.488	21.883	21.883	3.275	0.168	0.925	0.711	1.204	0.575
Sham	27A	hsa-miR-367_000555	0.942	0.402	1	23.817	25.424	25.424	6.803	1.634	1	0.063	15.99	1
PBBI	51A	mmu-miR-151_001190	1.478	0.967	1	18.809	19.342	19.342	0.734	0.174	0.658	0.502	0.864	0.017
Sham	29B	rno-miR-25#_002080	0	0	1	Undetermined					1
Sham	57A	hsa-miR-708_002341	1.623	0.975	1	15.435	16.005	16.005	-2.881	0.094	1	0.863	1.158	1
PBBI	23A	hsa-miR-196b_002215	1.51	0.957	1	28.081	29.624	29.624	11.409	0.845	0.791	0.123	5.105	0.966
PBBI	23B	mmu-miR-770-5p_002608	1.339	0.94	1	24.06	22.761	22.761	2.065	1.099	3.318	0.573	19.216	0.265
PBBI	53A	mmu-miR-220_002468	0.521	0	1	Undetermined
PBBI	52B	mmu-miR-370_001068	1.03	0.27	1	19.126	20.505	20.505	-0.28	1.451	1.092	0.101	11.774	0.859
PBBI	22A	hsa-miR-196b_002215	0.593	0	1	Undetermined	29.624	29.624	11.409	0.845	0.791	0.123	5.105	0.966
PBBI	54A	hsa-miR-490_001037	1.319	0.968	1	20.7	21.883	21.883	3.275	0.168	0.925	0.711	1.204	0.575
PBBI	24A	hsa-miR-135a_000460	1.529	0.976	1	16.487	16.187	16.187	-2.421	0.208	0.953	0.688	1.321	0.666
Sham	28A	hsa-miR-367_000555	0.869	0	1	Undetermined	25.424	25.424	6.803	1.634	1	0.063	15.99	1
PBBI	52A	mmu-miR-151_001190	1.389	0.91	1	18.362	19.342	19.342	0.734	0.174	0.658	0.502	0.864	0.017
Sham	28B	rno-miR-25#_002080	0	0	1	Undetermined					1
PBBI	22B	mmu-miR-770-5p_002608	1.299	0.813	1	25.317	22.761	22.761	2.065	1.099	3.318	0.573	19.216	0.265
Sham	59B	mmu-miR-17#_002543	1.331	0.955	1	23.41	22.651	22.651	1.988	0.153	1	0.787	1.271	1
Sham	56A	hsa-miR-708_002341	1.588	0.957	1	14.637	16.005	16.005	-2.881	0.094	1	0.863	1.158	1
PBBI	55A	mmu-miR-220_002468	0.341	0	1	Undetermined
PBBI	54A	mmu-miR-220_002468	0	0	1	Undetermined
PBBI	53B	mmu-miR-370_001068	1.066	0.203	1	17.175	20.505	20.505	-0.28	1.451	1.092	0.101	11.774	0.859
PBBI	21A	hsa-miR-196b_002215	0	0	1	Undetermined	29.624	29.624	11.409	0.845	0.791	0.123	5.105	0.966
Sham	30B	rno-miR-666_241074	0.824	0.661	1	20.581	19.995	19.995	-0.786	0.198	1	0.715	1.399	1
PBBI	53A	hsa-miR-490_001037	1.547	0.96	1	22.755	21.883	21.883	3.275	0.168	0.925	0.711	1.204	0.575
PBBI	25A	hsa-miR-135a_000460	1.425	0.876	1	16.074	16.187	16.187	-2.421	0.208	0.953	0.688	1.321	0.666
Sham	57A	mmu-miR-151_001190	1.417	0.97	1	18.749	19.017	19.017	0.131	0.146	1	0.795	1.258	1
Sham	58B	rno-miR-547_241078	1.25	0.579	1	23.063	23.013	23.013	2.35	0.804	1	0.284	3.526	1
Sham	58A	hsa-miR-195_000494	1.578	0.968	1	14.532	14.7	14.7	-4.186	0.175	1	0.76	1.316	1
Sham	30A	hsa-miR-30c_000419	1.553	0.951	1	10.478	9.652	9.652	-9.194	0.151	1	0.786	1.272	1
Sham	58B	mmu-miR-17#_002543	1.273	0.95	1	22.891	22.651	22.651	1.988	0.153	1	0.787	1.271	1
Sham	59B	mmu-miR-370_001068	1.174	0.426	1	21.854	20.488	20.488	-0.153	1.183	1	0.144	6.957	1
Sham	29B	mmu-miR-1193_002794	1.466	0.942	1	22.202	22.308	22.308	1.645	0.094	1	0.863	1.159	1
PBBI	22B	mmu-miR-882_002610	0.616	0	1	Undetermined
Sham	57A	hsa-miR-195_000494	1.57	0.959	1	13.667	14.7	14.7	-4.186	0.175	1	0.76	1.316	1
PBBI	51A	mmu-miR-220_002468	0	0	1	Undetermined
Sham	59B	rno-miR-547_241078	1.282	0.447	1	22.806	23.013	23.013	2.35	0.804	1	0.284	3.526	1
Sham	59A	hsa-miR-195_000494	1.579	0.973	1	13.854	14.7	14.7	-4.186	0.175	1	0.76	1.316	1
Sham	58A	mmu-miR-151_001190	1.51	0.959	1	18.691	19.017	19.017	0.131	0.146	1	0.795	1.258	1
PBBI	21B	mmu-miR-449b_001667	1.463	0.947	1	27.98	27.568	27.568	7.122	0.27	0.38	0.244	0.591	0.278
Sham	57B	mmu-miR-17#_002543	1.284	0.914	1	22.702	22.651	22.651	1.988	0.153	1	0.787	1.271	1
Sham	28B	mmu-miR-1193_002794	1.426	0.944	1	22.599	22.308	22.308	1.645	0.094	1	0.863	1.159	1
Sham	59A	hsa-miR-490_001037	1.365	0.959	1	21.603	22.049	22.049	3.163	0.175	1	0.76	1.316	1
Sham	60A	hsa-miR-487b_001285	1.51	0.955	1	17.813	15.618	15.618	-3.268	0.126	1	0.821	1.218	1
PBBI	21B	mmu-miR-882_002610	0.805	0	1	Undetermined
Sham	30B	mmu-miR-1224_240985	0.691	0	1	Undetermined	19.154	19.154	-1.74	3.266	1	0	3,094,928,687,104.000	1
PBBI	52A	mmu-miR-220_002468	0.552	0	1	Undetermined
Sham	60B	hsa-miR-744#_002325	1.573	0.981	1	21.414	21.65	21.65	0.987	0.128	1	0.818	1.223	1
Sham	56B	mmu-miR-17#_002543	1.323	0.901	1	22.039	22.651	22.651	1.988	0.153	1	0.787	1.271	1
Sham	56B	rno-miR-547_241078	1.204	0.426	1	22.826	23.013	23.013	2.35	0.804	1	0.284	3.526	1
Sham	57B	mmu-miR-370_001068	1.041	0.3	1	22.688	20.488	20.488	-0.153	1.183	1	0.144	6.957	1
PBBI	52A	mmu-miR-495_001663	1.534	0.973	1	15.262	15.794	15.794	-2.814	0.095	0.79	0.68	0.917	0.024
Sham	27B	mmu-miR-1193_002794	1.416	0.971	1	22.976	22.308	22.308	1.645	0.094	1	0.863	1.159	1
PBBI	55A	mmu-miR-151_001190	1.397	0.954	1	18.583	19.342	19.342	0.734	0.174	0.658	0.502	0.864	0.017
Sham	28A	hsa-miR-135a_000460	1.424	0.93	1	16.724	16.396	16.396	-2.49	0.281	1	0.644	1.553	1
Sham	58A	hsa-miR-490_001037	1.521	0.975	1	21.506	22.049	22.049	3.163	0.175	1	0.76	1.316	1
PBBI	24B	mmu-miR-882_002610	0	0	1	Undetermined
PBBI	55B	mmu-miR-17#_002543	1.306	0.936	1	21.455	22.955	22.955	2.259	0.157	0.829	0.645	1.064	0.193
PBBI	51A	mmu-miR-495_001663	1.591	0.958	1	15.192	15.794	15.794	-2.814	0.095	0.79	0.68	0.917	0.024
Sham	26B	mmu-miR-1193_002794	1.463	0.948	1	22.303	22.308	22.308	1.645	0.094	1	0.863	1.159	1
Sham	58B	mmu-miR-370_001068	0.91	0.677	1	22.808	20.488	20.488	-0.153	1.183	1	0.144	6.957	1
Sham	57B	rno-miR-547_241078	1.103	0.234	1	20.094	23.013	23.013	2.35	0.804	1	0.284	3.526	1
Sham	56A	mmu-miR-151_001190	1.377	0.938	1	18.32	19.017	19.017	0.131	0.146	1	0.795	1.258	1
Sham	29A	hsa-miR-135a_000460	1.378	0.925	1	16.045	16.396	16.396	-2.49	0.281	1	0.644	1.553	1
Sham	57A	hsa-miR-490_001037	1.407	0.964	1	20.927	22.049	22.049	3.163	0.175	1	0.76	1.316	1
PBBI	23B	mmu-miR-882_002610	0	0	1	Undetermined
Sham	26B	hsa-miR-136_000592	1.117	0.774	1	22.376	21.587	21.587	0.924	0.219	1	0.71	1.409	1
Sham	60A	mmu-miR-220_002468	0	0	1	Undetermined					1
PBBI	21A	hsa-miR-367_000555	1.527	0.948	1	28.571	20.955	20.955	2.347	1.744	21.949	1.425	338.126	0.083
Sham	30A	hsa-miR-135a_000460	1.442	0.957	1	16.984	16.396	16.396	-2.49	0.281	1	0.644	1.553	1
PBBI	25A	mmu-miR-293_001794	0	0	1	Undetermined
Sham	27A	hsa-miR-20a_000580	1.571	0.948	1	15.616	14.611	14.611	-4.275	0.129	1	0.817	1.223	1
PBBI	24A	rno-miR-598-5p_002053	1.506	0.903	1	23.26	23.819	23.819	5.335	0.274	0.704	0.454	1.09	0.186
PBBI	24B	mmu-miR-1193_002794	1.451	0.964	1	22.789	22.81	22.81	2.114	0.193	0.722	0.531	0.984	0.044
PBBI	25B	mmu-miR-449b_001667	1.116	0.596	1	28.595	27.568	27.568	7.122	0.27	0.38	0.244	0.591	0.278
Sham	30A	hsa-miR-126#_000451	1.585	0.933	1	14.647	14.51	14.51	-4.376	0.638	1	0.368	2.719	1
Sham	27B	hsa-miR-136_000592	1.111	0.848	1	22.481	21.587	21.587	0.924	0.219	1	0.71	1.409	1
PBBI	51A	hsa-miR-708_002341	1.676	0.965	1	15.114	15.761	15.761	-2.847	0.116	0.977	0.814	1.172	0.893
PBBI	24A	mmu-miR-293_001794	0.828	0	1	Undetermined
PBBI	24B	mmu-miR-449b_001667	1.389	0.832	1	27.393	27.568	27.568	7.122	0.27	0.38	0.244	0.591	0.278
PBBI	25B	mmu-miR-1193_002794	1.408	0.946	1	23.902	22.81	22.81	2.114	0.193	0.722	0.531	0.984	0.044
Sham	26A	hsa-miR-20a_000580	1.571	0.964	1	14.451	14.611	14.611	-4.275	0.129	1	0.817	1.223	1
PBBI	23A	rno-miR-598-5p_002053	1.475	0.902	1	22.668	23.819	23.819	5.335	0.274	0.704	0.454	1.09	0.186
Sham	28B	hsa-miR-136_000592	1.14	0.831	1	22.49	21.587	21.587	0.924	0.219	1	0.71	1.409	1
Sham	26A	rno-miR-598-5p_002053	1.436	0.805	1	23.836	23.713	23.713	4.827	0.209	1	0.72	1.388	1
PBBI	23A	mmu-miR-293_001794	0	0	1	Undetermined
PBBI	22B	mmu-miR-101a#_002507	1.156	0.329	1	22.203	22.555	22.555	1.859	0.343	1	0.578	1.729	0.618
Sham	29A	hsa-miR-20a_000580	1.539	0.939	1	13.957	14.611	14.611	-4.275	0.129	1	0.817	1.223	1
PBBI	22B	mmu-miR-1193_002794	1.515	0.982	1	25.809	22.81	22.81	2.114	0.193	0.722	0.531	0.984	0.044
PBBI	23B	mmu-miR-449b_001667	1.301	0.748	1	26.306	27.568	27.568	7.122	0.27	0.38	0.244	0.591	0.278
Sham	29B	hsa-miR-136_000592	1.05	0.815	1	22.03	21.587	21.587	0.924	0.219	1	0.71	1.409	1
PBBI	21B	mmu-miR-101a#_002507	1.252	0.54	1	22.628	22.555	22.555	1.859	0.343	1	0.578	1.729	0.618
PBBI	22A	mmu-miR-293_001794	0	0	1	Undetermined
Sham	28A	hsa-miR-20a_000580	1.536	0.945	1	15.407	14.611	14.611	-4.275	0.129	1	0.817	1.223	1
PBBI	25A	rno-miR-598-5p_002053	1.448	0.88	1	23.146	23.819	23.819	5.335	0.274	0.704	0.454	1.09	0.186
PBBI	23B	mmu-miR-1193_002794	1.544	0.972	1	21.78	22.81	22.81	2.114	0.193	0.722	0.531	0.984	0.044
PBBI	22B	mmu-miR-449b_001667	0	0	1	Undetermined	27.568	27.568	7.122	0.27	0.38	0.244	0.591	0.278
PBBI	25A	hsa-miR-367_000555	0.856	0.399	1	23.197	20.955	20.955	2.347	1.744	21.949	1.425	338.126	0.083
PBBI	22A	hsa-miR-24_000402	1.577	0.937	1	12.7	9.485	9.485	-9.124	0.142	0.866	0.694	1.082	0.319
Sham	30B	mmu-miR-1905_121196	0.826	0.268	1	10.201	14.371	14.371	-6.292	0.935	1	0.231	4.331	1
Sham	29B	mmu-miR-449b_001667	1.186	0.924	1	26.432	26.37	26.37	5.726	0.669	1	0.343	2.915	1
PBBI	54A	hsa-miR-708_002341	1.615	0.981	1	15.255	15.761	15.761	-2.847	0.116	0.977	0.814	1.172	0.893
PBBI	24B	mmu-miR-101a#_002507	1.328	0.572	1	22.528	22.555	22.555	1.859	0.343	1	0.578	1.729	0.618
PBBI	21A	mmu-miR-293_001794	0.568	0	1	Undetermined
PBBI	23A	hsa-miR-20a_000580	1.285	0.86	1	34.174	16.245	16.245	-2.363	1.999	0.266	0.012	6.106	0.81
Sham	26A	hsa-miR-367_000555	1.112	0.433	1	22.244	25.424	25.424	6.803	1.634	1	0.063	15.99	1
PBBI	52A	hsa-miR-490_001037	1.353	0.92	1	21.15	21.883	21.883	3.275	0.168	0.925	0.711	1.204	0.575
PBBI	21A	hsa-miR-24_000402	1.562	0.947	1	9.288	9.485	9.485	-9.124	0.142	0.866	0.694	1.082	0.319
PBBI	24A	hsa-miR-367_000555	1.022	0.257	1	14.731	20.955	20.955	2.347	1.744	21.949	1.425	338.126	0.083
Sham	28B	mmu-miR-449b_001667	1.035	0.544	1	24.939	26.37	26.37	5.726	0.669	1	0.343	2.915	1
PBBI	21B	mmu-miR-1193_002794	1.455	0.948	1	22.149	22.81	22.81	2.114	0.193	0.722	0.531	0.984	0.044
PBBI	55A	hsa-miR-708_002341	1.601	0.98	1	14.991	15.761	15.761	-2.847	0.116	0.977	0.814	1.172	0.893
PBBI	22A	hsa-miR-20a_000580	1.577	0.974	1	17.424	16.245	16.245	-2.363	1.999	0.266	0.012	6.106	0.81
PBBI	23B	mmu-miR-101a#_002507	1.312	0.566	1	22.268	22.555	22.555	1.859	0.343	1	0.578	1.729	0.618
PBBI	51A	hsa-miR-490_001037	1.406	0.971	1	21.234	21.883	21.883	3.275	0.168	0.925	0.711	1.204	0.575
PBBI	23A	hsa-miR-367_000555	0.999	0.153	1	14.45	20.955	20.955	2.347	1.744	21.949	1.425	338.126	0.083
Sham	27B	mmu-miR-449b_001667	0	0	1	Undetermined	26.37	26.37	5.726	0.669	1	0.343	2.915	1
PBBI	25A	hsa-miR-20a_000580	1.577	0.956	1	13.71	16.245	16.245	-2.363	1.999	0.266	0.012	6.106	0.81
PBBI	22A	rno-miR-598-5p_002053	1.414	0.857	1	26.664	23.819	23.819	5.335	0.274	0.704	0.454	1.09	0.186
Sham	26B	mmu-miR-101a#_002507	1.38	0.724	1	23.563	22.522	22.522	1.859	0.183	1	0.751	1.332	1
PBBI	52A	hsa-miR-708_002341	1.624	0.953	1	15.132	15.761	15.761	-2.847	0.116	0.977	0.814	1.172	0.893
PBBI	22A	hsa-miR-367_000555	1.001	0.306	1	17.842	20.955	20.955	2.347	1.744	21.949	1.425	338.126	0.083
Sham	60B	mmu-miR-370_001068	1.043	0.393	1	19.802	20.488	20.488	-0.153	1.183	1	0.144	6.957	1
Sham	26B	mmu-miR-449b_001667	1.184	0.855	1	28.713	26.37	26.37	5.726	0.669	1	0.343	2.915	1
PBBI	53A	hsa-miR-708_002341	1.596	0.98	1	16.678	15.761	15.761	-2.847	0.116	0.977	0.814	1.172	0.893
PBBI	21A	rno-miR-598-5p_002053	1.57	0.979	1	24.74	23.819	23.819	5.335	0.274	0.704	0.454	1.09	0.186
PBBI	25B	mmu-miR-101a#_002507	1.211	0.67	1	24.4	22.555	22.555	1.859	0.343	1	0.578	1.729	0.618
PBBI	24A	hsa-miR-20a_000580	1.6	0.984	1	14.338	16.245	16.245	-2.363	1.999	0.266	0.012	6.106	0.81
Sham	28B	mmu-miR-101a#_002507	1.184	0.286	1	21.338	22.522	22.522	1.859	0.183	1	0.751	1.332	1
Sham	30B	hsa-miR-22#_002301	1.512	0.958	1	20.178	19.61	19.61	-1.053	0.112	1	0.839	1.192	1
Sham	29A	mmu-miR-380-3p_001071	1.352	0.861	1	24.805	25.008	25.008	6.123	0.214	1	0.714	1.4	1
PBBI	52B	mmu-miR-203#_002580	0.278	0	1	Undetermined
Sham	27B	mmu-miR-101a#_002507	1.14	0.503	1	23.295	22.522	22.522	1.859	0.183	1	0.751	1.332	1
Sham	28A	mmu-miR-380-3p_001071	1.248	0.682	1	25.225	25.008	25.008	6.123	0.214	1	0.714	1.4	1
Sham	30B	rno-miR-220_241101	0.824	0.508	1	20.833	21.561	21.561	0.916	0.981	1	0.208	4.797	1
PBBI	51B	mmu-miR-203#_002580	0	0	1	Undetermined
Sham	30A	hsa-miR-184_000485	1.575	0.966	1	21.525	21.023	21.023	2.137	0.139	1	0.804	1.244	1
PBBI	21A	hsa-miR-20a_000580	1.6	0.956	1	13.662	16.245	16.245	-2.363	1.999	0.266	0.012	6.106	0.81
PBBI	51B	mmu-miR-1188_002866	1.34	0.916	1	24.058	22.829	22.829	2.133	0.444	1.148	0.565	2.334	0.389
Sham	60A	hsa-miR-195_000494	1.601	0.962	1	17.399	14.7	14.7	-4.186	0.175	1	0.76	1.316	1
Sham	29B	mmu-miR-101a#_002507	1.278	0.534	1	23.026	22.522	22.522	1.859	0.183	1	0.751	1.332	1
PBBI	21B	hsa-miR-136_000592	1.158	0.707	1	20.458	21.477	21.477	0.781	0.515	1.105	0.485	2.518	0.274
Sham	29A	mmu-miR-293_001794	1.247	0.921	1	28.935	28.935	28.935	10.372		1
Sham	28A	rno-miR-598-5p_002053	1.454	0.978	1	23.272	23.713	23.713	4.827	0.209	1	0.72	1.388	1
PBBI	22B	hsa-miR-136_000592	1.093	0.688	1	22.423	21.477	21.477	0.781	0.515	1.105	0.485	2.518	0.274
Sham	56B	mmu-miR-203#_002580	0.798	0	1	Undetermined					1
PBBI	25A	mmu-miR-380-3p_001071	1.326	0.667	1	25.433	25.046	25.046	6.438	0.291	0.804	0.509	1.268	0.721
Sham	60A	hsa-miR-484_001821	1.6	0.973	1	18.731	17.105	17.105	-1.781	0.295	1	0.63	1.588	1
Sham	59A	mmu-miR-466h_002516	0	0	1	Undetermined	19.585	19.585	0.321	0.008	1	0.93	1.075	1
Sham	27A	rno-miR-598-5p_002053	1.447	0.832	1	24.777	23.713	23.713	4.827	0.209	1	0.72	1.388	1
Sham	30B	mmu-miR-28#_002545	1.391	0.947	1	20.74	19.533	19.533	-1.13	0.158	1	0.781	1.281	1
Sham	28A	mmu-miR-293_001794	0	0	1	Undetermined	28.935	28.935	10.372		1
Sham	30B	hsa-miR-136#_002100	1.607	0.875	1	16.959	15.862	15.862	-4.801	0.136	1	0.808	1.238	1
PBBI	23B	hsa-miR-136_000592	1.184	0.821	1	19.873	21.477	21.477	0.781	0.515	1.105	0.485	2.518	0.274
PBBI	24A	mmu-miR-380-3p_001071	1.423	0.844	1	25.37	25.046	25.046	6.438	0.291	0.804	0.509	1.268	0.721
PBBI	55B	mmu-miR-203#_002580	0	0	1	Undetermined
Sham	27A	mmu-miR-293_001794	0.515	0	1	Undetermined	28.935	28.935	10.372		1
PBBI	24B	hsa-miR-136_000592	1.21	0.809	1	21.111	21.477	21.477	0.781	0.515	1.105	0.485	2.518	0.274
Sham	27A	mmu-miR-380-3p_001071	1.345	0.737	1	26.321	25.008	25.008	6.123	0.214	1	0.714	1.4	1
Sham	57A	mmu-miR-466h_002516	0.587	0.387	1	18.502	19.585	19.585	0.321	0.008	1	0.93	1.075	1
Sham	26A	mmu-miR-293_001794	0	0	1	Undetermined	28.935	28.935	10.372		1
Sham	60A	mmu-miR-342-5p_002527	1.493	0.962	1	22.432	21.411	21.411	2.525	0.108	1	0.844	1.185	1
Sham	29A	rno-miR-598-5p_002053	1.41	0.906	1	23.477	23.713	23.713	4.827	0.209	1	0.72	1.388	1
PBBI	25B	hsa-miR-136_000592	0.886	0.605	1	25.984	21.477	21.477	0.781	0.515	1.105	0.485	2.518	0.274
Sham	30B	mmu-miR-292-5p_001055	0.417	0	1	Undetermined	24.881	24.881	4.208		1
Sham	58A	mmu-miR-466h_002516	0	0	1	Undetermined	19.585	19.585	0.321	0.008	1	0.93	1.075	1
Sham	26A	mmu-miR-380-3p_001071	1.378	0.842	1	25.23	25.008	25.008	6.123	0.214	1	0.714	1.4	1
PBBI	53B	mmu-miR-203#_002580	0.726	0	1	Undetermined
PBBI	21B	mmu-miR-370_001068	1.087	0.292	1	17.685	20.505	20.505	-0.28	1.451	1.092	0.101	11.774	0.859
Sham	59A	mmu-miR-505_001655	0.595	0	1	Undetermined	17.358	17.358	-2.043		1
PBBI	21B	rno-miR-547_241078	1.243	0.443	1	22.654	23.133	23.133	2.437	0.846	0.942	0.243	3.643	0.832
Sham	56A	hsa-miR-18a_002422	1.447	0.965	1	21.819	23.105	23.105	4.219	0.211	1	0.718	1.393	1
Sham	58B	hsa-miR-363#_001283	0.937	0.737	1	26.216	26.216	26.216	6.056		1
PBBI	22B	mmu-miR-370_001068	1.051	0.589	1	26.502	20.505	20.505	-0.28	1.451	1.092	0.101	11.774	0.859
PBBI	55A	hsa-miR-18a_002422	1.478	0.971	1	22.232	22.97	22.97	4.361	0.234	0.906	0.628	1.308	0.62
Sham	30A	hsa-miR-205_000509	1.48	0.967	1	24.812	24.164	24.164	5.278	0.17	1	0.766	1.305	1
Sham	58A	mmu-miR-505_001655	0.523	0	1	Undetermined	17.358	17.358	-2.043		1
Sham	29B	rno-miR-220_241101	0.893	0.15	1	21.811	21.561	21.561	0.916	0.981	1	0.208	4.797	1
Sham	60B	mmu-miR-543_001298	1.544	0.974	1	18.355	18.856	18.856	-1.807	0.094	1	0.863	1.159	1
Sham	59B	hsa-miR-363#_001283	0.635	0	1	Undetermined	26.216	26.216	6.056		1
PBBI	21B	mmu-miR-17#_002543	1.36	0.939	1	22.584	22.955	22.955	2.259	0.157	0.829	0.645	1.064	0.193
Sham	57B	mmu-miR-882_002610	0.613	0	1	Undetermined					1
Sham	58B	mmu-miR-669L_121149	0.947	0.587	1	20.798	19.743	19.743	-0.92	0.886	1	0.249	4.011	1
PBBI	54A	hsa-miR-18a_002422	1.488	0.973	1	22.152	22.97	22.97	4.361	0.234	0.906	0.628	1.308	0.62
PBBI	24B	mmu-miR-370_001068	0.998	0.483	1	25.951	20.505	20.505	-0.28	1.451	1.092	0.101	11.774	0.859
PBBI	23B	rno-miR-547_241078	1.337	0.738	1	25.005	23.133	23.133	2.437	0.846	0.942	0.243	3.643	0.832
Sham	56B	hsa-miR-363#_001283	0	0	1	Undetermined	26.216	26.216	6.056		1
Sham	58B	mmu-miR-882_002610	0.316	0	1	Undetermined					1
Sham	59B	mmu-miR-669L_121149	0.853	0.345	1	18.548	19.743	19.743	-0.92	0.886	1	0.249	4.011	1
Sham	59B	mmu-miR-882_002610	0.6	0	1	Undetermined					1
PBBI	53A	hsa-miR-18a_002422	1.568	0.978	1	23.094	22.97	22.97	4.361	0.234	0.906	0.628	1.308	0.62
PBBI	22B	rno-miR-547_241078	1.367	0.934	1	28.157	23.133	23.133	2.437	0.846	0.942	0.243	3.643	0.832
PBBI	23B	mmu-miR-370_001068	1.124	0.223	1	18.854	20.505	20.505	-0.28	1.451	1.092	0.101	11.774	0.859
Sham	57B	hsa-miR-363#_001283	0.615	0	1	Undetermined	26.216	26.216	6.056		1
PBBI	22B	mmu-miR-17#_002543	1.315	0.956	1	25.951	22.955	22.955	2.259	0.157	0.829	0.645	1.064	0.193
Sham	57A	mmu-miR-297b_001626	0	0	1	Undetermined	24.583	24.583	5.341		1
PBBI	51A	hsa-miR-222_002276	1.654	0.976	1	9.913	10.542	10.542	-8.066	0.2	0.832	0.608	1.139	0.553
PBBI	55B	mmu-miR-882_002610	0	0	1	Undetermined
PBBI	25B	mmu-miR-485-3p_001943	1.552	0.96	1	18.716	18.588	18.588	-2.108	0.168	0.707	0.54	0.926	0.013
PBBI	51B	hsa-miR-744#_002325	1.606	0.979	1	21.969	21.921	21.921	1.225	0.299	0.848	0.526	1.368	0.718
PBBI	23B	mmu-miR-17#_002543	1.471	0.972	1	22.079	22.955	22.955	2.259	0.157	0.829	0.645	1.064	0.193
PBBI	25B	rno-miR-547_241078	0	0.466	1	19.762	23.133	23.133	2.437	0.846	0.942	0.243	3.643	0.832
PBBI	51B	mmu-miR-541_002562	1.521	0.971	1	21.604	21.928	21.928	1.232	0.247	0.882	0.594	1.308	0.797
PBBI	52A	mmu-miR-544_002550	1.59	0.975	1	18.47	18.927	18.927	0.318	0.159	0.803	0.626	1.03	0.169
PBBI	52A	hsa-miR-18a_002422	1.521	0.966	1	22.242	22.97	22.97	4.361	0.234	0.906	0.628	1.308	0.62
PBBI	51A	hsa-miR-18a_002422	1.579	0.973	1	22.224	22.97	22.97	4.361	0.234	0.906	0.628	1.308	0.62
Sham	56B	mmu-miR-882_002610	0	0	1	Undetermined					1
Sham	26B	mmu-miR-485-3p_001943	1.555	0.97	1	18.127	18.055	18.055	-2.608	0.064	1	0.904	1.106	1
Sham	58A	mmu-miR-297b_001626	0.692	0	1	Undetermined	24.583	24.583	5.341		1
PBBI	24B	mmu-miR-17#_002543	1.408	0.925	1	22.162	22.955	22.955	2.259	0.157	0.829	0.645	1.064	0.193
PBBI	52B	hsa-miR-744#_002325	1.555	0.936	1	21.123	21.921	21.921	1.225	0.299	0.848	0.526	1.368	0.718
Sham	27B	mmu-miR-485-3p_001943	1.569	0.965	1	18.599	18.055	18.055	-2.608	0.064	1	0.904	1.106	1
PBBI	53A	mmu-miR-544_002550	1.603	0.977	1	20.766	18.927	18.927	0.318	0.159	0.803	0.626	1.03	0.169
PBBI	24B	rno-miR-547_241078	1.234	0.46	1	24.352	23.133	23.133	2.437	0.846	0.942	0.243	3.643	0.832
PBBI	53B	mmu-miR-882_002610	0	0	1	Undetermined
Sham	59A	mmu-miR-297b_001626	0.646	0	1	Undetermined	24.583	24.583	5.341		1
PBBI	53B	mmu-miR-541_002562	1.426	0.95	1	21.276	21.928	21.928	1.232	0.247	0.882	0.594	1.308	0.797
Sham	28B	mmu-miR-485-3p_001943	1.565	0.975	1	18.288	18.055	18.055	-2.608	0.064	1	0.904	1.106	1
Sham	27B	rno-miR-547_241078	0.868	0.364	1	20.782	23.013	23.013	2.35	0.804	1	0.284	3.526	1
PBBI	25B	mmu-miR-17#_002543	1.285	0.927	1	23.837	22.955	22.955	2.259	0.157	0.829	0.645	1.064	0.193
Sham	29B	mmu-miR-485-3p_001943	1.555	0.966	1	18.286	18.055	18.055	-2.608	0.064	1	0.904	1.106	1
Sham	26B	mmu-miR-17#_002543	1.353	0.925	1	22.356	22.651	22.651	1.988	0.153	1	0.787	1.271	1
Sham	26B	rno-miR-547_241078	1.295	0.761	1	25.837	23.013	23.013	2.35	0.804	1	0.284	3.526	1
PBBI	51A	mmu-miR-544_002550	1.629	0.977	1	17.942	18.927	18.927	0.318	0.159	0.803	0.626	1.03	0.169
PBBI	52B	mmu-miR-541_002562	1.511	0.954	1	21.497	21.928	21.928	1.232	0.247	0.882	0.594	1.308	0.797
PBBI	55B	mmu-miR-1188_002866	1.108	0.521	1	20.513	22.829	22.829	2.133	0.444	1.148	0.565	2.334	0.389
PBBI	51B	mmu-miR-669L_121149	1.037	0.727	1	22.816	20.68	20.68	0.255	0.346	0.443	0.246	0.796	0.227
Sham	26B	hsa-miR-144_002676	0.952	0.617	1	22.935	24.354	24.354	3.691	0.318	1	0.608	1.645	1
PBBI	51A	mmu-miR-505_001655	0	0	1	Undetermined
PBBI	55B	hsa-miR-744#_002325	1.573	0.975	1	20.978	21.921	21.921	1.225	0.299	0.848	0.526	1.368	0.718
PBBI	21B	hsa-miR-200c_000505	1.452	0.947	1	14.839	19.794	19.794	-0.902	0.755	1.532	0.458	5.123	0.723
PBBI	55A	hsa-miR-222_002276	1.565	0.966	1	10.219	10.542	10.542	-8.066	0.2	0.832	0.608	1.139	0.553
PBBI	25B	hsa-miR-144_002676	1.159	0.807	1	22.942	23.498	23.498	2.802	0.279	1.852	1.185	2.895	0.117
Sham	30A	mmu-miR-741_002457	0.493	0	1	Undetermined	18.47	18.47	0.281		1
Sham	30A	hsa-miR-487b_001285	1.5	0.959	1	16.435	15.618	15.618	-3.268	0.126	1	0.821	1.218	1
PBBI	51B	hsa-miR-363#_001283	0.522	0	1	Undetermined	24.725	24.725	4.771	3.686	2.438	0	305,729,126,793,216.000
PBBI	52B	mmu-miR-669L_121149	0	0	1	Undetermined	20.68	20.68	0.255	0.346	0.443	0.246	0.796	0.227
Sham	29B	mmu-miR-370_001068	0.826	0.478	1	22.911	20.488	20.488	-0.153	1.183	1	0.144	6.957	1
Sham	56B	hsa-miR-744#_002325	1.559	0.975	1	21.357	21.65	21.65	0.987	0.128	1	0.818	1.223	1
Sham	30B	rno-miR-20b_001326	1.106	0.66	1	24.233	22.857	22.857	2.194	0.714	1	0.327	3.062	1
PBBI	24B	hsa-miR-144_002676	1.313	0.923	1	23.422	23.498	23.498	2.802	0.279	1.852	1.185	2.895	0.117
PBBI	54A	hsa-miR-222_002276	1.592	0.964	1	10.308	10.542	10.542	-8.066	0.2	0.832	0.608	1.139	0.553
PBBI	53B	mmu-miR-1188_002866	1.152	0.682	1	21.8	22.829	22.829	2.133	0.444	1.148	0.565	2.334	0.389
PBBI	53B	hsa-miR-744#_002325	1.537	0.978	1	20.936	21.921	21.921	1.225	0.299	0.848	0.526	1.368	0.718
PBBI	53A	mmu-miR-505_001655	0	0	1	Undetermined
PBBI	23B	hsa-miR-144_002676	1.331	0.946	1	21.819	23.498	23.498	2.802	0.279	1.852	1.185	2.895	0.117
PBBI	53A	hsa-miR-222_002276	1.6	0.972	1	11.534	10.542	10.542	-8.066	0.2	0.832	0.608	1.139	0.553
PBBI	52B	mmu-miR-1188_002866	1.046	0.465	1	21.886	22.829	22.829	2.133	0.444	1.148	0.565	2.334	0.389
Sham	30A	rno-miR-381_001322	1.499	0.941	1	21.158	20.544	20.544	1.658	0.127	1	0.819	1.221	1
PBBI	52A	mmu-miR-505_001655	0.522	0	1	Undetermined
PBBI	22B	hsa-miR-144_002676	1.17	0.915	1	25.923	23.498	23.498	2.802	0.279	1.852	1.185	2.895	0.117
PBBI	52A	hsa-miR-222_002276	1.502	0.913	1	10.237	10.542	10.542	-8.066	0.2	0.832	0.608	1.139	0.553
Sham	26B	mmu-miR-370_001068	0.95	0.253	1	22.055	20.488	20.488	-0.153	1.183	1	0.144	6.957	1
PBBI	55A	mmu-miR-505_001655	0	0	1	Undetermined
Sham	59B	hsa-miR-744#_002325	1.545	0.958	1	21.689	21.65	21.65	0.987	0.128	1	0.818	1.223	1
Sham	59B	mmu-miR-1188_002866	1.18	0.705	1	23.262	22.994	22.994	2.332	0.337	1	0.583	1.715	1
Sham	56B	mmu-miR-669L_121149	0	0.566	1	20.68	19.743	19.743	-0.92	0.886	1	0.249	4.011	1
Sham	59A	hsa-miR-222_002276	1.566	0.964	1	10.403	10.554	10.554	-8.332	0.158	1	0.78	1.282	1
Sham	29B	hsa-miR-144_002676	1.079	0.827	1	25.229	24.354	24.354	3.691	0.318	1	0.608	1.645	1
PBBI	54A	mmu-miR-505_001655	0	0	1	Undetermined
PBBI	25B	mmu-miR-370_001068	1.055	0.329	1	23.922	20.505	20.505	-0.28	1.451	1.092	0.101	11.774	0.859
PBBI	55B	hsa-miR-363#_001283	1.003	0.823	1	28.438	24.725	24.725	4.771	3.686	2.438	0	305,729,126,793,216.000
Sham	58B	mmu-miR-1188_002866	1.139	0.667	1	21.59	22.994	22.994	2.332	0.337	1	0.583	1.715	1
Sham	59A	hsa-miR-18a_002422	1.477	0.958	1	22.903	23.105	23.105	4.219	0.211	1	0.718	1.393	1
Sham	57B	mmu-miR-669L_121149	1.023	0.088	1	13.751	19.743	19.743	-0.92	0.886	1	0.249	4.011	1
Sham	58A	hsa-miR-222_002276	1.558	0.928	1	10.34	10.554	10.554	-8.332	0.158	1	0.78	1.282	1
Sham	28B	mmu-miR-370_001068	0.891	0	1	Undetermined	20.488	20.488	-0.153	1.183	1	0.144	6.957	1
Sham	28B	hsa-miR-144_002676	1.156	0.788	1	25.342	24.354	24.354	3.691	0.318	1	0.608	1.645	1
Sham	30B	hsa-miR-376a#_001287	1.351	0.912	1	19.779	19.056	19.056	-1.607	0.138	1	0.805	1.242	1
Sham	58A	hsa-miR-18a_002422	1.586	0.975	1	22.278	23.105	23.105	4.219	0.211	1	0.718	1.393	1
PBBI	53B	mmu-miR-669L_121149	0	0.406	1	18.821	20.68	20.68	0.255	0.346	0.443	0.246	0.796	0.227
Sham	57B	mmu-miR-1188_002866	1.027	0.692	1	22.779	22.994	22.994	2.332	0.337	1	0.583	1.715	1
PBBI	52B	hsa-miR-363#_001283	0.644	0	1	Undetermined	24.725	24.725	4.771	3.686	2.438	0	305,729,126,793,216.000
Sham	57A	mmu-miR-505_001655	0.622	0	1	Undetermined	17.358	17.358	-2.043		1
Sham	57B	hsa-miR-744#_002325	1.527	0.965	1	21.736	21.65	21.65	0.987	0.128	1	0.818	1.223	1
Sham	57A	hsa-miR-222_002276	1.603	0.927	1	10.18	10.554	10.554	-8.332	0.158	1	0.78	1.282	1
Sham	27B	mmu-miR-370_001068	0	0	1	Undetermined	20.488	20.488	-0.153	1.183	1	0.144	6.957	1
Sham	27B	hsa-miR-144_002676	1.003	0.769	1	25.279	24.354	24.354	3.691	0.318	1	0.608	1.645	1
PBBI	53B	hsa-miR-363#_001283	0	0	1	Undetermined	24.725	24.725	4.771	3.686	2.438	0	305,729,126,793,216.000
Sham	57A	hsa-miR-18a_002422	1.534	0.967	1	22.35	23.105	23.105	4.219	0.211	1	0.718	1.393	1
Sham	56B	mmu-miR-1188_002866	1.147	0.725	1	21.92	22.994	22.994	2.332	0.337	1	0.583	1.715	1
Sham	58B	hsa-miR-744#_002325	1.561	0.981	1	21.371	21.65	21.65	0.987	0.128	1	0.818	1.223	1
Sham	56A	mmu-miR-505_001655	0	0	1	Undetermined	17.358	17.358	-2.043		1
PBBI	55B	mmu-miR-669L_121149	0.873	0.397	1	20.554	20.68	20.68	0.255	0.346	0.443	0.246	0.796	0.227
Sham	56A	hsa-miR-222_002276	1.549	0.946	1	9.277	10.554	10.554	-8.332	0.158	1	0.78	1.282	1
Sham	28B	hsa-miR-200c_000505	1.414	0.947	1	21.115	20.377	20.377	-0.286	0.584	1	0.4	2.498	1
PBBI	22A	dme-miR-7_000268	1.519	0.926	1	23.531	19.339	19.339	0.731	0.255	1.148	0.769	1.713	0.28
Sham	30B	hsa-let-7e#_002407	1.509	0.976	1	25.65	25.014	25.014	4.351	0.267	1	0.658	1.52	1
PBBI	22B	mmu-miR-592_002017	1.588	0.961	1	21.445	18.261	18.261	-2.436	0.191	0.771	0.568	1.045	0.14
PBBI	51A	hsa-miR-367_000555	1.141	0.399	1	19.599	20.955	20.955	2.347	1.744	21.949	1.425	338.126	0.083
Sham	29B	hsa-miR-200c_000505	1.489	0.949	1	15.773	20.377	20.377	-0.286	0.584	1	0.4	2.498	1
PBBI	23A	dme-miR-7_000268	1.524	0.92	1	19.01	19.339	19.339	0.731	0.255	1.148	0.769	1.713	0.28
PBBI	23B	mmu-miR-592_002017	1.586	0.968	1	17.652	18.261	18.261	-2.436	0.191	0.771	0.568	1.045	0.14
Sham	26B	hsa-miR-200c_000505	1.427	0.961	1	20.491	20.377	20.377	-0.286	0.584	1	0.4	2.498	1
PBBI	52A	hsa-miR-367_000555	1.479	0.906	1	29.137	20.955	20.955	2.347	1.744	21.949	1.425	338.126	0.083
PBBI	51A	mmu-miR-18b_002466	0	0	1	Undetermined
Sham	27B	hsa-miR-200c_000505	1.339	0.953	1	19.833	20.377	20.377	-0.286	0.584	1	0.4	2.498	1
PBBI	53A	hsa-miR-367_000555	1.084	0.423	1	22.675	20.955	20.955	2.347	1.744	21.949	1.425	338.126	0.083
PBBI	21A	dme-miR-7_000268	1.5	0.93	1	18.229	19.339	19.339	0.731	0.255	1.148	0.769	1.713	0.28
PBBI	21B	mmu-miR-592_002017	1.618	0.96	1	17.721	18.261	18.261	-2.436	0.191	0.771	0.568	1.045	0.14
PBBI	24B	hsa-miR-200c_000505	1.386	0.94	1	19.758	19.794	19.794	-0.902	0.755	1.532	0.458	5.123	0.723
Sham	26B	mmu-miR-592_002017	1.526	0.944	1	17.442	17.851	17.851	-2.812	0.118	1	0.831	1.204	1
PBBI	22A	mmu-miR-379_001138	1.607	0.976	1	17.956	15.077	15.077	-3.532	0.1	0.803	0.686	0.938	0.064
Sham	26A	dme-miR-7_000268	1.422	0.975	1	19.488	19.815	19.815	0.93	0.145	1	0.797	1.255	1
Sham	29B	mmu-miR-1224_240985	0.591	0	1	Undetermined	19.154	19.154	-1.74	3.266	1	0	3,094,928,687,104.000	1
Sham	60B	mmu-miR-669L_121149	0.776	0.353	1	14.961	19.743	19.743	-0.92	0.886	1	0.249	4.011	1
PBBI	25B	hsa-miR-200c_000505	1.369	0.966	1	22.429	19.794	19.794	-0.902	0.755	1.532	0.458	5.123	0.723
PBBI	21A	mmu-miR-379_001138	1.636	0.972	1	14.694	15.077	15.077	-3.532	0.1	0.803	0.686	0.938	0.064
Sham	27B	mmu-miR-592_002017	1.547	0.976	1	18.263	17.851	17.851	-2.812	0.118	1	0.831	1.204	1
Sham	28B	mmu-miR-1224_240985	0.765	0	1	Undetermined	19.154	19.154	-1.74	3.266	1	0	3,094,928,687,104.000	1
Sham	27A	dme-miR-7_000268	1.411	0.927	1	20.648	19.815	19.815	0.93	0.145	1	0.797	1.255	1
PBBI	21B	mmu-miR-330_001062	1.305	0.811	1	18.028	17.432	17.432	-3.264	0.261	0.785	0.517	1.192	0.514
Sham	60B	mmu-miR-1188_002866	1.224	0.728	1	21.813	22.994	22.994	2.332	0.337	1	0.583	1.715	1
Sham	30B	hsa-miR-144_002676	0.945	0.538	1	26.316	24.354	24.354	3.691	0.318	1	0.608	1.645	1
PBBI	22B	hsa-miR-200c_000505	1.453	0.961	1	24.726	19.794	19.794	-0.902	0.755	1.532	0.458	5.123	0.723
Sham	60A	mmu-miR-505_001655	0	0	1	Undetermined	17.358	17.358	-2.043		1
PBBI	24B	mmu-miR-592_002017	1.626	0.973	1	17.781	18.261	18.261	-2.436	0.191	0.771	0.568	1.045	0.14
PBBI	24A	mmu-miR-379_001138	1.655	0.951	1	15.042	15.077	15.077	-3.532	0.1	0.803	0.686	0.938	0.064
PBBI	24A	dme-miR-7_000268	1.518	0.938	1	19.191	19.339	19.339	0.731	0.255	1.148	0.769	1.713	0.28
PBBI	23B	hsa-miR-200c_000505	1.482	0.971	1	19.602	19.794	19.794	-0.902	0.755	1.532	0.458	5.123	0.723
PBBI	23A	mmu-miR-379_001138	1.635	0.938	1	14.538	15.077	15.077	-3.532	0.1	0.803	0.686	0.938	0.064
PBBI	25B	mmu-miR-592_002017	1.538	0.959	1	18.693	18.261	18.261	-2.436	0.191	0.771	0.568	1.045	0.14
PBBI	25A	dme-miR-7_000268	1.419	0.898	1	18.774	19.339	19.339	0.731	0.255	1.148	0.769	1.713	0.28
Sham	59A	hsa-miR-367_000555	1.491	0.936	1	28.963	25.424	25.424	6.803	1.634	1	0.063	15.99	1
Sham	28B	mmu-miR-17#_002543	1.217	0.931	1	22.513	22.651	22.651	1.988	0.153	1	0.787	1.271	1
PBBI	25B	mmu-miR-1224_240985	0.868	0.495	1	22.962	22.344	22.344	0.871	0.582	0.164	0.001	27.517	0.505
Sham	60A	rno-miR-450_001345	1.518	0.958	1	21.74	20.991	20.991	2.105	0.162	1	0.775	1.29	1
Sham	28B	rno-miR-547_241078	1.253	0.767	1	25.7	23.013	23.013	2.35	0.804	1	0.284	3.526	1
PBBI	24B	mmu-miR-330_001062	1.315	0.662	1	17.313	17.432	17.432	-3.264	0.261	0.785	0.517	1.192	0.514
PBBI	22B	mmu-miR-485-3p_001943	1.609	0.98	1	20.793	18.588	18.588	-2.108	0.168	0.707	0.54	0.926	0.013
Sham	57A	mmu-miR-18b_002466	0.546	0	1	Undetermined					1
PBBI	54A	mmu-miR-297b_001626	0	0	1	Undetermined
Sham	58A	hsa-miR-367_000555	0	0	1	Undetermined	25.424	25.424	6.803	1.634	1	0.063	15.99	1
PBBI	55A	hsa-miR-24_000402	1.531	0.925	1	8.713	9.485	9.485	-9.124	0.142	0.866	0.694	1.082	0.319
PBBI	52B	mmu-miR-882_002610	0	0	1	Undetermined
Sham	60B	hsa-miR-136#_002100	1.584	0.955	1	15.031	15.862	15.862	-4.801	0.136	1	0.808	1.238	1
PBBI	22B	rno-miR-220_241101	0	0	1	Undetermined	22.808	22.808	2.362	0.713	0.367	0.114	1.181	0.283
Sham	30A	mmu-miR-302c_002558	0.69	0	1	Undetermined					1
Sham	27B	mmu-miR-17#_002543	1.167	0.874	1	22.653	22.651	22.651	1.988	0.153	1	0.787	1.271	1
PBBI	25B	mmu-miR-330_001062	1.232	0.541	1	16.812	17.432	17.432	-3.264	0.261	0.785	0.517	1.192	0.514
Sham	29B	rno-miR-547_241078	1.324	0.826	1	25.587	23.013	23.013	2.35	0.804	1	0.284	3.526	1
PBBI	24B	mmu-miR-1224_240985	0.751	0	1	Undetermined	22.344	22.344	0.871	0.582	0.164	0.001	27.517	0.505
PBBI	21B	mmu-miR-485-3p_001943	1.613	0.978	1	18.254	18.588	18.588	-2.108	0.168	0.707	0.54	0.926	0.013
Sham	60A	mmu-miR-346_001064	0.797	0.678	1	21.289	21.551	21.551	2.464	0.664	1	0.306	3.265	1
Sham	56A	hsa-miR-24_000402	1.529	0.837	1	8.31	9.555	9.555	-9.331	0.131	1	0.814	1.228	1
PBBI	53A	mmu-miR-297b_001626	0.494	0	1	Undetermined
Sham	60A	hsa-miR-18a_002422	1.585	0.974	1	23.068	23.105	23.105	4.219	0.211	1	0.718	1.393	1
Sham	56A	mmu-miR-18b_002466	0.682	0	1	Undetermined					1
PBBI	21B	rno-miR-220_241101	0.992	0.79	1	25.476	22.808	22.808	2.362	0.713	0.367	0.114	1.181	0.283
PBBI	51B	mmu-miR-882_002610	0.693	0	1	Undetermined
PBBI	23B	rno-miR-220_241101	1.046	0.444	1	22.584	22.808	22.808	2.362	0.713	0.367	0.114	1.181	0.283
PBBI	22B	mmu-miR-330_001062	1.035	0.508	1	20.179	17.432	17.432	-3.264	0.261	0.785	0.517	1.192	0.514
Sham	27B	mmu-miR-1224_240985	0	0.143	1	15.826	19.154	19.154	-1.74	3.266	1	0	3,094,928,687,104.000	1
PBBI	24B	mmu-miR-485-3p_001943	1.631	0.969	1	18.813	18.588	18.588	-2.108	0.168	0.707	0.54	0.926	0.013
Sham	56A	mmu-miR-297b_001626	0	0	1	Undetermined	24.583	24.583	5.341		1
Sham	59A	mmu-miR-18b_002466	0.846	0	1	Undetermined					1
Sham	57A	hsa-miR-24_000402	1.529	0.867	1	9.191	9.555	9.555	-9.331	0.131	1	0.814	1.228	1
PBBI	24B	rno-miR-220_241101	0.947	0.574	1	21.78	22.808	22.808	2.362	0.713	0.367	0.114	1.181	0.283
PBBI	23B	mmu-miR-330_001062	1.25	0.622	1	16.814	17.432	17.432	-3.264	0.261	0.785	0.517	1.192	0.514
Sham	26B	mmu-miR-1224_240985	0	0.505	1	22.482	19.154	19.154	-1.74	3.266	1	0	3,094,928,687,104.000	1
Sham	29B	mmu-miR-17#_002543	1.356	0.962	1	22.524	22.651	22.651	1.988	0.153	1	0.787	1.271	1
PBBI	23B	mmu-miR-485-3p_001943	1.614	0.973	1	18.088	18.588	18.588	-2.108	0.168	0.707	0.54	0.926	0.013
Sham	30A	hsa-miR-449_001030	1.485	0.967	1	24.111	23.322	23.322	4.436	0.227	1	0.701	1.427	1
PBBI	55A	mmu-miR-297b_001626	0.432	0	1	Undetermined
Sham	58A	mmu-miR-18b_002466	0.322	0	1	Undetermined					1
Sham	58A	hsa-miR-24_000402	1.531	0.934	1	8.891	9.555	9.555	-9.331	0.131	1	0.814	1.228	1
PBBI	21B	mmu-miR-1224_240985	0.85	0	1	Undetermined	22.344	22.344	0.871	0.582	0.164	0.001	27.517	0.505
Sham	28B	mmu-miR-330_001062	1.116	0.643	1	17.698	17.049	17.049	-3.614	0.124	1	0.823	1.215	1
PBBI	51A	hsa-miR-24_000402	1.576	0.92	1	9.049	9.485	9.485	-9.124	0.142	0.866	0.694	1.082	0.319
Sham	30B	hsa-miR-200c#_002286	0.275	0	1	Undetermined	26.279	26.279	5.727	0.351	1	0.461	2.168	1
PBBI	25B	rno-miR-220_241101	0.945	0.673	1	23.253	22.808	22.808	2.362	0.713	0.367	0.114	1.181	0.283
PBBI	54A	hsa-miR-367_000555	1.058	0.183	1	18.09	20.955	20.955	2.347	1.744	21.949	1.425	338.126	0.083
PBBI	53A	mmu-miR-18b_002466	0.761	0	1	Undetermined
Sham	29B	mmu-miR-330_001062	1.299	0.615	1	17.159	17.049	17.049	-3.614	0.124	1	0.823	1.215	1
Sham	26B	rno-miR-220_241101	0.863	0.221	1	17.056	21.561	21.561	0.916	0.981	1	0.208	4.797	1
PBBI	52A	hsa-miR-24_000402	1.47	0.777	1	8.832	9.485	9.485	-9.124	0.142	0.866	0.694	1.082	0.319
PBBI	55A	hsa-miR-367_000555	1.046	0.504	1	21.261	20.955	20.955	2.347	1.744	21.949	1.425	338.126	0.083
PBBI	52A	mmu-miR-18b_002466	0.575	0	1	Undetermined
Sham	26B	mmu-miR-330_001062	1.284	0.755	1	17.001	17.049	17.049	-3.614	0.124	1	0.823	1.215	1
PBBI	23B	mmu-miR-1224_240985	0.82	0	1	Undetermined	22.344	22.344	0.871	0.582	0.164	0.001	27.517	0.505
Sham	27B	rno-miR-220_241101	0.431	0	1	Undetermined	21.561	21.561	0.916	0.981	1	0.208	4.797	1
PBBI	53A	hsa-miR-24_000402	1.509	0.883	1	10.496	9.485	9.485	-9.124	0.142	0.866	0.694	1.082	0.319
Sham	56A	hsa-miR-367_000555	1.488	0.933	1	29.81	25.424	25.424	6.803	1.634	1	0.063	15.99	1
PBBI	55A	mmu-miR-18b_002466	0.126	0	1	Undetermined
PBBI	52A	mmu-miR-297b_001626	0.256	0	1	Undetermined
Sham	27B	mmu-miR-330_001062	1.228	0.565	1	16.491	17.049	17.049	-3.614	0.124	1	0.823	1.215	1
PBBI	22B	mmu-miR-1224_240985	0.581	0	1	Undetermined	22.344	22.344	0.871	0.582	0.164	0.001	27.517	0.505
Sham	60A	mmu-miR-129-3p_001184	1.466	0.96	1	14.88	14.308	14.308	-4.577	0.155	1	0.784	1.275	1
Sham	29A	mmu-miR-741_002457	0.578	0	1	Undetermined	18.47	18.47	0.281		1
Sham	28B	rno-miR-220_241101	0.985	0.777	1	24.042	21.561	21.561	0.916	0.981	1	0.208	4.797	1
PBBI	54A	mmu-miR-18b_002466	0.314	0	1	Undetermined
PBBI	54A	hsa-miR-24_000402	1.492	0.897	1	9.038	9.485	9.485	-9.124	0.142	0.866	0.694	1.082	0.319
Sham	57A	hsa-miR-367_000555	1.526	0.928	1	29.093	25.424	25.424	6.803	1.634	1	0.063	15.99	1
PBBI	51A	mmu-miR-297b_001626	0	0	1	Undetermined
PBBI	23B	mmu-miR-20b#_002524	0.648	0	1	Undetermined
Sham	59A	mmu-miR-878-5p_002540	0	0	1	Undetermined					1
PBBI	25B	rno-miR-20b_001326	1.14	0.787	1	24.239	21.433	21.433	0.737	1.149	2.746	0.437	17.242	0.374
PBBI	23B	hsa-miR-200c#_002286	0	0	1	Undetermined	23.337	23.337	3.316	1.755	5.32	0.028	996.986	0.404
PBBI	22B	mmu-miR-20b#_002524	0	0	1	Undetermined
PBBI	24B	hsa-miR-200c#_002286	0.885	0.278	1	19.84	23.337	23.337	3.316	1.755	5.32	0.028	996.986	0.404
PBBI	24B	rno-miR-20b_001326	1.136	0.79	1	23.261	21.433	21.433	0.737	1.149	2.746	0.437	17.242	0.374
Sham	58A	mmu-miR-878-5p_002540	0	0	1	Undetermined					1
Sham	59A	mmu-miR-129-3p_001184	1.423	0.956	1	14.027	14.308	14.308	-4.577	0.155	1	0.784	1.275	1
PBBI	25B	mmu-miR-20b#_002524	0	0	1	Undetermined
Sham	60A	hsa-miR-192_000491	1.634	0.972	1	18.635	17.551	17.551	-1.335	0.189	1	0.743	1.345	1
Sham	27B	rno-miR-20b_001326	1.244	0.909	1	24.535	22.857	22.857	2.194	0.714	1	0.327	3.062	1
PBBI	21B	hsa-miR-200c#_002286	0.967	0.8	1	24.339	23.337	23.337	3.316	1.755	5.32	0.028	996.986	0.404
PBBI	24B	mmu-miR-20b#_002524	0	0	1	Undetermined
Sham	26B	rno-miR-20b_001326	1.255	0.908	1	24.04	22.857	22.857	2.194	0.714	1	0.327	3.062	1
PBBI	22B	hsa-miR-200c#_002286	0	0	1	Undetermined	23.337	23.337	3.316	1.755	5.32	0.028	996.986	0.404
Sham	27B	mmu-miR-20b#_002524	0.633	0	1	Undetermined					1
PBBI	21A	mmu-miR-140_001187	1.545	0.955	1	13.754	14.171	14.171	-4.437	0.176	0.848	0.643	1.117	0.391
PBBI	21B	mmu-miR-698_001632	0.554	0	1	Undetermined	24.844	24.844	4.162	0.879	0.044	0	100.663
Sham	29B	mmu-miR-2182_241119	1.294	0.906	1	23.748	21.754	21.754	1.091	0.667	1	0.351	2.846	1
Sham	56A	mmu-miR-129-3p_001184	1.398	0.922	1	13.269	14.308	14.308	-4.577	0.155	1	0.784	1.275	1
Sham	28B	mmu-miR-1944_121189	0	0	1	Undetermined					1
Sham	29B	rno-miR-20b_001326	1.317	0.951	1	23.998	22.857	22.857	2.194	0.714	1	0.327	3.062	1
Sham	27B	hsa-miR-200c#_002286	0.391	0	1	Undetermined	26.279	26.279	5.727	0.351	1	0.461	2.168	1
Sham	30B	mmu-miR-370_001068	0	0	1	14.585	20.488	20.488	-0.153	1.183	1	0.144	6.957	1
Sham	26B	mmu-miR-20b#_002524	0	0	1	Undetermined					1
PBBI	22A	mmu-miR-140_001187	1.569	0.949	1	17.631	14.171	14.171	-4.437	0.176	0.848	0.643	1.117	0.391
Sham	60A	hsa-miR-222_002276	1.616	0.973	1	12.516	10.554	10.554	-8.332	0.158	1	0.78	1.282	1
PBBI	55A	mmu-miR-129-3p_001184	1.422	0.952	1	13.761	14.443	14.443	-4.165	0.135	0.751	0.608	0.929	0.081
Sham	28B	mmu-miR-2182_241119	1.075	0.335	1	16.712	21.754	21.754	1.091	0.667	1	0.351	2.846	1
Sham	29B	mmu-miR-1944_121189	0.661	0	1	Undetermined					1
Sham	28B	hsa-miR-200c#_002286	0	0.861	1	27.317	26.279	26.279	5.727	0.351	1	0.461	2.168	1
Sham	28B	rno-miR-20b_001326	1.143	0.773	1	24.008	22.857	22.857	2.194	0.714	1	0.327	3.062	1
Sham	30A	hsa-miR-871_002354	0	0	1	Undetermined					1
Sham	30A	mmu-miR-220_002468	0	0	1	Undetermined					1
Sham	29B	mmu-miR-20b#_002524	0	0	1	Undetermined					1
Sham	58A	mmu-miR-129-3p_001184	1.477	0.954	1	13.574	14.308	14.308	-4.577	0.155	1	0.784	1.275	1
Sham	26B	mmu-miR-1944_121189	0.645	0	1	Undetermined					1
PBBI	51B	mmu-miR-543_001298	1.543	0.962	1	19.574	19.328	19.328	-1.368	0.138	0.738	0.591	0.92	0.02
PBBI	25B	hsa-miR-200c#_002286	0	0	1	Undetermined	23.337	23.337	3.316	1.755	5.32	0.028	996.986	0.404
Sham	60A	hsa-miR-125b-1#_002378	1.582	0.986	1	24.413	23.089	23.089	4.203	0.119	1	0.83	1.205	1
Sham	28B	mmu-miR-20b#_002524	0.602	0	1	Undetermined					1
Sham	27B	mmu-miR-1944_121189	0.404	0	1	Undetermined					1
Sham	57A	mmu-miR-129-3p_001184	1.414	0.952	1	13.81	14.308	14.308	-4.577	0.155	1	0.784	1.275	1
Sham	26B	hsa-miR-200c#_002286	0.458	0	1	Undetermined	26.279	26.279	5.727	0.351	1	0.461	2.168	1
PBBI	52B	mmu-miR-543_001298	1.528	0.943	1	19.263	19.328	19.328	-1.368	0.138	0.738	0.591	0.92	0.02
PBBI	53B	mmu-miR-543_001298	1.536	0.973	1	18.535	19.328	19.328	-1.368	0.138	0.738	0.591	0.92	0.02
Sham	26A	mmu-miR-140_001187	1.454	0.891	1	13.758	14.21	14.21	-4.676	0.132	1	0.814	1.229	1
PBBI	51B	mmu-miR-872#_002542	1.558	0.979	1	19.114	18.966	18.966	-1.73	0.245	0.962	0.65	1.423	0.908
Sham	60B	mmu-miR-291b-3p_002538	0.47	0	1	Undetermined					1
Sham	26A	hsa-miR-205_000509	1.45	0.974	1	23.821	24.164	24.164	5.278	0.17	1	0.766	1.305	1
PBBI	25B	mmu-miR-877#_002548	1.489	0.953	1	18.896	18.857	18.857	-1.84	0.216	0.779	0.552	1.099	0.192
Sham	28A	mmu-miR-379_001138	1.574	0.942	1	15.526	15.037	15.037	-3.849	0.108	1	0.844	1.184	1
PBBI	55A	mmu-miR-93_001090	1.576	0.967	1	16.542	17.248	17.248	-1.36	0.143	0.922	0.737	1.154	0.571
Sham	27A	mmu-miR-140_001187	1.51	0.956	1	14.728	14.21	14.21	-4.676	0.132	1	0.814	1.229	1
PBBI	25A	hsa-miR-205_000509	1.506	0.97	1	24.163	24.276	24.276	5.668	0.284	0.763	0.489	1.191	0.238
Sham	29A	mmu-miR-379_001138	1.592	0.955	1	14.731	15.037	15.037	-3.849	0.108	1	0.844	1.184	1
PBBI	24B	mmu-miR-877#_002548	1.568	0.961	1	18.818	18.857	18.857	-1.84	0.216	0.779	0.552	1.099	0.192
PBBI	54A	mmu-miR-93_001090	1.566	0.954	1	16.604	17.248	17.248	-1.36	0.143	0.922	0.737	1.154	0.571
PBBI	25A	mmu-miR-379_001138	1.567	0.949	1	14.663	15.077	15.077	-3.532	0.1	0.803	0.686	0.938	0.064
Sham	29B	hsa-miR-200c#_002286	1.04	0.875	1	26.495	26.279	26.279	5.727	0.351	1	0.461	2.168	1
PBBI	55B	mmu-miR-543_001298	1.529	0.962	1	18.565	19.328	19.328	-1.368	0.138	0.738	0.591	0.92	0.02
PBBI	24A	mmu-miR-140_001187	1.586	0.969	1	13.954	14.171	14.171	-4.437	0.176	0.848	0.643	1.117	0.391
PBBI	23A	mmu-miR-140_001187	1.583	0.934	1	13.14	14.171	14.171	-4.437	0.176	0.848	0.643	1.117	0.391
Sham	59B	mmu-miR-1931_121168	0	0	1	Undetermined					1
Sham	28A	hsa-miR-205_000509	1.449	0.964	1	25.439	24.164	24.164	5.278	0.17	1	0.766	1.305	1
Sham	26A	mmu-miR-379_001138	1.603	0.939	1	14.668	15.037	15.037	-3.849	0.108	1	0.844	1.184	1
Sham	57A	mmu-miR-93_001090	1.585	0.954	1	16.758	17.409	17.409	-1.477	0.123	1	0.825	1.212	1
Sham	27B	mmu-miR-877#_002548	1.483	0.936	1	18.853	18.463	18.463	-2.201	0.104	1	0.85	1.176	1
PBBI	25A	mmu-miR-140_001187	1.443	0.895	1	13.454	14.171	14.171	-4.437	0.176	0.848	0.643	1.117	0.391
Sham	56B	mmu-miR-543_001298	1.542	0.967	1	18.57	18.856	18.856	-1.807	0.094	1	0.863	1.159	1
Sham	27A	hsa-miR-205_000509	1.444	0.96	1	25.242	24.164	24.164	5.278	0.17	1	0.766	1.305	1
Sham	56A	mmu-miR-93_001090	1.573	0.979	1	16.271	17.409	17.409	-1.477	0.123	1	0.825	1.212	1
Sham	58B	mmu-miR-1931_121168	0	0	1	Undetermined					1
Sham	26B	mmu-miR-877#_002548	1.519	0.952	1	18.503	18.463	18.463	-2.201	0.104	1	0.85	1.176	1
Sham	27A	mmu-miR-379_001138	1.592	0.944	1	15.639	15.037	15.037	-3.849	0.108	1	0.844	1.184	1
PBBI	23A	rno-miR-381_001322	1.539	0.925	1	19.836	20.701	20.701	2.092	0.409	0.74	0.39	1.405	0.672
Sham	58B	hsa-miR-136#_002100	1.602	0.954	1	15.562	15.862	15.862	-4.801	0.136	1	0.808	1.238	1
Sham	57B	mmu-miR-543_001298	1.533	0.961	1	18.831	18.856	18.856	-1.807	0.094	1	0.863	1.159	1
Sham	29B	mmu-miR-877#_002548	1.485	0.934	1	18.956	18.463	18.463	-2.201	0.104	1	0.85	1.176	1
PBBI	21B	rno-miR-20b_001326	1.308	0.901	1	23.287	21.433	21.433	0.737	1.149	2.746	0.437	17.242	0.374
Sham	57B	mmu-miR-1931_121168	0	0	1	Undetermined					1
PBBI	51A	mmu-miR-93_001090	1.631	0.979	1	16.439	17.248	17.248	-1.36	0.143	0.922	0.737	1.154	0.571
PBBI	22A	hsa-miR-205_000509	1.49	0.965	1	29.066	24.276	24.276	5.668	0.284	0.763	0.489	1.191	0.238
Sham	60A	mmu-miR-684_001669	0	0	1	Undetermined	19.262	19.262	0.699		1
PBBI	22A	rno-miR-381_001322	1.536	0.763	1	24.606	20.701	20.701	2.092	0.409	0.74	0.39	1.405	0.672
Sham	58B	mmu-miR-543_001298	1.524	0.958	1	18.699	18.856	18.856	-1.807	0.094	1	0.863	1.159	1
Sham	59B	hsa-miR-136#_002100	1.594	0.959	1	15.8	15.862	15.862	-4.801	0.136	1	0.808	1.238	1
Sham	30B	rno-miR-547_241078	0	0.854	1	25.902	23.013	23.013	2.35	0.804	1	0.284	3.526	1
Sham	30A	mmu-miR-495_001663	1.569	0.98	1	16.202	15.731	15.731	-3.155	0.087	1	0.872	1.147	1
Sham	30B	mmu-miR-17#_002543	1.206	0.923	1	23.582	22.651	22.651	1.988	0.153	1	0.787	1.271	1
Sham	56B	mmu-miR-1931_121168	0.015	0	1	Undetermined					1
Sham	28B	mmu-miR-877#_002548	1.475	0.944	1	17.804	18.463	18.463	-2.201	0.104	1	0.85	1.176	1
PBBI	21A	hsa-miR-205_000509	1.521	0.982	1	23.494	24.276	24.276	5.668	0.284	0.763	0.489	1.191	0.238
Sham	59B	mmu-miR-543_001298	1.559	0.968	1	18.734	18.856	18.856	-1.807	0.094	1	0.863	1.159	1
PBBI	21A	rno-miR-381_001322	1.54	0.939	1	22.821	20.701	20.701	2.092	0.409	0.74	0.39	1.405	0.672
Sham	28A	mmu-miR-140_001187	1.473	0.946	1	14.399	14.21	14.21	-4.676	0.132	1	0.814	1.229	1
PBBI	23B	rno-miR-20b_001326	1.277	0.573	1	20.591	21.433	21.433	0.737	1.149	2.746	0.437	17.242	0.374
PBBI	53A	mmu-miR-93_001090	1.629	0.979	1	18.22	17.248	17.248	-1.36	0.143	0.922	0.737	1.154	0.571
PBBI	55B	mmu-miR-1931_121168	0	0	1	Undetermined
PBBI	21B	mmu-miR-20b#_002524	0.583	0	1	Undetermined
PBBI	24A	hsa-miR-205_000509	1.501	0.971	1	23.832	24.276	24.276	5.668	0.284	0.763	0.489	1.191	0.238
Sham	29A	mmu-miR-140_001187	1.508	0.922	1	13.829	14.21	14.21	-4.676	0.132	1	0.814	1.229	1
PBBI	51B	mmu-miR-669O_121176	0	0	1	Undetermined	23.69	23.69	3.217	0.676	0.462	0.062	3.468	0.526
PBBI	22B	rno-miR-20b_001326	1.203	0.548	1	23.404	21.433	21.433	0.737	1.149	2.746	0.437	17.242	0.374
PBBI	52A	mmu-miR-93_001090	1.555	0.963	1	16.651	17.248	17.248	-1.36	0.143	0.922	0.737	1.154	0.571
PBBI	23A	hsa-miR-205_000509	1.51	0.963	1	24.153	24.276	24.276	5.668	0.284	0.763	0.489	1.191	0.238
Sham	59B	mmu-miR-872#_002542	1.517	0.98	1	19.603	18.876	18.876	-1.787	0.175	1	0.759	1.317	1
Sham	26A	rno-miR-381_001322	1.483	0.927	1	20.871	20.544	20.544	1.658	0.127	1	0.819	1.221	1
PBBI	53A	mmu-miR-346_001064	0	0	1	Undetermined	20.187	20.187	2.126	0.382	1.265	0.044	36.437	0.647
PBBI	21A	hsa-miR-331-5p_002233	1.557	0.953	1	22.028	22.452	22.452	3.844	0.212	0.824	0.591	1.149	0.302
PBBI	53B	mmu-miR-669O_121176	0.668	0	1	Undetermined	23.69	23.69	3.217	0.676	0.462	0.062	3.468	0.526
PBBI	54A	mmu-miR-684_001669	0.89	0	1	Undetermined
PBBI	52A	mmu-miR-684_001669	0.64	0	1	Undetermined
Sham	60B	mmu-miR-1937B_241023	1.579	0.917	1	8.842	10.017	10.017	-10.646	0.131	1	0.814	1.228	1
PBBI	53B	hsa-miR-136#_002100	1.615	0.948	1	15.076	16.169	16.169	-4.527	0.208	0.827	0.594	1.152	0.337
Sham	27A	rno-miR-381_001322	1.496	0.786	1	21.858	20.544	20.544	1.658	0.127	1	0.819	1.221	1
PBBI	54A	mmu-miR-346_001064	0.642	0	1	Undetermined	20.187	20.187	2.126	0.382	1.265	0.044	36.437	0.647
PBBI	52B	mmu-miR-669O_121176	0	0	1	Undetermined	23.69	23.69	3.217	0.676	0.462	0.062	3.468	0.526
PBBI	22A	hsa-miR-331-5p_002233	1.621	0.974	1	26.35	22.452	22.452	3.844	0.212	0.824	0.591	1.149	0.302
PBBI	53A	mmu-miR-684_001669	0.821	0	1	Undetermined
Sham	56B	hsa-miR-136#_002100	1.592	0.973	1	15.269	15.862	15.862	-4.801	0.136	1	0.808	1.238	1
Sham	30B	mmu-miR-877#_002548	1.5	0.973	1	19.397	18.463	18.463	-2.201	0.104	1	0.85	1.176	1
Sham	57B	mmu-miR-872#_002542	1.529	0.983	1	18.779	18.876	18.876	-1.787	0.175	1	0.759	1.317	1
Sham	60B	mmu-miR-1957_121163	1.079	0.345	1	18.837	16.582	16.582	-4.08	0.971	1	0.212	4.718	1
Sham	59A	hsa-miR-150_000473	1.502	0.931	1	11.287	11.25	11.25	-7.636	0.127	1	0.82	1.22	1
Sham	30A	mmu-miR-379_001138	1.597	0.959	1	15.824	15.037	15.037	-3.849	0.108	1	0.844	1.184	1
PBBI	55A	mmu-miR-346_001064	0.747	0	1	Undetermined	20.187	20.187	2.126	0.382	1.265	0.044	36.437	0.647
Sham	56A	mmu-miR-684_001669	0.611	0	1	Undetermined	19.262	19.262	0.699		1
Sham	56B	mmu-miR-872#_002542	1.545	0.978	1	18.585	18.876	18.876	-1.787	0.175	1	0.759	1.317	1
PBBI	24A	rno-miR-381_001322	1.574	0.947	1	21.058	20.701	20.701	2.092	0.409	0.74	0.39	1.405	0.672
Sham	57B	hsa-miR-136#_002100	1.587	0.952	1	15.451	15.862	15.862	-4.801	0.136	1	0.808	1.238	1
PBBI	55B	mmu-miR-669O_121176	1.005	0.557	1	24.29	23.69	23.69	3.217	0.676	0.462	0.062	3.468	0.526
Sham	60A	hsa-let-7b_000378	1.618	0.983	1	15.82	14.828	14.828	-4.058	0.167	1	0.769	1.3	1
PBBI	55B	hsa-miR-136#_002100	1.584	0.962	1	15.321	16.169	16.169	-4.527	0.208	0.827	0.594	1.152	0.337
Sham	30B	mmu-miR-2182_241119	1.358	0.934	1	24.209	21.754	21.754	1.091	0.667	1	0.351	2.846	1
Sham	58B	mmu-miR-872#_002542	1.533	0.959	1	18.398	18.876	18.876	-1.787	0.175	1	0.759	1.317	1
Sham	56A	mmu-miR-346_001064	0.545	0	1	Undetermined	21.551	21.551	2.464	0.664	1	0.306	3.265	1
PBBI	25A	rno-miR-381_001322	1.516	0.736	1	20.091	20.701	20.701	2.092	0.409	0.74	0.39	1.405	0.672
Sham	60A	mmu-miR-18b_002466	0.568	0	1	Undetermined					1
PBBI	55A	mmu-miR-684_001669	0.753	0	1	Undetermined
Sham	29A	hsa-miR-205_000509	1.437	0.956	1	24.298	24.164	24.164	5.278	0.17	1	0.766	1.305	1
Sham	58A	mmu-miR-93_001090	1.616	0.959	1	16.803	17.409	17.409	-1.477	0.123	1	0.825	1.212	1
Sham	57A	hsa-miR-150_000473	1.535	0.944	1	11.079	11.25	11.25	-7.636	0.127	1	0.82	1.22	1
Sham	60B	mmu-miR-1931_121168	0.616	0	1	Undetermined					1
Sham	58A	mmu-miR-684_001669	0	0	1	Undetermined	19.262	19.262	0.699		1
Sham	30B	mmu-miR-330_001062	1.192	0.509	1	17.763	17.049	17.049	-3.614	0.124	1	0.823	1.215	1
Sham	57A	mmu-miR-346_001064	0	0.663	1	22.083	21.551	21.551	2.464	0.664	1	0.306	3.265	1
PBBI	52B	mmu-miR-217_001133	1.342	0.938	1	27.541	26.005	26.005	5.309	1.233	1.793	0.25	12.869	0.346
Sham	57B	mmu-miR-669O_121176	0	0	1	Undetermined	22.582	22.582	2.103	0.996	1	0	6,430.650	1
Sham	59A	mmu-miR-93_001090	1.596	0.971	1	17.071	17.409	17.409	-1.477	0.123	1	0.825	1.212	1
Sham	58A	hsa-miR-150_000473	1.544	0.931	1	10.625	11.25	11.25	-7.636	0.127	1	0.82	1.22	1
Sham	57A	mmu-miR-684_001669	0	0	1	Undetermined	19.262	19.262	0.699		1
PBBI	55B	mmu-miR-872#_002542	1.518	0.979	1	18.152	18.966	18.966	-1.73	0.245	0.962	0.65	1.423	0.908
Sham	58A	mmu-miR-346_001064	0	0.319	1	18.799	21.551	21.551	2.464	0.664	1	0.306	3.265	1
Sham	56B	mmu-miR-669O_121176	0.734	0	1	Undetermined	22.582	22.582	2.103	0.996	1	0	6,430.650	1
PBBI	53B	mmu-miR-217_001133	1.281	0.908	1	27.303	26.005	26.005	5.309	1.233	1.793	0.25	12.869	0.346
PBBI	51A	mmu-miR-340-5p_002258	1.595	0.985	1	15.796	16.771	16.771	-1.837	0.196	0.927	0.682	1.26	0.813
PBBI	52B	hsa-miR-136#_002100	1.619	0.981	1	15.871	16.169	16.169	-4.527	0.208	0.827	0.594	1.152	0.337
Sham	59A	mmu-miR-346_001064	0.733	0	1	Undetermined	21.551	21.551	2.464	0.664	1	0.306	3.265	1
PBBI	52B	mmu-miR-872#_002542	1.536	0.965	1	18.512	18.966	18.966	-1.73	0.245	0.962	0.65	1.423	0.908
Sham	59B	mmu-miR-669O_121176	0	0	1	Undetermined	22.582	22.582	2.103	0.996	1	0	6,430.650	1
PBBI	54A	hsa-miR-150_000473	1.53	0.922	1	11.038	11.384	11.384	-7.224	0.149	0.752	0.595	0.95	0.066
Sham	28A	rno-miR-381_001322	1.498	0.837	1	20.94	20.544	20.544	1.658	0.127	1	0.819	1.221	1
Sham	56A	hsa-miR-150_000473	1.543	0.954	1	10.009	11.25	11.25	-7.636	0.127	1	0.82	1.22	1
PBBI	21B	hsa-miR-144_002676	1.065	0.593	1	23.318	23.498	23.498	2.802	0.279	1.852	1.185	2.895	0.117
PBBI	51B	mmu-miR-217_001133	1.462	0.967	1	27.239	26.005	26.005	5.309	1.233	1.793	0.25	12.869	0.346
PBBI	52A	mmu-miR-340-5p_002258	1.555	0.974	1	15.85	16.771	16.771	-1.837	0.196	0.927	0.682	1.26	0.813
PBBI	51B	hsa-miR-136#_002100	1.629	0.961	1	16.02	16.169	16.169	-4.527	0.208	0.827	0.594	1.152	0.337
PBBI	53B	mmu-miR-872#_002542	1.501	0.97	1	17.795	18.966	18.966	-1.73	0.245	0.962	0.65	1.423	0.908
Sham	59A	mmu-miR-684_001669	0.609	0	1	Undetermined	19.262	19.262	0.699		1
Sham	58B	mmu-miR-669O_121176	1.01	0	1	Undetermined	22.582	22.582	2.103	0.996	1	0	6,430.650	1
Sham	29A	rno-miR-381_001322	1.487	0.825	1	20.26	20.544	20.544	1.658	0.127	1	0.819	1.221	1
PBBI	55A	hsa-miR-150_000473	1.553	0.986	1	10.76	11.384	11.384	-7.224	0.149	0.752	0.595	0.95	0.066
PBBI	52A	hsa-miR-150_000473	1.529	0.92	1	10.812	11.384	11.384	-7.224	0.149	0.752	0.595	0.95	0.066
PBBI	51A	mmu-miR-129-3p_001184	1.514	0.944	1	13.767	14.443	14.443	-4.165	0.135	0.751	0.608	0.929	0.081
Sham	56B	mmu-miR-217_001133	1.238	0.916	1	26.914	26.813	26.813	6.151	0.189	1	0.739	1.353	1
Sham	28B	hsa-let-7e#_002407	1.427	0.968	1	26.155	25.014	25.014	4.351	0.267	1	0.658	1.52	1
PBBI	25B	mmu-miR-1944_121189	0	0	1	Undetermined
Sham	29A	hsa-miR-331-5p_002233	1.599	0.962	1	21.577	22.451	22.451	3.565	0.26	1	0.665	1.504	1
Sham	29B	hsa-let-7e#_002407	1.504	0.968	1	24.521	25.014	25.014	4.351	0.267	1	0.658	1.52	1
Sham	58A	hsa-miR-135a_000460	1.468	0.936	1	16.79	16.396	16.396	-2.49	0.281	1	0.644	1.553	1
PBBI	53A	mmu-miR-340-5p_002258	1.604	0.984	1	18.437	16.771	16.771	-1.837	0.196	0.927	0.682	1.26	0.813
PBBI	52A	mmu-miR-129-3p_001184	1.388	0.922	1	13.828	14.443	14.443	-4.165	0.135	0.751	0.608	0.929	0.081
Sham	57B	mmu-miR-217_001133	1.249	0.917	1	26.447	26.813	26.813	6.151	0.189	1	0.739	1.353	1
PBBI	53A	hsa-miR-150_000473	1.545	0.945	1	12.446	11.384	11.384	-7.224	0.149	0.752	0.595	0.95	0.066
Sham	30A	mmu-miR-544_002550	1.612	0.975	1	19.668	18.887	18.887	0.002	0.142	1	0.8	1.25	1
PBBI	24B	mmu-miR-1944_121189	0.709	0	1	Undetermined
Sham	27B	hsa-let-7e#_002407	1.527	0.975	1	24.805	25.014	25.014	4.351	0.267	1	0.658	1.52	1
PBBI	54A	mmu-miR-340-5p_002258	1.556	0.957	1	16.046	16.771	16.771	-1.837	0.196	0.927	0.682	1.26	0.813
Sham	59A	hsa-miR-135a_000460	1.479	0.964	1	15.405	16.396	16.396	-2.49	0.281	1	0.644	1.553	1
Sham	30B	mmu-miR-541_002562	1.431	0.962	1	22.359	21.714	21.714	1.05	0.141	1	0.802	1.247	1
PBBI	53A	mmu-miR-129-3p_001184	1.433	0.975	1	14.757	14.443	14.443	-4.165	0.135	0.751	0.608	0.929	0.081
Sham	27A	hsa-miR-331-5p_002233	1.583	0.962	1	23.601	22.451	22.451	3.565	0.26	1	0.665	1.504	1
Sham	26B	hsa-let-7e#_002407	1.481	0.97	1	24.762	25.014	25.014	4.351	0.267	1	0.658	1.52	1
PBBI	23B	mmu-miR-1944_121189	0.601	0	1	Undetermined
PBBI	55A	hsa-miR-135a_000460	1.473	0.934	1	15.162	16.187	16.187	-2.421	0.208	0.953	0.688	1.321	0.666
Sham	28A	hsa-miR-871_002354	0.606	0	1	Undetermined					1
Sham	29A	hsa-miR-871_002354	0	0	1	Undetermined					1
Sham	56A	hsa-miR-135a_000460	1.458	0.96	1	14.36	16.396	16.396	-2.49	0.281	1	0.644	1.553	1
PBBI	55A	mmu-miR-340-5p_002258	1.558	0.984	1	15.763	16.771	16.771	-1.837	0.196	0.927	0.682	1.26	0.813
PBBI	51A	mmu-miR-878-5p_002540	0	0	1	Undetermined
PBBI	51A	hsa-miR-150_000473	1.596	0.946	1	11.208	11.384	11.384	-7.224	0.149	0.752	0.595	0.95	0.066
PBBI	55B	mmu-miR-217_001133	1.221	0.766	1	26.893	26.005	26.005	5.309	1.233	1.793	0.25	12.869	0.346
PBBI	22B	mmu-miR-1944_121189	0	0	1	Undetermined
PBBI	54A	mmu-miR-129-3p_001184	1.381	0.979	1	13.793	14.443	14.443	-4.165	0.135	0.751	0.608	0.929	0.081
Sham	28A	hsa-miR-331-5p_002233	1.542	0.963	1	22.432	22.451	22.451	3.565	0.26	1	0.665	1.504	1
PBBI	25B	hsa-let-7e#_002407	1.578	0.972	1	26.666	25.44	25.44	4.744	0.251	0.762	0.51	1.137	0.293
Sham	57A	hsa-miR-135a_000460	1.48	0.952	1	14.72	16.396	16.396	-2.49	0.281	1	0.644	1.553	1
PBBI	52A	mmu-miR-878-5p_002540	0	0	1	Undetermined
Sham	56A	mmu-miR-340-5p_002258	1.564	0.98	1	15.609	16.94	16.94	-1.946	0.128	1	0.818	1.223	1
Sham	26A	hsa-miR-871_002354	0	0	1	Undetermined					1
PBBI	24B	hsa-let-7e#_002407	1.56	0.971	1	25.79	25.44	25.44	4.744	0.251	0.762	0.51	1.137	0.293
PBBI	25A	hsa-miR-331-5p_002233	1.588	0.966	1	21.836	22.452	22.452	3.844	0.212	0.824	0.591	1.149	0.302
PBBI	53A	hsa-miR-135a_000460	1.503	0.975	1	18.447	16.187	16.187	-2.421	0.208	0.953	0.688	1.321	0.666
PBBI	21B	mmu-miR-1944_121189	0	0	1	Undetermined
Sham	57A	mmu-miR-340-5p_002258	1.595	0.945	1	16.051	16.94	16.94	-1.946	0.128	1	0.818	1.223	1
PBBI	53A	mmu-miR-878-5p_002540	0.609	0	1	Undetermined
Sham	27A	hsa-miR-871_002354	0.568	0	1	Undetermined					1
PBBI	54A	hsa-miR-135a_000460	1.475	0.946	1	14.658	16.187	16.187	-2.421	0.208	0.953	0.688	1.321	0.666
PBBI	23B	hsa-let-7e#_002407	1.535	0.973	1	24.197	25.44	25.44	4.744	0.251	0.762	0.51	1.137	0.293
Sham	26A	hsa-miR-331-5p_002233	1.597	0.977	1	22.053	22.451	22.451	3.565	0.26	1	0.665	1.504	1
Sham	58A	mmu-miR-340-5p_002258	1.587	0.971	1	16.732	16.94	16.94	-1.946	0.128	1	0.818	1.223	1
PBBI	54A	mmu-miR-878-5p_002540	0.565	0	1	Undetermined
PBBI	51A	hsa-miR-135a_000460	1.511	0.96	1	14.84	16.187	16.187	-2.421	0.208	0.953	0.688	1.321	0.666
PBBI	24A	hsa-miR-871_002354	0.673	0	1	Undetermined
PBBI	23A	hsa-miR-331-5p_002233	1.617	0.972	1	21.552	22.452	22.452	3.844	0.212	0.824	0.591	1.149	0.302
PBBI	22B	hsa-let-7e#_002407	1.541	0.98	1	27.674	25.44	25.44	4.744	0.251	0.762	0.51	1.137	0.293
PBBI	51A	mmu-miR-346_001064	0.814	0.407	1	20.049	20.187	20.187	2.126	0.382	1.265	0.044	36.437	0.647
Sham	58B	mmu-miR-217_001133	1.242	0.917	1	25.676	26.813	26.813	6.151	0.189	1	0.739	1.353	1
Sham	59A	mmu-miR-340-5p_002258	1.567	0.976	1	16.206	16.94	16.94	-1.946	0.128	1	0.818	1.223	1
PBBI	55A	mmu-miR-878-5p_002540	0.557	0	1	Undetermined
Sham	30B	mmu-miR-485-3p_001943	1.581	0.976	1	18.747	18.055	18.055	-2.608	0.064	1	0.904	1.106	1
Sham	59B	mmu-miR-291b-3p_002538	0.585	0	1	Undetermined					1
PBBI	52A	hsa-miR-135a_000460	1.44	0.93	1	15.742	16.187	16.187	-2.421	0.208	0.953	0.688	1.321	0.666
PBBI	21B	hsa-let-7e#_002407	1.594	0.977	1	24.895	25.44	25.44	4.744	0.251	0.762	0.51	1.137	0.293
PBBI	24A	hsa-miR-331-5p_002233	1.635	0.98	1	21.858	22.452	22.452	3.844	0.212	0.824	0.591	1.149	0.302
Sham	60A	mmu-miR-297b_001626	0	0	1	Undetermined	24.583	24.583	5.341		1
PBBI	25A	hsa-miR-871_002354	0	0	1	Undetermined
PBBI	52A	mmu-miR-346_001064	0	0	1	Undetermined	20.187	20.187	2.126	0.382	1.265	0.044	36.437	0.647
Sham	59B	mmu-miR-217_001133	1.219	0.889	1	25.723	26.813	26.813	6.151	0.189	1	0.739	1.353	1
Sham	57A	mmu-miR-878-5p_002540	0.423	0	1	Undetermined					1
Sham	56A	mmu-miR-878-5p_002540	0	0	1	Undetermined					1
Sham	29A	mmu-miR-878-5p_002540	0.599	0	1	Undetermined					1
PBBI	24B	rno-miR-148b-5p_002058	1.56	0.973	1	22.796	22.226	22.226	1.53	0.222	0.907	0.636	1.293	0.713
PBBI	24A	mmu-miR-18b_002466	0.613	0	1	Undetermined
Sham	28A	mmu-miR-878-5p_002540	0	0	1	Undetermined					1
PBBI	23B	rno-miR-148b-5p_002058	1.561	0.963	1	21.465	22.226	22.226	1.53	0.222	0.907	0.636	1.293	0.713
PBBI	25A	mmu-miR-18b_002466	0.655	0	1	Undetermined
Sham	29B	mmu-miR-2134_241120	1.562	0.945	1	16.535	16.305	16.305	-4.358	0.175	1	0.76	1.316	1
Sham	26B	rno-miR-148b-5p_002058	1.5	0.971	1	21.776	22.052	22.052	1.389	0.14	1	0.803	1.245	1
Sham	27A	mmu-miR-878-5p_002540	0	0	1	Undetermined					1
PBBI	52A	mmu-miR-293_001794	0	0	1	Undetermined
Sham	26A	mmu-miR-18b_002466	0.556	0	1	Undetermined					1
Sham	59B	mmu-miR-700_001634	0.919	0.342	1	20.771	22.465	22.465	1.714	0.473	1	0.461	2.171	1
PBBI	25B	rno-miR-148b-5p_002058	1.498	0.969	1	22.335	22.226	22.226	1.53	0.222	0.907	0.636	1.293	0.713
Sham	26A	mmu-miR-878-5p_002540	0	0	1	Undetermined					1
Sham	59B	mmu-miR-1957_121163	1.141	0.311	1	18.009	16.582	16.582	-4.08	0.971	1	0.212	4.718	1
PBBI	51A	mmu-miR-293_001794	0.691	0	1	Undetermined
Sham	60A	mmu-miR-380-3p_001071	1.402	0.945	1	25.494	25.008	25.008	6.123	0.214	1	0.714	1.4	1
Sham	29A	mmu-miR-340-5p_002258	1.577	0.983	1	16.675	16.94	16.94	-1.946	0.128	1	0.818	1.223	1
Sham	27A	mmu-miR-18b_002466	0.579	0	1	Undetermined					1
Sham	27B	mmu-miR-217_001133	1.163	0.876	1	27.155	26.813	26.813	6.151	0.189	1	0.739	1.353	1
PBBI	25A	mmu-miR-878-5p_002540	0.682	0	1	Undetermined
Sham	28A	mmu-miR-18b_002466	0	0	1	Undetermined					1
Sham	28A	mmu-miR-340-5p_002258	1.565	0.978	1	17.282	16.94	16.94	-1.946	0.128	1	0.818	1.223	1
PBBI	24A	mmu-miR-878-5p_002540	0	0	1	Undetermined
Sham	26B	mmu-miR-217_001133	1.37	0.918	1	26.84	26.813	26.813	6.151	0.189	1	0.739	1.353	1
Sham	59B	hsa-miR-376a#_001287	1.367	0.969	1	19.296	19.056	19.056	-1.607	0.138	1	0.805	1.242	1
Sham	29A	mmu-miR-18b_002466	0	0	1	Undetermined					1
PBBI	23A	mmu-miR-878-5p_002540	0	0	1	Undetermined
Sham	27A	mmu-miR-340-5p_002258	1.582	0.976	1	17.777	16.94	16.94	-1.946	0.128	1	0.818	1.223	1
Sham	29B	mmu-miR-217_001133	1.283	0.916	1	27.38	26.813	26.813	6.151	0.189	1	0.739	1.353	1
Sham	58B	hsa-miR-376a#_001287	1.359	0.942	1	19.197	19.056	19.056	-1.607	0.138	1	0.805	1.242	1
PBBI	22B	rno-miR-148b-5p_002058	1.557	0.985	1	24.928	22.226	22.226	1.53	0.222	0.907	0.636	1.293	0.713
Sham	26A	mmu-miR-340-5p_002258	1.581	0.968	1	16.408	16.94	16.94	-1.946	0.128	1	0.818	1.223	1
PBBI	22A	mmu-miR-878-5p_002540	0.517	0	1	Undetermined
Sham	28B	mmu-miR-217_001133	0.617	0	1	Undetermined	26.813	26.813	6.151	0.189	1	0.739	1.353	1
Sham	57B	hsa-miR-376a#_001287	1.256	0.777	1	18.718	19.056	19.056	-1.607	0.138	1	0.805	1.242	1
PBBI	21B	rno-miR-148b-5p_002058	1.556	0.976	1	21.711	22.226	22.226	1.53	0.222	0.907	0.636	1.293	0.713
PBBI	21A	mmu-miR-878-5p_002540	0.614	0	1	Undetermined
PBBI	25A	mmu-miR-340-5p_002258	1.549	0.945	1	16.208	16.771	16.771	-1.837	0.196	0.927	0.682	1.26	0.813
PBBI	53B	mmu-miR-700_001634	0.666	0.717	1	23.743	21.647	21.647	1.201	0.868	1.427	0.344	5.918	0.246
Sham	28A	hsa-miR-150_000473	1.476	0.954	1	11.68	11.25	11.25	-7.636	0.127	1	0.82	1.22	1
PBBI	22B	mmu-miR-203#_002580	0	0	1	Undetermined
Sham	58B	mmu-miR-1937B_241023	1.542	0.95	1	9.647	10.017	10.017	-10.646	0.131	1	0.814	1.228	1
Sham	27A	mmu-miR-220_002468	0.644	0	1	Undetermined					1
Sham	59B	rno-miR-20b_001326	1.245	0.734	1	22.869	22.857	22.857	2.194	0.714	1	0.327	3.062	1
PBBI	22B	mmu-miR-2134_241120	1.587	0.972	1	19.822	16.66	16.66	-4.037	0.224	0.8	0.559	1.145	0.304
Sham	56B	hsa-miR-376a#_001287	1.331	0.928	1	19.159	19.056	19.056	-1.607	0.138	1	0.805	1.242	1
Sham	30B	hsa-miR-363#_001283	0	0	1	Undetermined	26.216	26.216	6.056		1
Sham	60B	mmu-miR-712_002636	1.37	0.247	1	16.911	17.187	17.187	-3.476	0.792	1	0.289	3.464	1
Sham	27A	hsa-miR-150_000473	1.489	0.854	1	11.534	11.25	11.25	-7.636	0.127	1	0.82	1.22	1
PBBI	21B	mmu-miR-203#_002580	0.744	0	1	Undetermined
Sham	59B	mmu-miR-1937B_241023	1.555	0.93	1	9.915	10.017	10.017	-10.646	0.131	1	0.814	1.228	1
Sham	60B	hsa-miR-455_001280	1.552	0.964	1	19.941	20.486	20.486	-0.177	0.124	1	0.824	1.214	1
PBBI	21B	mmu-miR-2134_241120	1.591	0.958	1	16.219	16.66	16.66	-4.037	0.224	0.8	0.559	1.145	0.304
Sham	26A	mmu-miR-220_002468	0.582	0	1	Undetermined					1
Sham	58B	rno-miR-20b_001326	1.262	0.919	1	23.347	22.857	22.857	2.194	0.714	1	0.327	3.062	1
Sham	30A	mmu-miR-505_001655	0.625	0.355	1	17.358	17.358	17.358	-2.043		1
PBBI	55B	hsa-miR-376a#_001287	1.337	0.932	1	18.712	19.241	19.241	-1.362	0.101	0.844	0.716	0.995	0.13
PBBI	51B	mmu-miR-700_001634	1.027	0.828	1	23.195	21.647	21.647	1.201	0.868	1.427	0.344	5.918	0.246
PBBI	24B	mmu-miR-203#_002580	0.687	0	1	Undetermined
PBBI	24B	mmu-miR-2134_241120	1.489	0.906	1	16.402	16.66	16.66	-4.037	0.224	0.8	0.559	1.145	0.304
Sham	29A	mmu-miR-220_002468	0	0	1	Undetermined					1
Sham	57B	rno-miR-20b_001326	1.162	0.505	1	21.813	22.857	22.857	2.194	0.714	1	0.327	3.062	1
PBBI	52B	mmu-miR-700_001634	0	0.696	1	21.28	21.647	21.647	1.201	0.868	1.427	0.344	5.918	0.246
PBBI	23B	mmu-miR-203#_002580	0	0	1	Undetermined
Sham	29A	hsa-miR-150_000473	1.447	0.921	1	10.95	11.25	11.25	-7.636	0.127	1	0.82	1.22	1
Sham	28A	mmu-miR-220_002468	0.782	0	1	Undetermined					1
Sham	56B	rno-miR-20b_001326	1.14	0.323	1	16.444	22.857	22.857	2.194	0.714	1	0.327	3.062	1
PBBI	23B	mmu-miR-2134_241120	1.616	0.962	1	16.29	16.66	16.66	-4.037	0.224	0.8	0.559	1.145	0.304
Sham	30B	mmu-miR-669L_121149	1.034	0.584	1	21.361	19.743	19.743	-0.92	0.886	1	0.249	4.011	1
PBBI	53B	hsa-miR-376a#_001287	1.288	0.865	1	18.16	19.241	19.241	-1.362	0.101	0.844	0.716	0.995	0.13
PBBI	21A	mmu-miR-93_001090	1.634	0.969	1	16.704	17.248	17.248	-1.36	0.143	0.922	0.737	1.154	0.571
PBBI	24A	mmu-miR-495_001663	1.651	0.975	1	15.808	15.794	15.794	-2.814	0.095	0.79	0.68	0.917	0.024
PBBI	55B	rno-miR-20b_001326	1.029	0.324	1	17.74	21.433	21.433	0.737	1.149	2.746	0.437	17.242	0.374
Sham	26B	mmu-miR-203#_002580	0	0	1	Undetermined					1
Sham	26B	mmu-miR-2134_241120	1.553	0.954	1	16.478	16.305	16.305	-4.358	0.175	1	0.76	1.316	1
Sham	57B	mmu-miR-700_001634	0.94	0.603	1	22.952	22.465	22.465	1.714	0.473	1	0.461	2.171	1
PBBI	52B	hsa-miR-376a#_001287	1.377	0.96	1	19.305	19.241	19.241	-1.362	0.101	0.844	0.716	0.995	0.13
PBBI	23A	mmu-miR-495_001663	1.629	0.976	1	15.286	15.794	15.794	-2.814	0.095	0.79	0.68	0.917	0.024
PBBI	23A	mmu-miR-220_002468	0.857	0	1	Undetermined
PBBI	21A	mmu-miR-220_002468	0.71	0	1	Undetermined
PBBI	25B	mmu-miR-2134_241120	1.568	0.955	1	16.388	16.66	16.66	-4.037	0.224	0.8	0.559	1.145	0.304
PBBI	25A	mmu-miR-495_001663	1.558	0.968	1	15.483	15.794	15.794	-2.814	0.095	0.79	0.68	0.917	0.024
PBBI	25B	mmu-miR-203#_002580	0.43	0	1	Undetermined
PBBI	55B	mmu-miR-1937B_241023	1.576	0.962	1	9.475	9.967	9.967	-10.729	0.167	1.059	0.811	1.383	0.614
Sham	58B	mmu-miR-700_001634	0.976	0.519	1	20.563	22.465	22.465	1.714	0.473	1	0.461	2.171	1
Sham	30A	hsa-miR-222_002276	1.597	0.889	1	11.285	10.554	10.554	-8.332	0.158	1	0.78	1.282	1
Sham	60B	mmu-miR-872#_002542	1.53	0.977	1	18.722	18.876	18.876	-1.787	0.175	1	0.759	1.317	1
PBBI	51B	hsa-miR-376a#_001287	0.723	0	1	Undetermined	19.241	19.241	-1.362	0.101	0.844	0.716	0.995	0.13
Sham	60A	hsa-miR-871_002354	0	0	1	Undetermined					1
PBBI	22A	mmu-miR-220_002468	0	0	1	Undetermined
Sham	56B	mmu-miR-1937B_241023	1.568	0.957	1	9.473	10.017	10.017	-10.646	0.131	1	0.814	1.228	1
Sham	28B	mmu-miR-2134_241120	1.563	0.958	1	17.775	16.305	16.305	-4.358	0.175	1	0.76	1.316	1
PBBI	53B	rno-miR-20b_001326	1.019	0.44	1	12.906	21.433	21.433	0.737	1.149	2.746	0.437	17.242	0.374
PBBI	55B	mmu-miR-700_001634	0.886	0.746	1	21.435	21.647	21.647	1.201	0.868	1.427	0.344	5.918	0.246
PBBI	25A	mmu-miR-220_002468	0	0	1	Undetermined
Sham	29B	mmu-miR-203#_002580	0	0	1	Undetermined					1
Sham	60B	mmu-miR-717_001652	0.524	0	1	Undetermined					1
PBBI	21A	mmu-miR-495_001663	1.625	0.976	1	15.489	15.794	15.794	-2.814	0.095	0.79	0.68	0.917	0.024
PBBI	52B	rno-miR-20b_001326	1.225	0.918	1	23.546	21.433	21.433	0.737	1.149	2.746	0.437	17.242	0.374
Sham	27B	mmu-miR-203#_002580	0	0	1	Undetermined					1
Sham	27B	mmu-miR-2134_241120	1.519	0.94	1	16.533	16.305	16.305	-4.358	0.175	1	0.76	1.316	1
Sham	57B	mmu-miR-1937B_241023	1.557	0.944	1	9.349	10.017	10.017	-10.646	0.131	1	0.814	1.228	1
Sham	56B	mmu-miR-700_001634	0	0.582	1	22.896	22.465	22.465	1.714	0.473	1	0.461	2.171	1
Sham	60B	mmu-miR-15a#_002488	1.223	0.535	1	23.968	22.507	22.507	1.783	1.311	1	0.108	9.245	1
PBBI	24A	mmu-miR-220_002468	0	0	1	Undetermined
Sham	30B	hsa-miR-744#_002325	1.562	0.977	1	22.602	21.65	21.65	0.987	0.128	1	0.818	1.223	1
Sham	60B	hsa-let-7e#_002407	1.525	0.976	1	25.402	25.014	25.014	4.351	0.267	1	0.658	1.52	1
PBBI	22A	mmu-miR-495_001663	1.607	0.976	1	18.534	15.794	15.794	-2.814	0.095	0.79	0.68	0.917	0.024
Sham	28B	mmu-miR-203#_002580	0.417	0	1	Undetermined					1
PBBI	54A	mmu-miR-453_002484	0.868	0	1	Undetermined	15.196	15.196	-3.474	0.397	0.715	0.298	1.715
PBBI	23B	mmu-miR-669O_121176	0.701	0.762	1	21.908	23.69	23.69	3.217	0.676	0.462	0.062	3.468	0.526
Sham	59A	mmu-miR-302c_002558	0.739	0	1	Undetermined					1
PBBI	51B	mmu-miR-1937B_241023	1.584	0.952	1	10.132	9.967	9.967	-10.729	0.167	1.059	0.811	1.383	0.614
PBBI	22B	hsa-miR-485-5p_001036	1.014	0.463	1	20.956	18.877	18.877	-1.819	0.111	0.935	0.783	1.118	0.561
PBBI	24A	mmu-miR-93_001090	1.636	0.967	1	17.241	17.248	17.248	-1.36	0.143	0.922	0.737	1.154	0.571
Sham	29A	mmu-miR-495_001663	1.569	0.96	1	15.756	15.731	15.731	-3.155	0.087	1	0.872	1.147	1
PBBI	52B	rno-miR-632_241110	1.181	0.359	1	18.65	18.526	18.526	-2.17	1.049	4.124	0.771	22.056	0.264
Sham	58A	mmu-miR-302c_002558	0.887	0	1	Undetermined					1
Sham	60B	hsa-miR-376a#_001287	1.248	0.711	1	18.054	19.056	19.056	-1.607	0.138	1	0.805	1.242	1
PBBI	55A	mmu-miR-453_002484	0	0	1	Undetermined	15.196	15.196	-3.474	0.397	0.715	0.298	1.715
PBBI	22B	mmu-miR-669O_121176	0	0	1	Undetermined	23.69	23.69	3.217	0.676	0.462	0.062	3.468	0.526
PBBI	21B	hsa-miR-485-5p_001036	1.227	0.567	1	18.499	18.877	18.877	-1.819	0.111	0.935	0.783	1.118	0.561
PBBI	25A	mmu-miR-93_001090	1.535	0.959	1	16.824	17.248	17.248	-1.36	0.143	0.922	0.737	1.154	0.571
PBBI	53B	rno-miR-632_241110	1.214	0.6	1	22.808	18.526	18.526	-2.17	1.049	4.124	0.771	22.056	0.264
Sham	28A	mmu-miR-495_001663	1.57	0.971	1	16.283	15.731	15.731	-3.155	0.087	1	0.872	1.147	1
PBBI	52B	hsa-let-7e#_002407	1.434	0.967	1	25.538	25.44	25.44	4.744	0.251	0.762	0.51	1.137	0.293
Sham	56A	mmu-miR-453_002484	0.732	0	1	Undetermined	16.38	16.38	-3.958		1
PBBI	21B	mmu-miR-669O_121176	0	0	1	Undetermined	23.69	23.69	3.217	0.676	0.462	0.062	3.468	0.526
PBBI	53B	mmu-miR-1937B_241023	1.553	0.916	1	9.194	9.967	9.967	-10.729	0.167	1.059	0.811	1.383	0.614
PBBI	24B	hsa-miR-485-5p_001036	1.229	0.624	1	18.631	18.877	18.877	-1.819	0.111	0.935	0.783	1.118	0.561
Sham	60B	rno-miR-20b_001326	1.137	0.719	1	23.284	22.857	22.857	2.194	0.714	1	0.327	3.062	1
PBBI	22A	mmu-miR-93_001090	1.612	0.967	1	20.691	17.248	17.248	-1.36	0.143	0.922	0.737	1.154	0.571
Sham	28A	hsa-miR-222_002276	1.521	0.936	1	10.303	10.554	10.554	-8.332	0.158	1	0.78	1.282	1
Sham	27A	mmu-miR-495_001663	1.576	0.974	1	16.357	15.731	15.731	-3.155	0.087	1	0.872	1.147	1
PBBI	21A	hsa-miR-150_000473	1.567	0.94	1	10.769	11.384	11.384	-7.224	0.149	0.752	0.595	0.95	0.066
Sham	30A	hsa-miR-331-5p_002233	1.585	0.938	1	24.285	22.451	22.451	3.565	0.26	1	0.665	1.504	1
PBBI	51B	hsa-let-7e#_002407	1.611	0.983	1	24.651	25.44	25.44	4.744	0.251	0.762	0.51	1.137	0.293
Sham	57A	mmu-miR-453_002484	0.324	0	1	Undetermined	16.38	16.38	-3.958		1
Sham	60B	mmu-miR-2182_241119	1.34	0.901	1	22.19	21.754	21.754	1.091	0.667	1	0.351	2.846	1
PBBI	23B	hsa-miR-485-5p_001036	1.278	0.657	1	18.459	18.877	18.877	-1.819	0.111	0.935	0.783	1.118	0.561
PBBI	52B	mmu-miR-1937B_241023	1.549	0.945	1	9.488	9.967	9.967	-10.729	0.167	1.059	0.811	1.383	0.614
PBBI	55B	rno-miR-632_241110	1.235	0.491	1	20.467	18.526	18.526	-2.17	1.049	4.124	0.771	22.056	0.264
PBBI	23A	mmu-miR-93_001090	1.639	0.965	1	16.566	17.248	17.248	-1.36	0.143	0.922	0.737	1.154	0.571
Sham	29A	hsa-miR-222_002276	1.545	0.929	1	10.195	10.554	10.554	-8.332	0.158	1	0.78	1.282	1
Sham	26A	mmu-miR-495_001663	1.565	0.953	1	15.5	15.731	15.731	-3.155	0.087	1	0.872	1.147	1
Sham	26B	mmu-miR-541_002562	1.459	0.945	1	21.262	21.714	21.714	1.05	0.141	1	0.802	1.247	1
PBBI	22A	hsa-miR-150_000473	1.59	0.963	1	14.641	11.384	11.384	-7.224	0.149	0.752	0.595	0.95	0.066
Sham	28A	mmu-miR-93_001090	1.528	0.948	1	18.137	17.409	17.409	-1.477	0.123	1	0.825	1.212	1
Sham	26A	hsa-miR-222_002276	1.557	0.913	1	9.946	10.554	10.554	-8.332	0.158	1	0.78	1.282	1
PBBI	23A	hsa-miR-150_000473	1.59	0.959	1	10.414	11.384	11.384	-7.224	0.149	0.752	0.595	0.95	0.066
Sham	26B	hsa-miR-485-5p_001036	1.259	0.7	1	18.814	18.748	18.748	-1.915	0.064	1	0.904	1.106	1
Sham	27B	mmu-miR-541_002562	1.409	0.898	1	21.798	21.714	21.714	1.05	0.141	1	0.802	1.247	1
Sham	60A	hsa-miR-135a_000460	1.498	0.97	1	19.846	16.396	16.396	-2.49	0.281	1	0.644	1.553	1
PBBI	53B	hsa-let-7e#_002407	1.369	0.917	1	25.229	25.44	25.44	4.744	0.251	0.762	0.51	1.137	0.293
PBBI	51A	mmu-miR-453_002484	0.622	0	1	Undetermined	15.196	15.196	-3.474	0.397	0.715	0.298	1.715
Sham	29A	mmu-miR-93_001090	1.576	0.978	1	17.014	17.409	17.409	-1.477	0.123	1	0.825	1.212	1
PBBI	24A	hsa-miR-150_000473	1.605	0.935	1	11.027	11.384	11.384	-7.224	0.149	0.752	0.595	0.95	0.066
Sham	27A	hsa-miR-222_002276	1.565	0.893	1	11.095	10.554	10.554	-8.332	0.158	1	0.78	1.282	1
PBBI	25B	hsa-miR-485-5p_001036	1.242	0.684	1	19.162	18.877	18.877	-1.819	0.111	0.935	0.783	1.118	0.561
Sham	29B	hsa-miR-485-5p_001036	1.257	0.723	1	19.235	18.748	18.748	-1.915	0.064	1	0.904	1.106	1
Sham	56B	hsa-let-7e#_002407	1.495	0.975	1	23.828	25.014	25.014	4.351	0.267	1	0.658	1.52	1
Sham	28B	mmu-miR-541_002562	1.424	0.963	1	21.942	21.714	21.714	1.05	0.141	1	0.802	1.247	1
PBBI	52A	mmu-miR-453_002484	0.67	0	1	Undetermined	15.196	15.196	-3.474	0.397	0.715	0.298	1.715
PBBI	51A	hsa-let-7b_000378	1.632	0.976	1	14.322	15.098	15.098	-3.511	0.629	0.684	0.255	1.834	0.798
PBBI	24A	hsa-miR-222_002276	1.652	0.965	1	10.344	10.542	10.542	-8.066	0.2	0.832	0.608	1.139	0.553
PBBI	25A	hsa-miR-150_000473	1.508	0.957	1	10.729	11.384	11.384	-7.224	0.149	0.752	0.595	0.95	0.066
Sham	26A	mmu-miR-93_001090	1.567	0.956	1	17.14	17.409	17.409	-1.477	0.123	1	0.825	1.212	1
Sham	60B	mmu-miR-700_001634	0.926	0	1	Undetermined	22.465	22.465	1.714	0.473	1	0.461	2.171	1
Sham	28B	hsa-miR-485-5p_001036	1.103	0.501	1	18.726	18.748	18.748	-1.915	0.064	1	0.904	1.106	1
PBBI	55B	hsa-let-7e#_002407	1.514	0.97	1	24.322	25.44	25.44	4.744	0.251	0.762	0.51	1.137	0.293
Sham	58A	hsa-miR-125b-1#_002378	1.547	0.968	1	22.76	23.089	23.089	4.203	0.119	1	0.83	1.205	1
Sham	29B	mmu-miR-541_002562	1.392	0.967	1	21.437	21.714	21.714	1.05	0.141	1	0.802	1.247	1
PBBI	53A	mmu-miR-453_002484	0.77	0.783	1	15.753	15.196	15.196	-3.474	0.397	0.715	0.298	1.715
PBBI	25A	hsa-miR-222_002276	1.541	0.917	1	10.28	10.542	10.542	-8.066	0.2	0.832	0.608	1.139	0.553
PBBI	51B	rno-miR-632_241110	1.325	0.491	1	21.788	18.526	18.526	-2.17	1.049	4.124	0.771	22.056	0.264
Sham	27A	mmu-miR-93_001090	1.566	0.975	1	18.302	17.409	17.409	-1.477	0.123	1	0.825	1.212	1
Sham	26A	hsa-miR-150_000473	1.522	0.943	1	11.143	11.25	11.25	-7.636	0.127	1	0.82	1.22	1
Sham	27B	hsa-miR-485-5p_001036	1.207	0.623	1	18.836	18.748	18.748	-1.915	0.064	1	0.904	1.106	1
Sham	59A	hsa-miR-125b-1#_002378	1.482	0.975	1	22.838	23.089	23.089	4.203	0.119	1	0.83	1.205	1
PBBI	52B	mmu-miR-1957_121163	1.141	0.363	1	19.76	18.339	18.339	-2.357	0.506	0.303	0.135	0.68	0.249
PBBI	23A	mmu-miR-340-5p_002258	1.611	0.96	1	15.907	16.771	16.771	-1.837	0.196	0.927	0.682	1.26	0.813
PBBI	53A	hsa-let-7b_000378	1.596	0.975	1	15.309	15.098	15.098	-3.511	0.629	0.684	0.255	1.834	0.798
PBBI	25A	mmu-miR-501#_001651	1.133	0.708	1	23.553	22.566	22.566	3.958	0.553	1.195	0.502	2.846	0.366
PBBI	22B	mmu-miR-217_001133	1.017	0.216	1	18.575	26.005	26.005	5.309	1.233	1.793	0.25	12.869	0.346
PBBI	51A	mmu-miR-302c_002558	0.807	0	1	Undetermined
Sham	58A	mmu-miR-293_001794	0	0	1	Undetermined	28.935	28.935	10.372		1
Sham	58B	hsa-let-7e#_002407	1.497	0.964	1	23.79	25.014	25.014	4.351	0.267	1	0.658	1.52	1
PBBI	22B	mmu-miR-541_002562	1.452	0.957	1	25.092	21.928	21.928	1.232	0.247	0.882	0.594	1.308	0.797
Sham	57A	hsa-miR-125b-1#_002378	1.506	0.979	1	22.615	23.089	23.089	4.203	0.119	1	0.83	1.205	1
PBBI	53B	mmu-miR-1957_121163	1.098	0.205	1	17.388	18.339	18.339	-2.357	0.506	0.303	0.135	0.68	0.249
PBBI	24A	mmu-miR-340-5p_002258	1.637	0.966	1	16.744	16.771	16.771	-1.837	0.196	0.927	0.682	1.26	0.813
PBBI	52A	hsa-let-7b_000378	1.604	0.977	1	14.171	15.098	15.098	-3.511	0.629	0.684	0.255	1.834	0.798
Sham	26A	mmu-miR-501#_001651	1.239	0.81	1	22.755	23.101	23.101	4.215	0.144	1	0.798	1.254	1
Sham	30B	mmu-miR-1944_121189	0.47	0	1	Undetermined					1
PBBI	23B	mmu-miR-217_001133	1.373	0.928	1	26.501	26.005	26.005	5.309	1.233	1.793	0.25	12.869	0.346
Sham	59A	mmu-miR-293_001794	0.52	0	1	Undetermined	28.935	28.935	10.372		1
Sham	56A	hsa-miR-125b-1#_002378	1.416	0.972	1	22.088	23.089	23.089	4.203	0.119	1	0.83	1.205	1
Sham	57B	hsa-let-7e#_002407	1.434	0.917	1	25.281	25.014	25.014	4.351	0.267	1	0.658	1.52	1
PBBI	23B	mmu-miR-541_002562	1.524	0.965	1	21.593	21.928	21.928	1.232	0.247	0.882	0.594	1.308	0.797
Sham	60B	mmu-miR-877#_002548	1.507	0.958	1	18.267	18.463	18.463	-2.201	0.104	1	0.85	1.176	1
PBBI	21A	mmu-miR-340-5p_002258	1.611	0.974	1	16.544	16.771	16.771	-1.837	0.196	0.927	0.682	1.26	0.813
PBBI	55A	hsa-let-7b_000378	1.592	0.97	1	14.169	15.098	15.098	-3.511	0.629	0.684	0.255	1.834	0.798
PBBI	53A	mmu-miR-302c_002558	0.468	0	1	Undetermined
Sham	29B	mmu-miR-669O_121176	0	0.454	1	24.113	22.582	22.582	2.103	0.996	1	0	6,430.650	1
PBBI	24B	mmu-miR-217_001133	1.148	0.382	1	23.828	26.005	26.005	5.309	1.233	1.793	0.25	12.869	0.346
PBBI	23A	mmu-miR-501#_001651	1.293	0.869	1	22.475	22.566	22.566	3.958	0.553	1.195	0.502	2.846	0.366
PBBI	55A	hsa-miR-125b-1#_002378	1.466	0.96	1	22.396	23.219	23.219	4.611	0.298	0.754	0.472	1.202	0.308
PBBI	24B	mmu-miR-541_002562	1.532	0.964	1	21.766	21.928	21.928	1.232	0.247	0.882	0.594	1.308	0.797
Sham	30A	mmu-miR-18b_002466	0.693	0	1	Undetermined					1
PBBI	51B	mmu-miR-1957_121163	1.107	0.179	1	17.561	18.339	18.339	-2.357	0.506	0.303	0.135	0.68	0.249
PBBI	22A	mmu-miR-340-5p_002258	1.629	0.977	1	20.416	16.771	16.771	-1.837	0.196	0.927	0.682	1.26	0.813
PBBI	54A	hsa-let-7b_000378	1.619	0.953	1	13.832	15.098	15.098	-3.511	0.629	0.684	0.255	1.834	0.798
Sham	28B	mmu-miR-669O_121176	0	0	1	Undetermined	22.582	22.582	2.103	0.996	1	0	6,430.650	1
PBBI	25B	mmu-miR-217_001133	1.063	0.68	1	28.352	26.005	26.005	5.309	1.233	1.793	0.25	12.869	0.346
PBBI	52A	mmu-miR-302c_002558	0.746	0	1	Undetermined
PBBI	24A	mmu-miR-501#_001651	1.223	0.8	1	22.587	22.566	22.566	3.958	0.553	1.195	0.502	2.846	0.366
PBBI	25B	mmu-miR-541_002562	1.467	0.966	1	21.7	21.928	21.928	1.232	0.247	0.882	0.594	1.308	0.797
PBBI	54A	hsa-miR-125b-1#_002378	1.473	0.965	1	22.525	23.219	23.219	4.611	0.298	0.754	0.472	1.202	0.308
Sham	59B	hsa-let-7e#_002407	1.467	0.974	1	25.95	25.014	25.014	4.351	0.267	1	0.658	1.52	1
Sham	57A	hsa-let-7b_000378	1.612	0.96	1	13.825	14.828	14.828	-4.058	0.167	1	0.769	1.3	1
Sham	56B	rno-miR-632_241110	1.216	0.442	1	20.089	20.537	20.537	-0.126	0.739	1	0.314	3.186	1
PBBI	53A	mmu-miR-293_001794	0.453	0	1	Undetermined
PBBI	53A	hsa-miR-125b-1#_002378	1.495	0.96	1	26.742	23.219	23.219	4.611	0.298	0.754	0.472	1.202	0.308
Sham	60B	mmu-miR-292-3p_001054	0.97	0.538	1	21.315	21.733	21.733	1.018	0.25	1	0.618	1.618	1
Sham	57B	mmu-miR-1957_121163	0.991	0.392	1	19.878	16.582	16.582	-4.08	0.971	1	0.212	4.718	1
PBBI	54A	mmu-miR-293_001794	0	0	1	Undetermined
Sham	27B	mmu-miR-669O_121176	0.681	0	1	Undetermined	22.582	22.582	2.103	0.996	1	0	6,430.650	1
PBBI	21A	mmu-miR-501#_001651	1.178	0.778	1	23.667	22.566	22.566	3.958	0.553	1.195	0.502	2.846	0.366
PBBI	55A	mmu-miR-302c_002558	0	0	1	Undetermined
Sham	56A	hsa-let-7b_000378	1.589	0.966	1	14.001	14.828	14.828	-4.058	0.167	1	0.769	1.3	1
Sham	57B	rno-miR-632_241110	1.218	0.41	1	20.368	20.537	20.537	-0.126	0.739	1	0.314	3.186	1
Sham	58B	mmu-miR-1957_121163	1.122	0.176	1	16.447	16.582	16.582	-4.08	0.971	1	0.212	4.718	1
PBBI	52A	hsa-miR-125b-1#_002378	1.483	0.958	1	22.315	23.219	23.219	4.611	0.298	0.754	0.472	1.202	0.308
PBBI	55A	mmu-miR-293_001794	0.33	0	1	Undetermined
Sham	26B	mmu-miR-669O_121176	0	0	1	Undetermined	22.582	22.582	2.103	0.996	1	0	6,430.650	1
PBBI	22A	mmu-miR-501#_001651	0.861	0.321	1	20.383	22.566	22.566	3.958	0.553	1.195	0.502	2.846	0.366
PBBI	54A	mmu-miR-302c_002558	0	0	1	Undetermined
Sham	58B	rno-miR-632_241110	1.278	0.726	1	21.959	20.537	20.537	-0.126	0.739	1	0.314	3.186	1
Sham	56A	mmu-miR-293_001794	0	0	1	Undetermined	28.935	28.935	10.372		1
PBBI	55B	mmu-miR-1957_121163	1.06	0.167	1	16.372	18.339	18.339	-2.357	0.506	0.303	0.135	0.68	0.249
PBBI	51A	hsa-miR-125b-1#_002378	1.544	0.975	1	22.609	23.219	23.219	4.611	0.298	0.754	0.472	1.202	0.308
Sham	57A	mmu-miR-302c_002558	0.524	0	1	Undetermined					1
Sham	59A	hsa-let-7b_000378	1.597	0.97	1	14.059	14.828	14.828	-4.058	0.167	1	0.769	1.3	1
Sham	29B	hsa-miR-363#_001283	0	0	1	Undetermined	26.216	26.216	6.056		1
PBBI	25B	mmu-miR-669O_121176	0.748	0.593	1	24.871	23.69	23.69	3.217	0.676	0.462	0.062	3.468	0.526
Sham	59B	rno-miR-632_241110	1.288	0.852	1	22.802	20.537	20.537	-0.126	0.739	1	0.314	3.186	1
Sham	57A	mmu-miR-293_001794	0.273	0	1	Undetermined	28.935	28.935	10.372		1
Sham	56B	mmu-miR-1957_121163	1.044	0.105	1	14.064	16.582	16.582	-4.08	0.971	1	0.212	4.718	1
Sham	58A	hsa-let-7b_000378	1.605	0.983	1	15.167	14.828	14.828	-4.058	0.167	1	0.769	1.3	1
Sham	56A	mmu-miR-302c_002558	0.612	0	1	Undetermined					1
PBBI	21B	mmu-miR-541_002562	1.548	0.972	1	21.312	21.928	21.928	1.232	0.247	0.882	0.594	1.308	0.797
PBBI	21B	mmu-miR-217_001133	1.347	0.939	1	27.815	26.005	26.005	5.309	1.233	1.793	0.25	12.869	0.346
PBBI	24B	mmu-miR-669O_121176	0	0	1	Undetermined	23.69	23.69	3.217	0.676	0.462	0.062	3.468	0.526
Sham	28B	hsa-miR-363#_001283	0.426	0	1	Undetermined	26.216	26.216	6.056		1
PBBI	55A	hsa-miR-871_002354	0	0	1	Undetermined
PBBI	52B	mmu-miR-717_001652	0.333	0	1	Undetermined
PBBI	24B	hsa-miR-363#_001283	0.818	0	1	Undetermined	24.725	24.725	4.771	3.686	2.438	0	305,729,126,793,216.000
PBBI	22A	hsa-miR-449_001030	1.466	0.971	1	26.167	23.167	23.167	4.559	0.301	0.918	0.573	1.472	0.973
Sham	59B	mmu-miR-712_002636	1.388	0.278	1	15.77	17.187	17.187	-3.476	0.792	1	0.289	3.464	1
Sham	26B	mmu-miR-669L_121149	0	0.284	1	22.104	19.743	19.743	-0.92	0.886	1	0.249	4.011	1
PBBI	54A	hsa-miR-871_002354	0.394	0	1	Undetermined
PBBI	53B	mmu-miR-717_001652	0.661	0	1	Undetermined
PBBI	25B	hsa-miR-363#_001283	0.732	0	1	Undetermined	24.725	24.725	4.771	3.686	2.438	0	305,729,126,793,216.000
PBBI	23A	hsa-miR-449_001030	1.534	0.974	1	21.229	23.167	23.167	4.559	0.301	0.918	0.573	1.472	0.973
Sham	58B	mmu-miR-712_002636	1.146	0.401	1	16.658	17.187	17.187	-3.476	0.792	1	0.289	3.464	1
Sham	27B	mmu-miR-669L_121149	0.957	0.46	1	22.525	19.743	19.743	-0.92	0.886	1	0.249	4.011	1
PBBI	21A	mmu-miR-741_002457	0	0	1	Undetermined	14.283	14.283	-4.3		23.926
Sham	26B	hsa-miR-363#_001283	0.638	0	1	Undetermined	26.216	26.216	6.056		1
PBBI	24A	hsa-miR-449_001030	1.512	0.961	1	22.535	23.167	23.167	4.559	0.301	0.918	0.573	1.472	0.973
PBBI	53A	hsa-miR-871_002354	0.714	0	1	Undetermined
Sham	57B	mmu-miR-712_002636	1.391	0.287	1	15.337	17.187	17.187	-3.476	0.792	1	0.289	3.464	1
Sham	60A	mmu-miR-451_001141	1.614	0.963	1	21.75	20.242	20.242	1.356	0.165	1	0.772	1.296	1
Sham	60B	mmu-miR-10b#_002572	0.663	0	1	Undetermined					1
Sham	28B	mmu-miR-669L_121149	0	0.439	1	21.518	19.743	19.743	-0.92	0.886	1	0.249	4.011	1
PBBI	22A	mmu-miR-741_002457	0.841	0	1	Undetermined	14.283	14.283	-4.3		23.926
PBBI	52A	hsa-miR-871_002354	0	0	1	Undetermined
PBBI	25A	hsa-miR-449_001030	1.453	0.938	1	22.073	23.167	23.167	4.559	0.301	0.918	0.573	1.472	0.973
Sham	27B	hsa-miR-363#_001283	0	0	1	Undetermined	26.216	26.216	6.056		1
PBBI	55B	mmu-miR-717_001652	0.608	0	1	Undetermined
Sham	56B	mmu-miR-712_002636	1.089	0.375	1	14.894	17.187	17.187	-3.476	0.792	1	0.289	3.464	1
Sham	29B	mmu-miR-669L_121149	0.924	0.583	1	21.183	19.743	19.743	-0.92	0.886	1	0.249	4.011	1
PBBI	23A	mmu-miR-741_002457	0.768	0.435	1	14.283	14.283	14.283	-4.3		23.926
Sham	59A	hsa-miR-24_000402	1.539	0.977	1	9.518	9.555	9.555	-9.331	0.131	1	0.814	1.228	1
Sham	60A	mmu-miR-302c_002558	0.797	0	1	Undetermined					1
Sham	26A	hsa-miR-449_001030	1.434	0.95	1	24.228	23.322	23.322	4.436	0.227	1	0.701	1.427	1
PBBI	21B	mmu-miR-669L_121149	0.964	0.635	1	20.853	20.68	20.68	0.255	0.346	0.443	0.246	0.796	0.227
Sham	28A	mmu-miR-501#_001651	1.18	0.857	1	22.888	23.101	23.101	4.215	0.144	1	0.798	1.254	1
Sham	59A	hsa-miR-871_002354	0	0	1	Undetermined					1
PBBI	24A	mmu-miR-741_002457	0.45	0	1	Undetermined	14.283	14.283	-4.3		23.926
PBBI	22B	mmu-miR-669L_121149	0.714	0	1	Undetermined	20.68	20.68	0.255	0.346	0.443	0.246	0.796	0.227
Sham	60A	mmu-miR-293_001794	0	0	1	Undetermined	28.935	28.935	10.372		1
PBBI	55B	mmu-miR-712_002636	1.473	0.643	1	24.207	19.136	19.136	-1.56	1.531	0.265	0.023	3.062	0.465
Sham	56B	mmu-miR-717_001652	0	0	1	Undetermined					1
Sham	27A	mmu-miR-501#_001651	1.14	0.689	1	24.043	23.101	23.101	4.215	0.144	1	0.798	1.254	1
Sham	27A	hsa-miR-449_001030	1.507	0.968	1	23.418	23.322	23.322	4.436	0.227	1	0.701	1.427	1
PBBI	21B	hsa-miR-363#_001283	0	0	1	Undetermined	24.725	24.725	4.771	3.686	2.438	0	305,729,126,793,216.000
Sham	26A	mmu-miR-741_002457	0.818	0	1	Undetermined	18.47	18.47	0.281		1
Sham	59A	mmu-miR-384-5p_002602	1.673	0.953	1	10.002	10.155	10.155	-8.731	0.111	1	0.841	1.19	1
Sham	58A	hsa-miR-871_002354	0	0	1	Undetermined					1
PBBI	25A	mmu-miR-741_002457	0	0	1	Undetermined	14.283	14.283	-4.3		23.926
PBBI	23B	mmu-miR-669L_121149	0	0.473	1	20.974	20.68	20.68	0.255	0.346	0.443	0.246	0.796	0.227
Sham	57B	mmu-miR-717_001652	0	0	1	Undetermined					1
Sham	28A	hsa-miR-449_001030	1.446	0.935	1	22.446	23.322	23.322	4.436	0.227	1	0.701	1.427	1
Sham	27A	mmu-miR-741_002457	0.578	0	1	Undetermined	18.47	18.47	0.281		1
Sham	57A	hsa-miR-871_002354	0.451	0	1	Undetermined					1
PBBI	22B	hsa-miR-363#_001283	0.093	0	1	Undetermined	24.725	24.725	4.771	3.686	2.438	0	305,729,126,793,216.000
PBBI	24B	mmu-miR-669L_121149	0	0.433	1	19.453	20.68	20.68	0.255	0.346	0.443	0.246	0.796	0.227
Sham	58B	mmu-miR-717_001652	0	0	1	Undetermined					1
Sham	60A	mmu-miR-544_002550	1.606	0.981	1	21.139	18.887	18.887	0.002	0.142	1	0.8	1.25	1
PBBI	53B	mmu-miR-712_002636	1.41	0.348	1	17.707	19.136	19.136	-1.56	1.531	0.265	0.023	3.062	0.465
PBBI	23B	hsa-miR-363#_001283	1.176	0.148	1	21.012	24.725	24.725	4.771	3.686	2.438	0	305,729,126,793,216.000
Sham	60A	hsa-miR-19b_000396	1.497	0.971	1	13.762	12.493	12.493	-6.393	0.126	1	0.821	1.218	1
Sham	29A	hsa-miR-449_001030	1.494	0.958	1	22.209	23.322	23.322	4.436	0.227	1	0.701	1.427	1
Sham	28A	mmu-miR-741_002457	0.725	0	1	Undetermined	18.47	18.47	0.281		1
Sham	29A	mmu-miR-501#_001651	1.288	0.93	1	23.114	23.101	23.101	4.215	0.144	1	0.798	1.254	1
Sham	56A	hsa-miR-871_002354	0.836	0	1	Undetermined					1
PBBI	25B	mmu-miR-669L_121149	0.964	0.459	1	21.287	20.68	20.68	0.255	0.346	0.443	0.246	0.796	0.227
PBBI	52B	mmu-miR-712_002636	1.345	0.336	1	17.877	19.136	19.136	-1.56	1.531	0.265	0.023	3.062	0.465
Sham	59B	mmu-miR-717_001652	0.392	0	1	Undetermined					1
PBBI	51B	mmu-miR-712_002636	1.469	0.286	1	18.384	19.136	19.136	-1.56	1.531	0.265	0.023	3.062	0.465
PBBI	51B	mmu-miR-15a#_002488	0.808	0.484	1	14.462	20.198	20.198	-0.498	1.043	4.86	0.918	25.749	0.565
PBBI	25A	hsa-miR-487b_001285	1.52	0.966	1	15.519	15.745	15.745	-2.864	0.156	0.756	0.592	0.965	0.08
Sham	27B	mmu-miR-466G_241015	1.252	0.877	1	19.573	19.149	19.149	-1.514	0.124	1	0.824	1.214	1
PBBI	21B	hsa-miR-744#_002325	1.633	0.979	1	21.52	21.921	21.921	1.225	0.299	0.848	0.526	1.368	0.718
PBBI	23A	hsa-miR-487b_001285	1.536	0.959	1	14.794	15.745	15.745	-2.864	0.156	0.756	0.592	0.965	0.08
PBBI	24A	hsa-miR-487b_001285	1.59	0.971	1	15.772	15.745	15.745	-2.864	0.156	0.756	0.592	0.965	0.08
PBBI	52B	mmu-miR-15a#_002488	1.034	0.725	1	23.051	20.198	20.198	-0.498	1.043	4.86	0.918	25.749	0.565
PBBI	22B	hsa-miR-744#_002325	1.564	0.972	1	25.806	21.921	21.921	1.225	0.299	0.848	0.526	1.368	0.718
Sham	26B	mmu-miR-466G_241015	1.307	0.916	1	20.11	19.149	19.149	-1.514	0.124	1	0.824	1.214	1
PBBI	22A	hsa-miR-487b_001285	1.564	0.968	1	18.835	15.745	15.745	-2.864	0.156	0.756	0.592	0.965	0.08
PBBI	53B	mmu-miR-15a#_002488	0.849	0.324	1	21.411	20.198	20.198	-0.498	1.043	4.86	0.918	25.749	0.565
Sham	29B	mmu-miR-466G_241015	1.325	0.92	1	19.249	19.149	19.149	-1.514	0.124	1	0.824	1.214	1
PBBI	23B	hsa-miR-744#_002325	1.606	0.979	1	21.046	21.921	21.921	1.225	0.299	0.848	0.526	1.368	0.718
PBBI	21A	hsa-miR-487b_001285	1.532	0.936	1	15.574	15.745	15.745	-2.864	0.156	0.756	0.592	0.965	0.08
PBBI	24B	hsa-miR-744#_002325	1.608	0.973	1	22.082	21.921	21.921	1.225	0.299	0.848	0.526	1.368	0.718
Sham	28B	mmu-miR-466G_241015	1.305	0.917	1	18.472	19.149	19.149	-1.514	0.124	1	0.824	1.214	1
PBBI	22B	mmu-miR-466G_241015	0.881	0	1	Undetermined	19.015	19.015	-1.431	0.215	0.944	0.664	1.342	0.945
Sham	29A	dme-miR-7_000268	1.411	0.939	1	19.553	19.815	19.815	0.93	0.145	1	0.797	1.255	1
PBBI	23B	mmu-miR-466G_241015	1.398	0.964	1	18.72	19.015	19.015	-1.431	0.215	0.944	0.664	1.342	0.945
PBBI	51A	hsa-miR-871_002354	0	0	1	Undetermined
Sham	29B	mmu-miR-592_002017	1.591	0.978	1	17.729	17.851	17.851	-2.812	0.118	1	0.831	1.204	1
Sham	30A	mmu-miR-93_001090	1.569	0.956	1	18.092	17.409	17.409	-1.477	0.123	1	0.825	1.212	1
PBBI	21B	mmu-miR-466G_241015	1.339	0.94	1	18.593	19.015	19.015	-1.431	0.215	0.944	0.664	1.342	0.945
Sham	28B	mmu-miR-592_002017	1.575	0.971	1	17.731	17.851	17.851	-2.812	0.118	1	0.831	1.204	1
Sham	28A	dme-miR-7_000268	1.418	0.881	1	20.793	19.815	19.815	0.93	0.145	1	0.797	1.255	1
PBBI	25B	mmu-miR-466G_241015	1.264	0.78	1	19.028	19.015	19.015	-1.431	0.215	0.944	0.664	1.342	0.945
Sham	59A	mmu-miR-453_002484	0.782	0	1	Undetermined	16.38	16.38	-3.958		1
PBBI	24B	mmu-miR-466G_241015	1.334	0.887	1	19.455	19.015	19.015	-1.431	0.215	0.944	0.664	1.342	0.945
PBBI	51B	mmu-miR-717_001652	0.635	0	1	Undetermined
Sham	58A	mmu-miR-453_002484	0.739	0	1	Undetermined	16.38	16.38	-3.958		1
Sham	28A	mmu-miR-207_001198	1.013	0.722	1	19.683	20.487	20.487	1.83	0.295	1	0.617	1.621	1
Sham	59A	rno-miR-450_001345	1.443	0.955	1	21.039	20.991	20.991	2.105	0.162	1	0.775	1.29	1
Sham	56B	mmu-miR-877#_002548	1.501	0.949	1	18.233	18.463	18.463	-2.201	0.104	1	0.85	1.176	1
Sham	60A	hsa-miR-367_000555	0	0	1	Undetermined	25.424	25.424	6.803	1.634	1	0.063	15.99	1
Sham	58A	hsa-miR-19b_000396	1.457	0.93	1	11.787	12.493	12.493	-6.393	0.126	1	0.821	1.218	1
Sham	29B	hsa-miR-744#_002325	1.567	0.978	1	21.565	21.65	21.65	0.987	0.128	1	0.818	1.223	1
Sham	29A	mmu-miR-207_001198	0.807	0.53	1	20.84	20.487	20.487	1.83	0.295	1	0.617	1.621	1
Sham	59B	mmu-miR-15a#_002488	0	0	1	Undetermined	22.507	22.507	1.783	1.311	1	0.108	9.245	1
Sham	60A	mmu-miR-384-5p_002602	1.709	0.983	1	11.713	10.155	10.155	-8.731	0.111	1	0.841	1.19	1
Sham	58A	rno-miR-450_001345	1.497	0.96	1	20.283	20.991	20.991	2.105	0.162	1	0.775	1.29	1
Sham	57A	hsa-miR-19b_000396	1.466	0.97	1	11.758	12.493	12.493	-6.393	0.126	1	0.821	1.218	1
Sham	57B	mmu-miR-877#_002548	1.526	0.94	1	17.996	18.463	18.463	-2.201	0.104	1	0.85	1.176	1
PBBI	53B	hsa-miR-455_001280	1.564	0.961	1	19.566	20.522	20.522	-0.175	0.14	0.998	0.798	1.249	0.989
Sham	30B	mmu-miR-466G_241015	1.247	0.833	1	19.878	19.149	19.149	-1.514	0.124	1	0.824	1.214	1
Sham	26A	mmu-miR-207_001198	0	0	1	Undetermined	20.487	20.487	1.83	0.295	1	0.617	1.621	1
Sham	56B	hsa-miR-455_001280	1.541	0.962	1	19.889	20.486	20.486	-0.177	0.124	1	0.824	1.214	1
Sham	30A	hsa-miR-150_000473	1.48	0.934	1	11.865	11.25	11.25	-7.636	0.127	1	0.82	1.22	1
Sham	58A	mmu-miR-379_001138	1.601	0.969	1	14.616	15.037	15.037	-3.849	0.108	1	0.844	1.184	1
Sham	58B	mmu-miR-877#_002548	1.506	0.974	1	18.176	18.463	18.463	-2.201	0.104	1	0.85	1.176	1
Sham	59A	mmu-miR-379_001138	1.578	0.967	1	14.826	15.037	15.037	-3.849	0.108	1	0.844	1.184	1
Sham	60B	rno-miR-25#_002080	0.513	0	1	Undetermined					1
Sham	27A	mmu-miR-207_001198	0.978	0.562	1	20.963	20.487	20.487	1.83	0.295	1	0.617	1.621	1
Sham	57A	mmu-miR-379_001138	1.591	0.975	1	14.475	15.037	15.037	-3.849	0.108	1	0.844	1.184	1
Sham	59A	hsa-miR-19b_000396	1.46	0.917	1	12.063	12.493	12.493	-6.393	0.126	1	0.821	1.218	1
Sham	59B	mmu-miR-877#_002548	1.511	0.949	1	18.44	18.463	18.463	-2.201	0.104	1	0.85	1.176	1
PBBI	55B	hsa-miR-455_001280	1.573	0.98	1	19.84	20.522	20.522	-0.175	0.14	0.998	0.798	1.249	0.989
PBBI	51B	rno-miR-20b_001326	1.213	0.9	1	23.922	21.433	21.433	0.737	1.149	2.746	0.437	17.242	0.374
Sham	56A	mmu-miR-379_001138	1.572	0.965	1	13.752	15.037	15.037	-3.849	0.108	1	0.844	1.184	1
Sham	56B	mmu-miR-15a#_002488	0.956	0.503	1	21.738	22.507	22.507	1.783	1.311	1	0.108	9.245	1
Sham	26B	hsa-miR-744#_002325	1.533	0.914	1	21.095	21.65	21.65	0.987	0.128	1	0.818	1.223	1
PBBI	24A	mmu-miR-207_001198	1.015	0.563	1	19.201	20.296	20.296	1.92	0.61	0.94	0.334	2.645	0.613
Sham	28A	hsa-miR-487b_001285	1.516	0.959	1	15.894	15.618	15.618	-3.268	0.126	1	0.821	1.218	1
PBBI	51B	mmu-miR-2182_241119	1.43	0.939	1	23.268	22.598	22.598	1.902	0.254	0.57	0.38	0.855	0.304
PBBI	52B	mmu-miR-877#_002548	1.522	0.958	1	18.478	18.857	18.857	-1.84	0.216	0.779	0.552	1.099	0.192
PBBI	55A	rno-miR-450_001345	1.433	0.949	1	20.315	20.841	20.841	2.233	0.311	0.915	0.562	1.49	0.775
PBBI	52B	mmu-miR-485-3p_001943	1.554	0.98	1	18.344	18.588	18.588	-2.108	0.168	0.707	0.54	0.926	0.013
PBBI	55A	mmu-miR-379_001138	1.571	0.96	1	14.372	15.077	15.077	-3.532	0.1	0.803	0.686	0.938	0.064
PBBI	55B	mmu-miR-15a#_002488	0.799	0.53	1	21.258	20.198	20.198	-0.498	1.043	4.86	0.918	25.749	0.565
PBBI	25B	hsa-miR-744#_002325	1.549	0.963	1	21.83	21.921	21.921	1.225	0.299	0.848	0.526	1.368	0.718
Sham	29A	hsa-miR-487b_001285	1.516	0.958	1	15.381	15.618	15.618	-3.268	0.126	1	0.821	1.218	1
PBBI	25A	mmu-miR-207_001198	0.995	0.562	1	22.989	20.296	20.296	1.92	0.61	0.94	0.334	2.645	0.613
PBBI	51B	mmu-miR-485-3p_001943	1.639	0.977	1	18.773	18.588	18.588	-2.108	0.168	0.707	0.54	0.926	0.013
PBBI	52B	mmu-miR-2182_241119	1.373	0.933	1	22.652	22.598	22.598	1.902	0.254	0.57	0.38	0.855	0.304
PBBI	53B	mmu-miR-877#_002548	1.493	0.959	1	17.793	18.857	18.857	-1.84	0.216	0.779	0.552	1.099	0.192
PBBI	54A	rno-miR-450_001345	1.48	0.959	1	20.439	20.841	20.841	2.233	0.311	0.915	0.562	1.49	0.775
PBBI	54A	mmu-miR-379_001138	1.591	0.948	1	14.502	15.077	15.077	-3.532	0.1	0.803	0.686	0.938	0.064
Sham	58B	mmu-miR-15a#_002488	0	0	1	Undetermined	22.507	22.507	1.783	1.311	1	0.108	9.245	1
Sham	28B	hsa-miR-744#_002325	1.51	0.963	1	22.032	21.65	21.65	0.987	0.128	1	0.818	1.223	1
PBBI	22A	mmu-miR-207_001198	0.635	0	1	Undetermined	20.296	20.296	1.92	0.61	0.94	0.334	2.645	0.613
Sham	26A	hsa-miR-487b_001285	1.486	0.941	1	15.282	15.618	15.618	-3.268	0.126	1	0.821	1.218	1
PBBI	53B	mmu-miR-2182_241119	1.375	0.951	1	22.565	22.598	22.598	1.902	0.254	0.57	0.38	0.855	0.304
Sham	60B	rno-miR-632_241110	1.241	0.488	1	20.785	20.537	20.537	-0.126	0.739	1	0.314	3.186	1
PBBI	52B	hsa-miR-455_001280	1.588	0.961	1	20.568	20.522	20.522	-0.175	0.14	0.998	0.798	1.249	0.989
Sham	57A	rno-miR-450_001345	1.474	0.947	1	20.48	20.991	20.991	2.105	0.162	1	0.775	1.29	1
PBBI	53A	mmu-miR-379_001138	1.622	0.981	1	15.73	15.077	15.077	-3.532	0.1	0.803	0.686	0.938	0.064
Sham	30B	mmu-miR-2134_241120	1.52	0.931	1	16.65	16.305	16.305	-4.358	0.175	1	0.76	1.316	1
Sham	57B	mmu-miR-15a#_002488	1.021	0.419	1	22.29	22.507	22.507	1.783	1.311	1	0.108	9.245	1
Sham	60A	hsa-miR-24_000402	1.551	0.955	1	11.279	9.555	9.555	-9.331	0.131	1	0.814	1.228	1
Sham	27B	hsa-miR-744#_002325	1.553	0.979	1	21.639	21.65	21.65	0.987	0.128	1	0.818	1.223	1
Sham	30B	mmu-miR-669O_121176	0	0	1	Undetermined	22.582	22.582	2.103	0.996	1	0	6,430.650	1
Sham	27A	hsa-miR-487b_001285	1.498	0.955	1	16.316	15.618	15.618	-3.268	0.126	1	0.821	1.218	1
PBBI	23A	mmu-miR-207_001198	1.025	0	1	Undetermined	20.296	20.296	1.92	0.61	0.94	0.334	2.645	0.613
PBBI	51B	hsa-miR-455_001280	1.594	0.982	1	20.672	20.522	20.522	-0.175	0.14	0.998	0.798	1.249	0.989
Sham	56A	rno-miR-450_001345	1.412	0.945	1	20.054	20.991	20.991	2.105	0.162	1	0.775	1.29	1
PBBI	55B	mmu-miR-877#_002548	1.494	0.964	1	17.773	18.857	18.857	-1.84	0.216	0.779	0.552	1.099	0.192
Sham	56B	mmu-miR-485-3p_001943	1.562	0.984	1	17.828	18.055	18.055	-2.608	0.064	1	0.904	1.106	1
PBBI	55B	mmu-miR-2182_241119	1.345	0.925	1	22.411	22.598	22.598	1.902	0.254	0.57	0.38	0.855	0.304
Sham	59A	mmu-miR-544_002550	1.592	0.977	1	18.132	18.887	18.887	0.002	0.142	1	0.8	1.25	1
Sham	60A	mmu-miR-453_002484	0.95	0.695	1	16.38	16.38	16.38	-3.958		1
PBBI	24A	hsa-miR-484_001821	1.608	0.97	1	17.076	17.434	17.434	-1.175	0.224	0.657	0.462	0.933	0.249
PBBI	52A	mmu-miR-379_001138	1.559	0.946	1	14.514	15.077	15.077	-3.532	0.1	0.803	0.686	0.938	0.064
Sham	30A	mmu-miR-878-5p_002540	0	0	1	Undetermined					1
PBBI	55B	mmu-miR-485-3p_001943	1.563	0.974	1	17.762	18.588	18.588	-2.108	0.168	0.707	0.54	0.926	0.013
Sham	56B	mmu-miR-2182_241119	1.275	0.522	1	19.727	21.754	21.754	1.091	0.667	1	0.351	2.846	1
PBBI	21A	mmu-miR-207_001198	0	0	1	Undetermined	20.296	20.296	1.92	0.61	0.94	0.334	2.645	0.613
Sham	57B	mmu-miR-2182_241119	1.351	0.917	1	22.746	21.754	21.754	1.091	0.667	1	0.351	2.846	1
Sham	58A	mmu-miR-544_002550	1.598	0.973	1	18.816	18.887	18.887	0.002	0.142	1	0.8	1.25	1
PBBI	51A	mmu-miR-379_001138	1.631	0.927	1	14.756	15.077	15.077	-3.532	0.1	0.803	0.686	0.938	0.064
PBBI	25A	hsa-miR-484_001821	1.541	0.948	1	16.879	17.434	17.434	-1.175	0.224	0.657	0.462	0.933	0.249
Sham	60B	mmu-miR-882_002610	0.488	0	1	Undetermined					1
PBBI	53A	rno-miR-450_001345	1.527	0.943	1	19.885	20.841	20.841	2.233	0.311	0.915	0.562	1.49	0.775
Sham	30A	dme-miR-7_000268	1.44	0.876	1	20.787	19.815	19.815	0.93	0.145	1	0.797	1.255	1
Sham	58B	mmu-miR-2182_241119	1.307	0.754	1	20.896	21.754	21.754	1.091	0.667	1	0.351	2.846	1
PBBI	22A	hsa-miR-484_001821	1.566	0.969	1	21.133	17.434	17.434	-1.175	0.224	0.657	0.462	0.933	0.249
PBBI	52A	rno-miR-450_001345	1.478	0.936	1	20.228	20.841	20.841	2.233	0.311	0.915	0.562	1.49	0.775
Sham	30B	mmu-miR-592_002017	1.579	0.956	1	19.067	17.851	17.851	-2.812	0.118	1	0.831	1.204	1
PBBI	53B	mmu-miR-485-3p_001943	1.539	0.961	1	17.748	18.588	18.588	-2.108	0.168	0.707	0.54	0.926	0.013
PBBI	51B	mmu-miR-877#_002548	1.59	0.964	1	19.108	18.857	18.857	-1.84	0.216	0.779	0.552	1.099	0.192
Sham	59B	mmu-miR-2182_241119	1.389	0.941	1	22.391	21.754	21.754	1.091	0.667	1	0.351	2.846	1
PBBI	51A	rno-miR-450_001345	1.533	0.964	1	20.504	20.841	20.841	2.233	0.311	0.915	0.562	1.49	0.775
PBBI	23A	hsa-miR-484_001821	1.601	0.968	1	15.926	17.434	17.434	-1.175	0.224	0.657	0.462	0.933	0.249
Sham	30A	mmu-miR-501#_001651	1.213	0.826	1	23.795	23.101	23.101	4.215	0.144	1	0.798	1.254	1
PBBI	55A	mmu-miR-544_002550	1.566	0.971	1	17.938	18.927	18.927	0.318	0.159	0.803	0.626	1.03	0.169
Sham	58B	hsa-miR-455_001280	1.578	0.971	1	20.095	20.486	20.486	-0.177	0.124	1	0.824	1.214	1
Sham	30A	mmu-miR-340-5p_002258	1.582	0.978	1	17.808	16.94	16.94	-1.946	0.128	1	0.818	1.223	1
Sham	59B	mmu-miR-485-3p_001943	1.577	0.983	1	17.869	18.055	18.055	-2.608	0.064	1	0.904	1.106	1
PBBI	54A	mmu-miR-544_002550	1.584	0.974	1	17.977	18.927	18.927	0.318	0.159	0.803	0.626	1.03	0.169
PBBI	21A	hsa-miR-484_001821	1.574	0.975	1	16.837	17.434	17.434	-1.175	0.224	0.657	0.462	0.933	0.249
Sham	57B	hsa-miR-455_001280	1.516	0.967	1	20.337	20.486	20.486	-0.177	0.124	1	0.824	1.214	1
PBBI	21A	hsa-miR-449_001030	1.455	0.861	1	23.195	23.167	23.167	4.559	0.301	0.918	0.573	1.472	0.973
Sham	58B	mmu-miR-485-3p_001943	1.574	0.955	1	17.49	18.055	18.055	-2.608	0.064	1	0.904	1.106	1
Sham	30B	mmu-miR-217_001133	1.283	0.921	1	28.325	26.813	26.813	6.151	0.189	1	0.739	1.353	1
Sham	57A	mmu-miR-544_002550	1.584	0.981	1	17.685	18.887	18.887	0.002	0.142	1	0.8	1.25	1
Sham	57B	mmu-miR-485-3p_001943	1.571	0.979	1	17.96	18.055	18.055	-2.608	0.064	1	0.904	1.106	1
Sham	59B	hsa-miR-455_001280	1.575	0.966	1	20.57	20.486	20.486	-0.177	0.124	1	0.824	1.214	1
Sham	30A	mmu-miR-129-3p_001184	1.421	0.947	1	14.855	14.308	14.308	-4.577	0.155	1	0.784	1.275	1
Sham	56A	mmu-miR-544_002550	1.567	0.971	1	16.951	18.887	18.887	0.002	0.142	1	0.8	1.25	1
Sham	29B	mmu-miR-291b-3p_002538	0.601	0	1	Undetermined					1
Sham	29B	mmu-miR-2183_241095	1.302	0.174	1	17.861	18.671	18.671	-1.992	0.339	1	0.588	1.701	1
PBBI	23A	mmu-miR-449b_002539	0.717	0	1	Undetermined	17.971	17.971	-0.461	9.404
Sham	30B	mmu-miR-1969_121131	1.292	0.859	1	30.422	21.643	21.643	1.096	2.382	1	0.018	56.799	1
PBBI	24A	mmu-miR-449b_002539	0.784	0.462	1	8.693	17.971	17.971	-0.461	9.404
Sham	28B	mmu-miR-2183_241095	1.308	0.337	1	18.498	18.671	18.671	-1.992	0.339	1	0.588	1.701	1
Sham	30B	mmu-miR-412_002575	1.464	0.932	1	21.872	21.171	21.171	0.508	0.089	1	0.87	1.149	1
Sham	30B	mmu-miR-376a#_002482	1.366	0.95	1	20.023	19.229	19.229	-1.434	0.132	1	0.813	1.23	1
Sham	60B	mmu-miR-669H-5P_002906	0	0	1	Undetermined	30.074	30.074	9.059		1
Sham	60A	dme-miR-7_000268	1.527	0.966	1	20.575	19.815	19.815	0.93	0.145	1	0.797	1.255	1
Sham	30B	mmu-miR-1957_121163	0.933	0.194	1	12.147	16.582	16.582	-4.08	0.971	1	0.212	4.718	1
Sham	27B	mmu-miR-291b-3p_002538	0	0	1	Undetermined					1
Sham	27B	mmu-miR-2183_241095	1.346	0.239	1	17.181	18.671	18.671	-1.992	0.339	1	0.588	1.701	1
PBBI	25A	mmu-miR-449b_002539	0.727	0	1	Undetermined	17.971	17.971	-0.461	9.404
Sham	59B	mmu-miR-707_001642	0.696	0	1	Undetermined					1
Sham	60B	mmu-miR-804_002044	0.785	0.175	1	11.461	11.465	11.465	-9.237	0.87	1	0.24	4.163	1
Sham	28B	mmu-miR-291b-3p_002538	0	0	1	Undetermined					1
Sham	26B	mmu-miR-2183_241095	1.287	0.125	1	17.668	18.671	18.671	-1.992	0.339	1	0.588	1.701	1
Sham	26A	mmu-miR-449b_002539	0.563	0	1	Undetermined					1
Sham	27A	mmu-miR-449b_002539	0.88	0	1	Undetermined					1
PBBI	25B	mmu-miR-2183_241095	1.311	0.228	1	19.834	17.867	17.867	-2.829	0.979	1.786	0.374	8.538	0.234
PBBI	25B	mmu-miR-291b-3p_002538	0	0	1	Undetermined
Sham	58A	hsa-miR-125a-3p_002199	1.526	0.965	1	22.081	22.919	22.919	4.033	0.175	1	0.76	1.316	1
Sham	29B	mmu-miR-374-5p_001319	1.432	0.902	1	16.197	16.292	16.292	-4.371	0.111	1	0.841	1.19	1
Sham	58A	mmu-miR-451_001141	1.601	0.974	1	19.669	20.242	20.242	1.356	0.165	1	0.772	1.296	1
PBBI	24B	mmu-miR-2183_241095	1.274	0.42	1	18.827	17.867	17.867	-2.829	0.979	1.786	0.374	8.538	0.234
Sham	28A	mmu-miR-449b_002539	0.62	0	1	Undetermined					1
Sham	60B	rno-miR-293_241102	0.49	0	1	Undetermined					1
Sham	59A	hsa-miR-125a-3p_002199	1.418	0.961	1	22.982	22.919	22.919	4.033	0.175	1	0.76	1.316	1
Sham	26B	mmu-miR-291b-3p_002538	0.726	0	1	Undetermined					1
Sham	60A	hsa-miR-193a-3p_002250	1.33	0.466	1	38.021	28.814	28.814	9.928	0.941	1	0.229	4.374	1
Sham	59A	mmu-miR-451_001141	1.583	0.983	1	19.535	20.242	20.242	1.356	0.165	1	0.772	1.296	1
Sham	28B	mmu-miR-374-5p_001319	1.347	0.872	1	16.933	16.292	16.292	-4.371	0.111	1	0.841	1.19	1
PBBI	21A	rno-miR-349_001335	0	0	1	Undetermined	16.229	16.229	-2.33		3.484
Sham	29A	mmu-miR-449b_002539	0.878	0	1	Undetermined					1
PBBI	23B	mmu-miR-2183_241095	1.297	0.132	1	13.325	17.867	17.867	-2.829	0.979	1.786	0.374	8.538	0.234
PBBI	23B	mmu-miR-291b-3p_002538	0.507	0	1	Undetermined
Sham	56A	hsa-miR-125a-3p_002199	1.386	0.944	1	21.815	22.919	22.919	4.033	0.175	1	0.76	1.316	1
Sham	27B	mmu-miR-374-5p_001319	1.375	0.942	1	16.318	16.292	16.292	-4.371	0.111	1	0.841	1.19	1
Sham	56A	mmu-miR-451_001141	1.585	0.974	1	18.819	20.242	20.242	1.356	0.165	1	0.772	1.296	1
Sham	60B	mmu-miR-466G_241015	1.311	0.937	1	18.861	19.149	19.149	-1.514	0.124	1	0.824	1.214	1
Sham	30A	hsa-miR-142-3p_000464	1.527	0.969	1	17.831	17.494	17.494	-1.392	0.138	1	0.806	1.241	1
PBBI	22B	mmu-miR-2183_241095	1.306	0.194	1	20.441	17.867	17.867	-2.829	0.979	1.786	0.374	8.538	0.234
Sham	59A	hsa-miR-331-5p_002233	1.557	0.95	1	22.519	22.451	22.451	3.565	0.26	1	0.665	1.504	1
PBBI	24B	mmu-miR-291b-3p_002538	0	0	1	Undetermined
Sham	30A	mmu-miR-207_001198	0.966	0.751	1	22.341	20.487	20.487	1.83	0.295	1	0.617	1.621	1
Sham	57A	hsa-miR-125a-3p_002199	1.361	0.936	1	22.815	22.919	22.919	4.033	0.175	1	0.76	1.316	1
Sham	26B	mmu-miR-374-5p_001319	1.384	0.912	1	16.146	16.292	16.292	-4.371	0.111	1	0.841	1.19	1
Sham	57A	mmu-miR-451_001141	1.598	0.975	1	19.311	20.242	20.242	1.356	0.165	1	0.772	1.296	1
PBBI	25B	mmu-miR-374-5p_001319	1.329	0.958	1	16.84	16.474	16.474	-4.222	0.167	0.902	0.69	1.177	0.506
PBBI	55A	rno-miR-532-5p_002051	1.531	0.959	1	17.197	17.663	17.663	-0.945	0.137	0.854	0.689	1.059	0.275
Sham	58A	hsa-miR-331-5p_002233	1.638	0.983	1	20.949	22.451	22.451	3.565	0.26	1	0.665	1.504	1
PBBI	25B	mmu-miR-543_001298	1.527	0.952	1	19.515	19.328	19.328	-1.368	0.138	0.738	0.591	0.92	0.02
PBBI	23B	mmu-miR-302c#_002557	0	0	1	Undetermined
PBBI	55B	mmu-miR-101b_002531	1.464	0.952	1	16.392	17.222	17.222	-3.474	0.22	0.895	0.629	1.272	0.62
PBBI	53B	mmu-miR-707_001642	0	0	1	Undetermined
Sham	28B	hsa-miR-875-5p_002203	1.376	0.875	1	26.791	26.444	26.444	5.781	0.386	1	0.546	1.831	1
PBBI	23A	rno-miR-349_001335	0	0	1	Undetermined	16.229	16.229	-2.33		3.484
Sham	28B	hsa-let-7f-1#_002417	0.844	0.362	1	20.233	20.503	20.503	-0.016	0.274	1	0.638	1.567	1
PBBI	24B	mmu-miR-374-5p_001319	1.474	0.925	1	16.746	16.474	16.474	-4.222	0.167	0.902	0.69	1.177	0.506
Sham	56A	rno-miR-532-5p_002051	1.531	0.972	1	16.561	17.713	17.713	-1.173	0.116	1	0.833	1.2	1
Sham	57B	mmu-miR-101b_002531	1.466	0.946	1	16.488	17.029	17.029	-3.635	0.155	1	0.784	1.275	1
Sham	30B	mmu-miR-1938_121194	0.352	0	1	Undetermined					1
Sham	26B	mmu-miR-543_001298	1.53	0.959	1	18.793	18.856	18.856	-1.807	0.094	1	0.863	1.159	1
PBBI	22B	mmu-miR-302c#_002557	0	0	1	Undetermined
Sham	57A	hsa-miR-331-5p_002233	1.582	0.969	1	21.805	22.451	22.451	3.565	0.26	1	0.665	1.504	1
Sham	56B	mmu-miR-101b_002531	1.479	0.939	1	16.254	17.029	17.029	-3.635	0.155	1	0.784	1.275	1
Sham	29B	hsa-let-7f-1#_002417	0.789	0.332	1	19.582	20.503	20.503	-0.016	0.274	1	0.638	1.567	1
PBBI	22A	rno-miR-349_001335	0.679	0	1	Undetermined	16.229	16.229	-2.33		3.484
Sham	27B	hsa-miR-875-5p_002203	1.414	0.905	1	28.321	26.444	26.444	5.781	0.386	1	0.546	1.831	1
Sham	59A	hsa-miR-142-5p_002248	1.374	0.969	1	24.681	25.378	25.378	6.492	0.152	1	0.788	1.27	1
Sham	57A	rno-miR-532-5p_002051	1.584	0.97	1	17.124	17.713	17.713	-1.173	0.116	1	0.833	1.2	1
PBBI	23B	mmu-miR-374-5p_001319	1.496	0.978	1	15.767	16.474	16.474	-4.222	0.167	0.902	0.69	1.177	0.506
Sham	27B	mmu-miR-543_001298	1.479	0.952	1	19.168	18.856	18.856	-1.807	0.094	1	0.863	1.159	1
PBBI	53B	mmu-miR-101b_002531	1.445	0.934	1	16.217	17.222	17.222	-3.474	0.22	0.895	0.629	1.272	0.62
PBBI	21B	mmu-miR-302c#_002557	0	0	1	Undetermined
Sham	56A	hsa-miR-331-5p_002233	1.541	0.952	1	21.27	22.451	22.451	3.565	0.26	1	0.665	1.504	1
PBBI	22B	mmu-miR-374-5p_001319	1.365	0.884	1	18.897	16.474	16.474	-4.222	0.167	0.902	0.69	1.177	0.506
PBBI	51B	mmu-miR-707_001642	0.418	0	1	Undetermined
Sham	26B	hsa-miR-875-5p_002203	1.385	0.919	1	27.302	26.444	26.444	5.781	0.386	1	0.546	1.831	1
PBBI	25A	rno-miR-349_001335	0.791	0	1	Undetermined	16.229	16.229	-2.33		3.484
Sham	60B	rno-miR-204#_002076	1.346	0.963	1	21.645	21.702	21.702	1.039	0.186	1	0.747	1.339	1
Sham	58A	rno-miR-532-5p_002051	1.566	0.957	1	17.526	17.713	17.713	-1.173	0.116	1	0.833	1.2	1
Sham	28B	mmu-miR-543_001298	1.547	0.971	1	19.171	18.856	18.856	-1.807	0.094	1	0.863	1.159	1
PBBI	55A	hsa-miR-331-5p_002233	1.566	0.957	1	21.795	22.452	22.452	3.844	0.212	0.824	0.591	1.149	0.302
PBBI	21B	mmu-miR-374-5p_001319	1.487	0.908	1	16.14	16.474	16.474	-4.222	0.167	0.902	0.69	1.177	0.506
PBBI	24A	rno-miR-349_001335	0	0.456	1	16.229	16.229	16.229	-2.33		3.484
PBBI	25B	hsa-miR-875-5p_002203	1.34	0.639	1	26.222	26.394	26.394	5.889	0.308	0.928	0.551	1.564	0.467
PBBI	52B	mmu-miR-707_001642	0	0	1	Undetermined
PBBI	23A	rno-miR-343_001344	1.025	0.759	1	25.83	25.859	25.859	7.563	0.916	0.163	0.011	2.498	0.368
Sham	59A	rno-miR-532-5p_002051	1.504	0.959	1	17.487	17.713	17.713	-1.173	0.116	1	0.833	1.2	1
PBBI	23B	hsa-let-7f-1#_002417	0.93	0.385	1	18.842	20.615	20.615	-0.081	0.476	1.046	0.489	2.24	0.467
Sham	28A	rno-miR-349_001335	0.692	0	1	Undetermined	19.809	19.809	-0.529		1
Sham	57A	hsa-miR-142-5p_002248	1.309	0.872	1	24.813	25.378	25.378	6.492	0.152	1	0.788	1.27	1
Sham	57B	mmu-miR-707_001642	0	0	1	Undetermined					1
Sham	27A	rno-miR-349_001335	0	0	1	Undetermined	19.809	19.809	-0.529		1
PBBI	24B	hsa-miR-875-5p_002203	1.444	0.811	1	27.165	26.394	26.394	5.889	0.308	0.928	0.551	1.564	0.467
PBBI	22A	mmu-miR-346_001064	0	0	1	Undetermined	20.187	20.187	2.126	0.382	1.265	0.044	36.437	0.647
PBBI	54A	hsa-miR-331-5p_002233	1.557	0.97	1	22.247	22.452	22.452	3.844	0.212	0.824	0.591	1.149	0.302
PBBI	24A	rno-miR-343_001344	0	0	1	Undetermined	25.859	25.859	7.563	0.916	0.163	0.011	2.498	0.368
Sham	59A	mmu-miR-465b-5p_002485	0	0	1	Undetermined	21.373	21.373	3.032	0.693	1	0.002	445.495	1
PBBI	51B	mmu-miR-101b_002531	1.565	0.965	1	17.143	17.222	17.222	-3.474	0.22	0.895	0.629	1.272	0.62
Sham	29B	mmu-miR-543_001298	1.546	0.961	1	18.702	18.856	18.856	-1.807	0.094	1	0.863	1.159	1
PBBI	21B	mmu-miR-483_001291	0.795	0.344	1	25.093	23.283	23.283	2.468	2.434	0.291	0	593,789,248.000
PBBI	24B	hsa-let-7f-1#_002417	0.885	0.696	1	20.971	20.615	20.615	-0.081	0.476	1.046	0.489	2.24	0.467
Sham	30A	mmu-miR-875-3p_002547	0	0	1	Undetermined	16.225	16.225	-2.423	0.977	1	0.116	8.629	1
Sham	58B	mmu-miR-707_001642	0.475	0	1	Undetermined					1
PBBI	22B	hsa-miR-875-5p_002203	1.22	0	1	Undetermined	26.394	26.394	5.889	0.308	0.928	0.551	1.564	0.467
Sham	58A	hsa-miR-142-5p_002248	1.411	0.962	1	25.626	25.378	25.378	6.492	0.152	1	0.788	1.27	1
PBBI	23B	hsa-miR-875-5p_002203	1.461	0.845	1	25.529	26.394	26.394	5.889	0.308	0.928	0.551	1.564	0.467
Sham	26A	rno-miR-349_001335	0.75	0	1	Undetermined	19.809	19.809	-0.529		1
PBBI	25A	rno-miR-343_001344	0.845	0.555	1	27.64	25.859	25.859	7.563	0.916	0.163	0.011	2.498	0.368
PBBI	25B	hsa-let-7f-1#_002417	0.913	0.47	1	21.562	20.615	20.615	-0.081	0.476	1.046	0.489	2.24	0.467
PBBI	53A	hsa-miR-331-5p_002233	1.584	0.963	1	23.096	22.452	22.452	3.844	0.212	0.824	0.591	1.149	0.302
PBBI	21A	mmu-miR-346_001064	0.849	0.46	1	20.325	20.187	20.187	2.126	0.382	1.265	0.044	36.437	0.647
PBBI	52B	mmu-miR-101b_002531	1.454	0.958	1	17.311	17.222	17.222	-3.474	0.22	0.895	0.629	1.272	0.62
Sham	30A	hsa-miR-382_000572	1.478	0.929	1	13.808	13.605	13.605	-5.281	0.126	1	0.821	1.219	1
PBBI	55B	mmu-miR-707_001642	0	0	1	Undetermined
PBBI	21A	mmu-miR-449b_002539	0.73	0	1	Undetermined	17.971	17.971	-0.461	9.404
PBBI	21B	hsa-miR-875-5p_002203	1.444	0.85	1	26.718	26.394	26.394	5.889	0.308	0.928	0.551	1.564	0.467
PBBI	55A	hsa-miR-142-5p_002248	1.267	0.753	1	24.641	24.698	24.698	6.09	0.212	1.322	0.948	1.843	0.13
PBBI	21A	rno-miR-343_001344	0.879	0	1	Undetermined	25.859	25.859	7.563	0.916	0.163	0.011	2.498	0.368
Sham	26B	hsa-let-7f-1#_002417	0.829	0.516	1	20.549	20.503	20.503	-0.016	0.274	1	0.638	1.567	1
PBBI	52A	hsa-miR-331-5p_002233	1.599	0.975	1	21.958	22.452	22.452	3.844	0.212	0.824	0.591	1.149	0.302
PBBI	24A	mmu-miR-346_001064	0.713	0	1	Undetermined	20.187	20.187	2.126	0.382	1.265	0.044	36.437	0.647
PBBI	22A	mmu-miR-449b_002539	0.811	0	1	Undetermined	17.971	17.971	-0.461	9.404
Sham	29A	rno-miR-349_001335	0	0	1	Undetermined	19.809	19.809	-0.529		1
Sham	56B	mmu-miR-707_001642	0	0	1	Undetermined					1
Sham	56A	hsa-miR-142-5p_002248	1.297	0.958	1	24.085	25.378	25.378	6.492	0.152	1	0.788	1.27	1
PBBI	22A	rno-miR-343_001344	0	0	1	Undetermined	25.859	25.859	7.563	0.916	0.163	0.011	2.498	0.368
Sham	27B	hsa-let-7f-1#_002417	0.827	0	1	Undetermined	20.503	20.503	-0.016	0.274	1	0.638	1.567	1
Sham	60B	mmu-let-7d#_001178	1.087	0.379	1	20.588	18.796	18.796	-1.867	1.217	1	0.148	6.745	1
PBBI	51A	hsa-miR-331-5p_002233	1.621	0.97	1	21.799	22.452	22.452	3.844	0.212	0.824	0.591	1.149	0.302
PBBI	23A	mmu-miR-346_001064	0.713	0	1	Undetermined	20.187	20.187	2.126	0.382	1.265	0.044	36.437	0.647
Sham	27A	mmu-miR-337-3p_002532	1.379	0.939	1	21.495	20.877	20.877	1.991	0.235	1	0.692	1.445	1
Sham	29A	rno-miR-343_001344	0.787	0	1	Undetermined	23.552	23.552	4.943	2.051	1	0.019	51.753	1
Sham	58B	mmu-miR-466G_241015	1.404	0.944	1	18.764	19.149	19.149	-1.514	0.124	1	0.824	1.214	1
Sham	56A	mmu-miR-465b-5p_002485	0	0.41	1	19.78	21.373	21.373	3.032	0.693	1	0.002	445.495	1
Sham	57B	mmu-miR-1274A_121150	1.559	0.949	1	13.558	14	14	-6.663	0.087	1	0.873	1.145	1
PBBI	25B	mmu-miR-483_001291	0.802	0	1	Undetermined	23.283	23.283	2.468	2.434	0.291	0	593,789,248.000
PBBI	54A	hsa-miR-19b_000396	1.462	0.952	1	11.61	12.165	12.165	-6.443	0.104	1.035	0.88	1.218	0.841
PBBI	54A	hsa-miR-142-5p_002248	1.341	0.96	1	23.821	24.698	24.698	6.09	0.212	1.322	0.948	1.843	0.13
[truncated: 14,501 more rows]
