# Supplementary material for: Penetrating Ballistic-Like Brain Injury Leads to MicroRNA Dysregulation, BACE1 Upregulation, and Amyloid Precursor Protein Loss in Lesioned Rat Brain Tissues
Source: Front Neurosci. 2020 Sep 18;14:915. doi: 10.3389/fnins.2020.00915 (PMC7530327; doi:10.3389/fnins.2020.00915)
Supplement: Supplementary file 3 [file Table_3.XLSX]

## Sheet: 7d
Supplemental Table 1C. Open Array miRNA Data from Brain Bissue Collected 7d after Sham-operated or PBBI Procedures as Defined by Quant Studio.
Group	Sample Name / Rat ID (Primer Pool A or B)	Target Name	Amp Score	Cq Conf	Cʀт Start	Cʀт	Cʀт Mean	Adjusted Cʀт Mean	ΔCʀт Mean	ΔCʀт SE	RQ	RQ Min	RQ Max	P-Value
Sham	73A	hsa-miR-184_000485	1.572	0.965	1	20.584	19.985	19.985	1.609	0.221	1	0.707	1.415	1
Sham	75B	hsa-miR-376a#_001287	1.238	0.956	1	18.856	19.739	19.739	-1.145	0.209	1	0.716	1.397	1
Sham	76A	rno-miR-381_001322	1.443	0.841	1	22.87	21.447	21.447	3.07	0.341	1	0.586	1.707	1
PBBI	65B	mmu-miR-2136_241133	0	0	1	Undetermined	27.852	27.852	6.365		0.057
Sham	78B	rno-miR-20b_001326	1.096	0.8	1	24.916	23.704	23.704	2.836	0.833	1	0.255	3.914	1
Sham	74A	hsa-miR-21_000397	1.184	0.82	1	15.627	15.649	15.649	-2.727	0.177	1	0.758	1.32	1
Sham	77A	hsa-miR-487b_001285	1.408	0.94	1	15.556	15.522	15.522	-2.855	0.133	1	0.812	1.231	1
Sham	79A	hsa-miR-487b_001285	1.373	0.946	1	15.591	15.522	15.522	-2.855	0.133	1	0.812	1.231	1
Sham	76B	hsa-miR-376a#_001287	1.151	0.709	1	19.782	19.739	19.739	-1.145	0.209	1	0.716	1.397	1
PBBI	64B	mmu-miR-2136_241133	0.658	0	1	Undetermined	27.852	27.852	6.365		0.057
Sham	77A	rno-miR-381_001322	1.412	0.637	1	20.531	21.447	21.447	3.07	0.341	1	0.586	1.707	1
Sham	74A	hsa-miR-184_000485	1.471	0.949	1	19.67	19.985	19.985	1.609	0.221	1	0.707	1.415	1
Sham	79B	rno-miR-20b_001326	1.215	0.896	1	25.23	23.704	23.704	2.836	0.833	1	0.255	3.914	1
Sham	73A	hsa-miR-21_000397	1.312	0.893	1	16.786	15.649	15.649	-2.727	0.177	1	0.758	1.32	1
Sham	78A	hsa-miR-487b_001285	1.424	0.952	1	15.616	15.522	15.522	-2.855	0.133	1	0.812	1.231	1
PBBI	62B	rno-miR-547_241078	1.38	0.958	1	29.942	25.595	25.595	3.828	1.424	2.625	0.254	27.074	0.356
Sham	78A	rno-miR-381_001322	1.456	0.925	1	21.46	21.447	21.447	3.07	0.341	1	0.586	1.707	1
Sham	73B	hsa-miR-376a#_001287	1.162	0.79	1	20.725	19.739	19.739	-1.145	0.209	1	0.716	1.397	1
Sham	71A	hsa-miR-184_000485	1.526	0.978	1	19.947	19.985	19.985	1.609	0.221	1	0.707	1.415	1
PBBI	67B	mmu-miR-2136_241133	0.342	0	1	Undetermined	27.852	27.852	6.365		0.057
Sham	72A	hsa-miR-21_000397	1.367	0.889	1	16.09	15.649	15.649	-2.727	0.177	1	0.758	1.32	1
PBBI	62B	mmu-miR-17#_002543	1.35	0.944	1	23.941	24.186	24.186	2.465	0.183	1.658	1.237	2.221	0.022
Sham	76B	rno-miR-20b_001326	0	0	1	Undetermined	23.704	23.704	2.836	0.833	1	0.255	3.914	1
Sham	74B	hsa-miR-376a#_001287	1.284	0.889	1	18.753	19.739	19.739	-1.145	0.209	1	0.716	1.397	1
Sham	79A	rno-miR-381_001322	1.41	0.749	1	22.507	21.447	21.447	3.07	0.341	1	0.586	1.707	1
PBBI	63B	rno-miR-547_241078	0.786	0.305	1	17.31	25.595	25.595	3.828	1.424	2.625	0.254	27.074	0.356
PBBI	66B	mmu-miR-2136_241133	1.093	0.879	1	27.852	27.852	27.852	6.365		0.057
Sham	72A	hsa-miR-184_000485	1.535	0.957	1	21.074	19.985	19.985	1.609	0.221	1	0.707	1.415	1
PBBI	62B	hsa-miR-338-5P_002658	1.548	0.924	1	16.988	17.768	17.768	-3.954	0.17	1.188	0.905	1.559	0.641
Sham	71A	hsa-miR-21_000397	1.268	0.876	1	15.219	15.649	15.649	-2.727	0.177	1	0.758	1.32	1
Sham	77B	rno-miR-20b_001326	1.04	0.583	1	23.829	23.704	23.704	2.836	0.833	1	0.255	3.914	1
Sham	80B	mmu-miR-669O_121176	0	0	1	Undetermined					1
PBBI	63B	hsa-miR-338-5P_002658	1.489	0.929	1	18.607	17.768	17.768	-3.954	0.17	1.188	0.905	1.559	0.641
Sham	79B	hsa-miR-376a#_001287	1.213	0.928	1	21.021	19.739	19.739	-1.145	0.209	1	0.716	1.397	1
Sham	80B	mmu-miR-872#_002542	0	0	1	Undetermined	17.792	17.792	-3.091	0.211	1	0.714	1.401	1
Sham	80A	hsa-miR-27b_000409	1.422	0.955	1	17.044	17.109	17.109	-1.267	0.111	1	0.84	1.191	1
PBBI	64B	rno-miR-547_241078	0.926	0.733	1	25.14	25.595	25.595	3.828	1.424	2.625	0.254	27.074	0.356
PBBI	69B	mmu-miR-322#_002506	1.418	0.966	1	19.374	19.014	19.014	-2.707	0.11	1.612	1.352	1.922	0.011
Sham	78A	hsa-miR-21_000397	1.252	0.802	1	16.053	15.649	15.649	-2.727	0.177	1	0.758	1.32	1
PBBI	64B	mmu-miR-17#_002543	1.32	0.942	1	24.731	24.186	24.186	2.465	0.183	1.658	1.237	2.221	0.022
PBBI	68A	hsa-miR-30c_000419	1.469	0.923	1	11.203	12.156	12.156	-7.857	0.518	0.513	0.224	1.174	0.049
PBBI	69A	mmu-miR-542-5p_002563	1.341	0.945	1	23.114	22.619	22.619	3.388	0.149	1.162	0.91	1.482	0.202
PBBI	64B	hsa-miR-338-5P_002658	1.503	0.911	1	18.493	17.768	17.768	-3.954	0.17	1.188	0.905	1.559	0.641
PBBI	70A	hsa-miR-184_000485	1.454	0.946	1	20.164	20.58	20.58	1.349	0.162	1.198	0.918	1.562	0.635
PBBI	65B	rno-miR-547_241078	1.318	0.942	1	29.063	25.595	25.595	3.828	1.424	2.625	0.254	27.074	0.356
PBBI	68B	mmu-miR-322#_002506	1.429	0.945	1	18.737	19.014	19.014	-2.707	0.11	1.612	1.352	1.922	0.011
Sham	77A	hsa-miR-21_000397	1.211	0.817	1	15.415	15.649	15.649	-2.727	0.177	1	0.758	1.32	1
PBBI	69A	hsa-miR-30c_000419	1.441	0.949	1	10.203	12.156	12.156	-7.857	0.518	0.513	0.224	1.174	0.049
PBBI	63B	mmu-miR-17#_002543	1.31	0.923	1	23.841	24.186	24.186	2.465	0.183	1.658	1.237	2.221	0.022
PBBI	66B	mmu-miR-17#_002543	1.306	0.931	1	23.471	24.186	24.186	2.465	0.183	1.658	1.237	2.221	0.022
PBBI	65B	hsa-miR-338-5P_002658	1.515	0.973	1	17.482	17.768	17.768	-3.954	0.17	1.188	0.905	1.559	0.641
Sham	80B	hsa-let-7e#_002407	0	0	1	Undetermined	26.682	26.682	5.798	0.192	1	0.736	1.359	1
PBBI	63B	mmu-miR-2136_241133	0	0	1	Undetermined	27.852	27.852	6.365		0.057
PBBI	66B	rno-miR-547_241078	0.787	0.694	1	24.577	25.595	25.595	3.828	1.424	2.625	0.254	27.074	0.356
Sham	77B	hsa-miR-376a#_001287	1.236	0.927	1	19.197	19.739	19.739	-1.145	0.209	1	0.716	1.397	1
PBBI	70B	rno-miR-220_241101	0	0	1	Undetermined	23.946	23.946	2.31	1.734
PBBI	67B	mmu-miR-322#_002506	1.396	0.933	1	18.699	19.014	19.014	-2.707	0.11	1.612	1.352	1.922	0.011
Sham	76A	hsa-miR-21_000397	1.213	0.719	1	15.617	15.649	15.649	-2.727	0.177	1	0.758	1.32	1
PBBI	67B	rno-miR-547_241078	1.298	0.941	1	28.916	25.595	25.595	3.828	1.424	2.625	0.254	27.074	0.356
Sham	75A	hsa-miR-21_000397	1.27	0.863	1	14.838	15.649	15.649	-2.727	0.177	1	0.758	1.32	1
Sham	80B	hsa-miR-200b_001800	0.672	0	1	Undetermined	24.514	24.514	3.63	0.227	1	0.696	1.437	1
PBBI	66B	hsa-miR-338-5P_002658	1.456	0.953	1	17.698	17.768	17.768	-3.954	0.17	1.188	0.905	1.559	0.641
PBBI	62B	mmu-miR-2136_241133	0	0	1	Undetermined	27.852	27.852	6.365		0.057
Sham	78B	hsa-miR-376a#_001287	1.341	0.908	1	19.35	19.739	19.739	-1.145	0.209	1	0.716	1.397	1
Sham	71B	rno-miR-220_241101	0.807	0	1	Undetermined					1
PBBI	65B	mmu-miR-17#_002543	1.242	0.872	1	24.678	24.186	24.186	2.465	0.183	1.658	1.237	2.221	0.022
PBBI	66B	mmu-miR-322#_002506	1.399	0.961	1	18.272	19.014	19.014	-2.707	0.11	1.612	1.352	1.922	0.011
PBBI	65B	mmu-miR-322#_002506	1.395	0.959	1	19.413	19.014	19.014	-2.707	0.11	1.612	1.352	1.922	0.011
PBBI	70A	mmu-miR-302c_002558	0.792	0	1	Undetermined
Sham	72A	hsa-miR-126#_000451	1.557	0.958	1	14.074	13.593	13.593	-4.783	0.077	1	0.887	1.128	1
Sham	76B	hsa-miR-10a#_002288	0.908	0.791	1	26.437	26.824	26.824	5.877	0.451	1	0.019	52.869	1
Sham	76B	hsa-miR-151-5P_002642	1.352	0.949	1	22.03	21.78	21.78	0.896	0.14	1	0.799	1.251	1
PBBI	64A	hsa-miR-30c_000419	1.559	0.94	1	12.809	12.156	12.156	-7.857	0.518	0.513	0.224	1.174	0.049
PBBI	68B	mmu-miR-17#_002543	1.275	0.94	1	24.687	24.186	24.186	2.465	0.183	1.658	1.237	2.221	0.022
PBBI	67B	hsa-miR-338-5P_002658	1.472	0.953	1	17.59	17.768	17.768	-3.954	0.17	1.188	0.905	1.559	0.641
PBBI	69B	mmu-miR-370_001068	0.99	0.366	1	23.296	24.163	24.163	2.463	0.673	0.495	0.164	1.491	0.269
PBBI	68B	rno-miR-547_241078	0.586	0	1	Undetermined	25.595	25.595	3.828	1.424	2.625	0.254	27.074	0.356
Sham	71A	mmu-miR-302c_002558	0.644	0	1	Undetermined					1
PBBI	65B	mmu-miR-1224_240985	0.842	0.78	1	23.608	22.181	22.181	0.4	0.81	0.463	0.077	2.766	0.494
PBBI	64B	mmu-miR-322#_002506	1.487	0.969	1	19.037	19.014	19.014	-2.707	0.11	1.612	1.352	1.922	0.011
Sham	71A	hsa-miR-126#_000451	1.574	0.944	1	14.583	13.593	13.593	-4.783	0.077	1	0.887	1.128	1
PBBI	65A	hsa-miR-30c_000419	1.491	0.951	1	10.699	12.156	12.156	-7.857	0.518	0.513	0.224	1.174	0.049
Sham	75B	hsa-miR-10a#_002288	0	0	1	Undetermined	26.824	26.824	5.877	0.451	1	0.019	52.869	1
PBBI	70A	hsa-miR-487b_001285	1.428	0.945	1	16.434	17.948	17.948	-2.066	0.367	0.579	0.322	1.041	0.028
Sham	75B	hsa-miR-151-5P_002642	1.341	0.929	1	20.89	21.78	21.78	0.896	0.14	1	0.799	1.251	1
PBBI	68B	hsa-miR-338-5P_002658	1.426	0.963	1	17.578	17.768	17.768	-3.954	0.17	1.188	0.905	1.559	0.641
PBBI	67B	mmu-miR-17#_002543	1.179	0.908	1	23.843	24.186	24.186	2.465	0.183	1.658	1.237	2.221	0.022
PBBI	64B	mmu-miR-1224_240985	0.677	0	1	Undetermined	22.181	22.181	0.4	0.81	0.463	0.077	2.766	0.494
PBBI	69B	rno-miR-547_241078	0.764	0.713	1	24.812	25.595	25.595	3.828	1.424	2.625	0.254	27.074	0.356
Sham	74B	hsa-miR-10a#_002288	0.559	0	1	Undetermined	26.824	26.824	5.877	0.451	1	0.019	52.869	1
PBBI	63B	mmu-miR-322#_002506	1.453	0.953	1	19.298	19.014	19.014	-2.707	0.11	1.612	1.352	1.922	0.011
PBBI	66A	hsa-miR-30c_000419	1.502	0.935	1	10.659	12.156	12.156	-7.857	0.518	0.513	0.224	1.174	0.049
Sham	74A	hsa-miR-126#_000451	1.557	0.949	1	12.746	13.593	13.593	-4.783	0.077	1	0.887	1.128	1
Sham	74B	hsa-miR-151-5P_002642	1.336	0.937	1	20.801	21.78	21.78	0.896	0.14	1	0.799	1.251	1
Sham	71B	mmu-miR-1905_121196	1.002	0.802	1	19.918	18.976	18.976	-1.965	0.396	1	0.523	1.912	1
Sham	71A	hsa-miR-487b_001285	1.491	0.968	1	16.733	15.522	15.522	-2.855	0.133	1	0.812	1.231	1
PBBI	69B	hsa-miR-338-5P_002658	1.455	0.946	1	17.391	17.768	17.768	-3.954	0.17	1.188	0.905	1.559	0.641
Sham	73A	mmu-miR-302c_002558	0.951	0	1	Undetermined					1
PBBI	67B	mmu-miR-1224_240985	0.702	0.626	1	20.838	22.181	22.181	0.4	0.81	0.463	0.077	2.766	0.494
Sham	73B	hsa-miR-10a#_002288	0.941	0.723	1	27.212	26.824	26.824	5.877	0.451	1	0.019	52.869	1
PBBI	62B	mmu-miR-322#_002506	1.51	0.941	1	18.809	19.014	19.014	-2.707	0.11	1.612	1.352	1.922	0.011
PBBI	70B	mmu-miR-1905_121196	0	0.543	1	18.737	19.379	19.379	-2.343	0.572	1.299	0.521	3.239	0.272
PBBI	67A	hsa-miR-30c_000419	1.512	0.954	1	10.761	12.156	12.156	-7.857	0.518	0.513	0.224	1.174	0.049
Sham	73A	hsa-miR-126#_000451	1.582	0.956	1	14.171	13.593	13.593	-4.783	0.077	1	0.887	1.128	1
PBBI	70A	rno-miR-381_001322	1.458	0.944	1	21.756	21.912	21.912	2.681	0.207	1.31	0.932	1.84	0.564
Sham	73B	hsa-miR-151-5P_002642	1.361	0.939	1	21.944	21.78	21.78	0.896	0.14	1	0.799	1.251	1
Sham	72A	hsa-miR-487b_001285	1.447	0.94	1	15.751	15.522	15.522	-2.855	0.133	1	0.812	1.231	1
Sham	72A	mmu-miR-302c_002558	0.744	0	1	Undetermined					1
PBBI	66B	mmu-miR-1224_240985	0	0	1	Undetermined	22.181	22.181	0.4	0.81	0.463	0.077	2.766	0.494
PBBI	69B	mmu-miR-17#_002543	1.235	0.951	1	24.697	24.186	24.186	2.465	0.183	1.658	1.237	2.221	0.022
Sham	73A	hsa-miR-487b_001285	1.481	0.937	1	15.801	15.522	15.522	-2.855	0.133	1	0.812	1.231	1
Sham	71A	rno-miR-381_001322	1.452	0.789	1	20.919	21.447	21.447	3.07	0.341	1	0.586	1.707	1
PBBI	64B	mmu-miR-370_001068	0.978	0.648	1	28.179	24.163	24.163	2.463	0.673	0.495	0.164	1.491	0.269
PBBI	70A	hsa-miR-21_000397	1.18	0.887	1	13.831	15.764	15.764	-4.249	0.402	2.872	1.51	5.464	0.002
Sham	79B	hsa-miR-151-5P_002642	1.293	0.954	1	22.525	21.78	21.78	0.896	0.14	1	0.799	1.251	1
Sham	74A	hsa-miR-487b_001285	1.4	0.946	1	14.782	15.522	15.522	-2.855	0.133	1	0.812	1.231	1
Sham	72A	rno-miR-381_001322	1.478	0.908	1	20.629	21.447	21.447	3.07	0.341	1	0.586	1.707	1
Sham	79B	hsa-miR-10a#_002288	0	0	1	Undetermined	26.824	26.824	5.877	0.451	1	0.019	52.869	1
PBBI	65B	mmu-miR-370_001068	0.982	0.368	1	25.354	24.163	24.163	2.463	0.673	0.495	0.164	1.491	0.269
PBBI	66B	mmu-miR-370_001068	1.05	0.384	1	22.814	24.163	24.163	2.463	0.673	0.495	0.164	1.491	0.269
Sham	73A	rno-miR-381_001322	1.493	0.961	1	20.79	21.447	21.447	3.07	0.341	1	0.586	1.707	1
Sham	75A	hsa-miR-487b_001285	1.422	0.943	1	14.793	15.522	15.522	-2.855	0.133	1	0.812	1.231	1
Sham	78B	hsa-miR-151-5P_002642	1.343	0.927	1	21.838	21.78	21.78	0.896	0.14	1	0.799	1.251	1
PBBI	70A	hsa-miR-126#_000451	1.502	0.964	1	14.176	16.275	16.275	-3.894	0.557	0.54	0.217	1.345	0.027
Sham	78B	hsa-miR-10a#_002288	0	0	1	Undetermined	26.824	26.824	5.877	0.451	1	0.019	52.869	1
PBBI	63B	mmu-miR-1224_240985	0.826	0.365	1	20.769	22.181	22.181	0.4	0.81	0.463	0.077	2.766	0.494
PBBI	67B	mmu-miR-370_001068	0	0.409	1	24.29	24.163	24.163	2.463	0.673	0.495	0.164	1.491	0.269
PBBI	70A	mmu-miR-217_002556	1.486	0.964	1	25.472	25.814	25.814	6.583	0.305	0.925	0.562	1.524	0.898
PBBI	62A	hsa-miR-30c_000419	1.532	0.968	1	9.983	12.156	12.156	-7.857	0.518	0.513	0.224	1.174	0.049
Sham	74A	rno-miR-381_001322	1.391	0.668	1	22.255	21.447	21.447	3.07	0.341	1	0.586	1.707	1
Sham	76A	hsa-miR-487b_001285	1.427	0.947	1	15.402	15.522	15.522	-2.855	0.133	1	0.812	1.231	1
Sham	77B	hsa-miR-151-5P_002642	1.362	0.943	1	21.537	21.78	21.78	0.896	0.14	1	0.799	1.251	1
Sham	77B	hsa-miR-10a#_002288	0	0	1	Undetermined	26.824	26.824	5.877	0.451	1	0.019	52.869	1
PBBI	62B	mmu-miR-1224_240985	0.698	0.432	1	23.511	22.181	22.181	0.4	0.81	0.463	0.077	2.766	0.494
PBBI	68B	mmu-miR-370_001068	1.015	0.465	1	23.793	24.163	24.163	2.463	0.673	0.495	0.164	1.491	0.269
PBBI	63A	hsa-miR-30c_000419	1.524	0.956	1	22.329	12.156	12.156	-7.857	0.518	0.513	0.224	1.174	0.049
Sham	75A	rno-miR-381_001322	1.447	0.737	1	21.03	21.447	21.447	3.07	0.341	1	0.586	1.707	1
PBBI	68A	hsa-miR-126#_000451	1.487	0.969	1	15.119	16.275	16.275	-3.894	0.557	0.54	0.217	1.345	0.027
Sham	78A	mmu-miR-302c_002558	0	0	1	Undetermined					1
PBBI	69B	rno-miR-105_241087	0	0	1	Undetermined	26.932	26.932	5.359	0.097	0.447	0.19	1.051	0.192
Sham	71A	mmu-miR-217_002556	1.494	0.947	1	25.519	24.847	24.847	6.471	0.137	1	0.807	1.239	1
Sham	80A	hsa-miR-296-3p_002101	0.711	0	1	Undetermined	22.134	22.134	3.886	2.141	1	0.002	593.16	1
Sham	76A	hsa-miR-195_000494	1.508	0.942	1	13.992	14.455	14.455	-3.921	0.089	1	0.87	1.149	1
Sham	73B	mmu-miR-370_001068	1.004	0	1	Undetermined	22.313	22.313	1.447	0.618	1	0.351	2.85	1
PBBI	64B	mmu-miR-1905_121196	0.876	0.623	1	21.588	19.379	19.379	-2.343	0.572	1.299	0.521	3.239	0.272
Sham	79A	mmu-miR-302c_002558	0.333	0	1	Undetermined					1
PBBI	70A	mmu-miR-542-5p_002563	1.337	0.958	1	22.136	22.619	22.619	3.388	0.149	1.162	0.91	1.482	0.202
PBBI	69B	rno-miR-220_241101	0.704	0	1	Undetermined	23.946	23.946	2.31	1.734
Sham	72A	mmu-miR-217_002556	1.519	0.96	1	24.819	24.847	24.847	6.471	0.137	1	0.807	1.239	1
PBBI	69A	hsa-miR-126#_000451	1.507	0.969	1	14.835	16.275	16.275	-3.894	0.557	0.54	0.217	1.345	0.027
Sham	75A	hsa-miR-195_000494	1.594	0.971	1	13.807	14.455	14.455	-3.921	0.089	1	0.87	1.149	1
Sham	72B	mmu-miR-370_001068	1.024	0.477	1	23.395	22.313	22.313	1.447	0.618	1	0.351	2.85	1
PBBI	65B	mmu-miR-1905_121196	0.944	0.826	1	20.627	19.379	19.379	-2.343	0.572	1.299	0.521	3.239	0.272
Sham	80B	hsa-miR-10a#_002288	0	0	1	Undetermined	26.824	26.824	5.877	0.451	1	0.019	52.869	1
Sham	71A	mmu-miR-542-5p_002563	1.389	0.919	1	22.811	21.981	21.981	3.604	0.107	1	0.846	1.182	1
PBBI	67B	rno-miR-105_241087	0.967	0.773	1	27.047	26.932	26.932	5.359	0.097	0.447	0.19	1.051	0.192
Sham	71A	hsa-miR-30c_000419	1.535	0.938	1	10.619	9.557	9.557	-8.82	0.14	1	0.804	1.245	1
Sham	73A	mmu-miR-217_002556	1.543	0.944	1	25.15	24.847	24.847	6.471	0.137	1	0.807	1.239	1
Sham	75B	mmu-miR-370_001068	0.885	0.287	1	20.413	22.313	22.313	1.447	0.618	1	0.351	2.85	1
Sham	74A	hsa-miR-195_000494	1.542	0.977	1	13.728	14.455	14.455	-3.921	0.089	1	0.87	1.149	1
PBBI	66B	mmu-miR-1905_121196	0.905	0.664	1	20.365	19.379	19.379	-2.343	0.572	1.299	0.521	3.239	0.272
PBBI	68B	mmu-miR-1905_121196	0.835	0.707	1	20.001	19.379	19.379	-2.343	0.572	1.299	0.521	3.239	0.272
Sham	72A	mmu-miR-542-5p_002563	1.404	0.902	1	22.114	21.981	21.981	3.604	0.107	1	0.846	1.182	1
PBBI	68B	rno-miR-105_241087	1.151	0.652	1	26.817	26.932	26.932	5.359	0.097	0.447	0.19	1.051	0.192
Sham	74A	mmu-miR-217_002556	1.389	0.939	1	24.641	24.847	24.847	6.471	0.137	1	0.807	1.239	1
PBBI	70A	hsa-miR-30c_000419	1.492	0.976	1	10.76	12.156	12.156	-7.857	0.518	0.513	0.224	1.174	0.049
Sham	74B	mmu-miR-370_001068	1.083	0.441	1	20.62	22.313	22.313	1.447	0.618	1	0.351	2.85	1
Sham	73A	hsa-miR-195_000494	1.584	0.931	1	15.42	14.455	14.455	-3.921	0.089	1	0.87	1.149	1
PBBI	67B	mmu-miR-1905_121196	0.808	0.402	1	17.064	19.379	19.379	-2.343	0.572	1.299	0.521	3.239	0.272
Sham	74A	mmu-miR-302c_002558	0.505	0	1	Undetermined					1
Sham	75A	mmu-miR-217_002556	1.436	0.965	1	24.714	24.847	24.847	6.471	0.137	1	0.807	1.239	1
PBBI	68B	mmu-miR-1224_240985	0	0	1	Undetermined	22.181	22.181	0.4	0.81	0.463	0.077	2.766	0.494
Sham	80A	hsa-miR-490_001037	1.418	0.948	1	22.115	22.047	22.047	3.67	0.096	1	0.86	1.163	1
Sham	71B	hsa-miR-151-5P_002642	1.442	0.933	1	22.144	21.78	21.78	0.896	0.14	1	0.799	1.251	1
PBBI	63B	rno-miR-20a#_001336	0.823	0	1	Undetermined	26.42	26.42	4.712	0.34	0.738	0.423	1.29	0.35
Sham	73B	hsa-miR-144_002676	1.098	0.853	1	23.038	23.008	23.008	2.124	0.286	1	0.633	1.58	1
PBBI	63A	hsa-miR-126#_000451	1.524	0.963	1	26.228	16.275	16.275	-3.894	0.557	0.54	0.217	1.345	0.027
Sham	76A	mmu-miR-217_002556	1.356	0.858	1	25.242	24.847	24.847	6.471	0.137	1	0.807	1.239	1
PBBI	62A	mmu-miR-379_001138	1.577	0.944	1	15.794	17.47	17.47	-2.543	0.366	0.577	0.322	1.036	0.014
PBBI	65A	hsa-miR-126#_000451	1.503	0.955	1	14.835	16.275	16.275	-3.894	0.557	0.54	0.217	1.345	0.027
Sham	75A	mmu-miR-302c_002558	0.469	0	1	Undetermined					1
PBBI	69B	mmu-miR-1224_240985	0.908	0	1	Undetermined	22.181	22.181	0.4	0.81	0.463	0.077	2.766	0.494
Sham	72B	hsa-miR-144_002676	1.092	0.806	1	22.894	23.008	23.008	2.124	0.286	1	0.633	1.58	1
Sham	72B	hsa-miR-151-5P_002642	1.42	0.955	1	22.306	21.78	21.78	0.896	0.14	1	0.799	1.251	1
PBBI	62B	rno-miR-20a#_001336	1.182	0.831	1	25.116	26.42	26.42	4.712	0.34	0.738	0.423	1.29	0.35
PBBI	62A	hsa-miR-196b_002215	0	0	1	Undetermined	29.807	29.807	10.766	1.216	1.254	0.121	13.022	0.38
PBBI	64A	hsa-miR-126#_000451	1.55	0.938	1	16.075	16.275	16.275	-3.894	0.557	0.54	0.217	1.345	0.027
Sham	79A	hsa-miR-195_000494	1.556	0.961	1	14.838	14.455	14.455	-3.921	0.089	1	0.87	1.149	1
Sham	76A	mmu-miR-302c_002558	0.787	0	1	Undetermined					1
PBBI	63A	mmu-miR-379_001138	1.597	0.976	1	26.513	17.47	17.47	-2.543	0.366	0.577	0.322	1.036	0.014
PBBI	66A	hsa-miR-126#_000451	1.482	0.967	1	14.383	16.275	16.275	-3.894	0.557	0.54	0.217	1.345	0.027
Sham	77A	mmu-miR-217_002556	1.433	0.953	1	23.943	24.847	24.847	6.471	0.137	1	0.807	1.239	1
PBBI	62B	mmu-miR-1905_121196	0.973	0.718	1	18.422	19.379	19.379	-2.343	0.572	1.299	0.521	3.239	0.272
Sham	71B	hsa-miR-144_002676	1.186	0.901	1	22.739	23.008	23.008	2.124	0.286	1	0.633	1.58	1
Sham	78A	hsa-miR-195_000494	1.571	0.975	1	14.754	14.455	14.455	-3.921	0.089	1	0.87	1.149	1
Sham	71B	mmu-miR-370_001068	1.03	0.251	1	22.878	22.313	22.313	1.447	0.618	1	0.351	2.85	1
Sham	80A	hsa-miR-487b_001285	1.422	0.95	1	15.195	15.522	15.522	-2.855	0.133	1	0.812	1.231	1
PBBI	63A	hsa-miR-196b_002215	0	0	1	Undetermined	29.807	29.807	10.766	1.216	1.254	0.121	13.022	0.38
Sham	77A	mmu-miR-302c_002558	0	0	1	Undetermined					1
PBBI	64A	mmu-miR-379_001138	1.579	0.944	1	17.769	17.47	17.47	-2.543	0.366	0.577	0.322	1.036	0.014
PBBI	67A	hsa-miR-126#_000451	0.326	0	1	Undetermined	16.275	16.275	-3.894	0.557	0.54	0.217	1.345	0.027
PBBI	70B	hsa-miR-151-5P_002642	1.361	0.96	1	22.888	22.279	22.279	0.557	0.122	1.265	1.041	1.536	0.077
Sham	78A	mmu-miR-217_002556	1.401	0.96	1	24.79	24.847	24.847	6.471	0.137	1	0.807	1.239	1
PBBI	63B	mmu-miR-1905_121196	0.707	0.306	1	16.977	19.379	19.379	-2.343	0.572	1.299	0.521	3.239	0.272
PBBI	70B	hsa-miR-144_002676	1.029	0.908	1	23.113	22.96	22.96	1.239	0.202	1.847	1.338	2.55	0.03
Sham	77A	hsa-miR-195_000494	1.534	0.962	1	13.832	14.455	14.455	-3.921	0.089	1	0.87	1.149	1
PBBI	70B	mmu-miR-370_001068	0.903	0	1	Undetermined	24.163	24.163	2.463	0.673	0.495	0.164	1.491	0.269
PBBI	64A	hsa-miR-196b_002215	0	0	1	Undetermined	29.807	29.807	10.766	1.216	1.254	0.121	13.022	0.38
PBBI	69A	hsa-miR-21_000397	1.223	0.908	1	15.069	15.764	15.764	-4.249	0.402	2.872	1.51	5.464	0.002
Sham	77B	hsa-miR-144_002676	0.999	0.757	1	23.776	23.008	23.008	2.124	0.286	1	0.633	1.58	1
Sham	80A	mmu-miR-878-5p_002540	0	0	1	Undetermined					1
PBBI	69B	mmu-miR-28#_002545	1.424	0.939	1	18.425	18.278	18.278	-3.443	0.133	2.577	2.084	3.187	0
Sham	80B	hsa-miR-376a#_001287	0.529	0	1	Undetermined	19.739	19.739	-1.145	0.209	1	0.716	1.397	1
Sham	79A	mmu-miR-217_002556	1.442	0.949	1	24.642	24.847	24.847	6.471	0.137	1	0.807	1.239	1
Sham	77B	hsa-let-7e#_002407	1.421	0.962	1	25.937	26.682	26.682	5.798	0.192	1	0.736	1.359	1
PBBI	65A	mmu-miR-379_001138	1.541	0.937	1	16.467	17.47	17.47	-2.543	0.366	0.577	0.322	1.036	0.014
PBBI	67B	rno-miR-20a#_001336	1.114	0.873	1	27.897	26.42	26.42	4.712	0.34	0.738	0.423	1.29	0.35
Sham	77A	mmu-miR-542-5p_002563	1.3	0.942	1	22.017	21.981	21.981	3.604	0.107	1	0.846	1.182	1
Sham	76B	hsa-miR-144_002676	0.99	0.682	1	24.789	23.008	23.008	2.124	0.286	1	0.633	1.58	1
PBBI	68B	mmu-miR-28#_002545	1.427	0.942	1	17.819	18.278	18.278	-3.443	0.133	2.577	2.084	3.187	0
PBBI	62B	rno-miR-105_241087	0	0	1	Undetermined	26.932	26.932	5.359	0.097	0.447	0.19	1.051	0.192
Sham	78B	hsa-let-7e#_002407	1.445	0.952	1	26.458	26.682	26.682	5.798	0.192	1	0.736	1.359	1
PBBI	66A	mmu-miR-379_001138	1.519	0.941	1	15.88	17.47	17.47	-2.543	0.366	0.577	0.322	1.036	0.014
PBBI	66B	rno-miR-20a#_001336	1.191	0.927	1	26.287	26.42	26.42	4.712	0.34	0.738	0.423	1.29	0.35
Sham	78A	mmu-miR-542-5p_002563	1.334	0.926	1	22.429	21.981	21.981	3.604	0.107	1	0.846	1.182	1
PBBI	67A	hsa-miR-21_000397	1.268	0.926	1	13.948	15.764	15.764	-4.249	0.402	2.872	1.51	5.464	0.002
Sham	75B	hsa-miR-144_002676	1.043	0.9	1	22.255	23.008	23.008	2.124	0.286	1	0.633	1.58	1
PBBI	65B	rno-miR-20a#_001336	1.163	0.849	1	25.581	26.42	26.42	4.712	0.34	0.738	0.423	1.29	0.35
PBBI	69A	hsa-miR-184_000485	1.436	0.955	1	20.821	20.58	20.58	1.349	0.162	1.198	0.918	1.562	0.635
PBBI	63B	rno-miR-220_241101	0.824	0	1	Undetermined	23.946	23.946	2.31	1.734
PBBI	67B	mmu-miR-28#_002545	1.422	0.953	1	17.741	18.278	18.278	-3.443	0.133	2.577	2.084	3.187	0
Sham	79B	hsa-let-7e#_002407	1.374	0.949	1	27.648	26.682	26.682	5.798	0.192	1	0.736	1.359	1
Sham	79A	mmu-miR-542-5p_002563	1.263	0.907	1	22.143	21.981	21.981	3.604	0.107	1	0.846	1.182	1
PBBI	67A	mmu-miR-379_001138	1.551	0.961	1	15.781	17.47	17.47	-2.543	0.366	0.577	0.322	1.036	0.014
Sham	74B	hsa-miR-144_002676	1.05	0.831	1	21.275	23.008	23.008	2.124	0.286	1	0.633	1.58	1
PBBI	68A	hsa-miR-21_000397	1.201	0.847	1	14.467	15.764	15.764	-4.249	0.402	2.872	1.51	5.464	0.002
PBBI	64B	rno-miR-20a#_001336	1.195	0.921	1	27.604	26.42	26.42	4.712	0.34	0.738	0.423	1.29	0.35
PBBI	68A	hsa-miR-184_000485	1.369	0.942	1	20.863	20.58	20.58	1.349	0.162	1.198	0.918	1.562	0.635
Sham	80B	rno-miR-20b_001326	0.683	0	1	Undetermined	23.704	23.704	2.836	0.833	1	0.255	3.914	1
PBBI	62B	rno-miR-220_241101	0.643	0	1	Undetermined	23.946	23.946	2.31	1.734
PBBI	66B	mmu-miR-28#_002545	1.403	0.964	1	17.713	18.278	18.278	-3.443	0.133	2.577	2.084	3.187	0
PBBI	68A	mmu-miR-379_001138	1.539	0.976	1	16.775	17.47	17.47	-2.543	0.366	0.577	0.322	1.036	0.014
PBBI	65B	mmu-miR-28#_002545	1.436	0.961	1	18.767	18.278	18.278	-3.443	0.133	2.577	2.084	3.187	0
PBBI	65B	rno-miR-220_241101	0	0	1	Undetermined	23.946	23.946	2.31	1.734
PBBI	67A	hsa-miR-184_000485	1.492	0.972	1	19.749	20.58	20.58	1.349	0.162	1.198	0.918	1.562	0.635
Sham	72A	hsa-miR-195_000494	1.577	0.984	1	14.82	14.455	14.455	-3.921	0.089	1	0.87	1.149	1
Sham	73B	hsa-let-7e#_002407	1.476	0.946	1	27.567	26.682	26.682	5.798	0.192	1	0.736	1.359	1
PBBI	69A	mmu-miR-379_001138	1.52	0.951	1	16.486	17.47	17.47	-2.543	0.366	0.577	0.322	1.036	0.014
PBBI	65B	rno-miR-105_241087	0	0	1	Undetermined	26.932	26.932	5.359	0.097	0.447	0.19	1.051	0.192
PBBI	66A	hsa-miR-184_000485	1.456	0.977	1	19.786	20.58	20.58	1.349	0.162	1.198	0.918	1.562	0.635
Sham	73A	mmu-miR-542-5p_002563	1.351	0.943	1	21.976	21.981	21.981	3.604	0.107	1	0.846	1.182	1
PBBI	69B	mmu-miR-1905_121196	0.946	0.638	1	20.626	19.379	19.379	-2.343	0.572	1.299	0.521	3.239	0.272
PBBI	66B	rno-miR-220_241101	0	0.709	1	25.531	23.946	23.946	2.31	1.734
PBBI	64B	rno-miR-220_241101	0.713	0	1	Undetermined	23.946	23.946	2.31	1.734
PBBI	64B	mmu-miR-28#_002545	1.503	0.943	1	18.313	18.278	18.278	-3.443	0.133	2.577	2.084	3.187	0
Sham	71A	hsa-miR-195_000494	1.58	0.958	1	14.995	14.455	14.455	-3.921	0.089	1	0.87	1.149	1
Sham	74B	hsa-let-7e#_002407	1.441	0.955	1	25.743	26.682	26.682	5.798	0.192	1	0.736	1.359	1
Sham	74A	mmu-miR-542-5p_002563	1.344	0.933	1	21.275	21.981	21.981	3.604	0.107	1	0.846	1.182	1
PBBI	65A	hsa-miR-184_000485	1.447	0.942	1	20.826	20.58	20.58	1.349	0.162	1.198	0.918	1.562	0.635
PBBI	66B	rno-miR-105_241087	0	0	1	Undetermined	26.932	26.932	5.359	0.097	0.447	0.19	1.051	0.192
PBBI	70A	hsa-miR-195_000494	1.528	0.973	1	15.099	17.004	17.004	-3.01	0.56	0.532	0.217	1.302	0.037
Sham	79B	hsa-miR-144_002676	0	0.543	1	22.795	23.008	23.008	2.124	0.286	1	0.633	1.58	1
PBBI	69B	rno-miR-20a#_001336	1.005	0.883	1	26.852	26.42	26.42	4.712	0.34	0.738	0.423	1.29	0.35
Sham	75B	hsa-let-7e#_002407	1.449	0.952	1	26.208	26.682	26.682	5.798	0.192	1	0.736	1.359	1
PBBI	68B	rno-miR-220_241101	0	0	1	Undetermined	23.946	23.946	2.31	1.734
PBBI	63B	mmu-miR-28#_002545	1.493	0.965	1	19.076	18.278	18.278	-3.443	0.133	2.577	2.084	3.187	0
Sham	75A	mmu-miR-542-5p_002563	1.37	0.923	1	21.534	21.981	21.981	3.604	0.107	1	0.846	1.182	1
PBBI	63B	rno-miR-105_241087	0.712	0	1	Undetermined	26.932	26.932	5.359	0.097	0.447	0.19	1.051	0.192
Sham	71B	rno-miR-547_241078	1.417	0.956	1	28.686	25.979	25.979	5.22	1.14	1	0.131	7.62	1
PBBI	64A	hsa-miR-184_000485	1.541	0.961	1	22.381	20.58	20.58	1.349	0.162	1.198	0.918	1.562	0.635
PBBI	70B	mmu-miR-17#_002543	1.29	0.953	1	23.787	24.186	24.186	2.465	0.183	1.658	1.237	2.221	0.022
Sham	78B	hsa-miR-144_002676	0	0.857	1	23.509	23.008	23.008	2.124	0.286	1	0.633	1.58	1
Sham	76A	mmu-miR-542-5p_002563	1.313	0.941	1	21.78	21.981	21.981	3.604	0.107	1	0.846	1.182	1
PBBI	68B	rno-miR-20a#_001336	1.181	0.9	1	25.309	26.42	26.42	4.712	0.34	0.738	0.423	1.29	0.35
PBBI	67B	rno-miR-220_241101	0.825	0.719	1	22.361	23.946	23.946	2.31	1.734
PBBI	62B	mmu-miR-28#_002545	1.512	0.943	1	18.149	18.278	18.278	-3.443	0.133	2.577	2.084	3.187	0
Sham	76B	hsa-let-7e#_002407	1.358	0.947	1	27.555	26.682	26.682	5.798	0.192	1	0.736	1.359	1
PBBI	63A	hsa-miR-184_000485	0	0	1	Undetermined	20.58	20.58	1.349	0.162	1.198	0.918	1.562	0.635
PBBI	64B	rno-miR-105_241087	0.653	0	1	Undetermined	26.932	26.932	5.359	0.097	0.447	0.19	1.051	0.192
PBBI	70B	rno-miR-547_241078	0.919	0.622	1	24.998	25.595	25.595	3.828	1.424	2.625	0.254	27.074	0.356
Sham	72B	hsa-let-7e#_002407	1.5	0.963	1	26.318	26.682	26.682	5.798	0.192	1	0.736	1.359	1
PBBI	62B	mmu-miR-20b#_002524	0	0	1	Undetermined
PBBI	66A	rno-miR-381_001322	1.454	0.942	1	21.493	21.912	21.912	2.681	0.207	1.31	0.932	1.84	0.564
Sham	79B	mmu-miR-2136_241133	0	0	1	Undetermined	23.105	23.105	2.221		1
Sham	74B	rno-miR-547_241078	1.008	0.18	1	22.354	25.979	25.979	5.22	1.14	1	0.131	7.62	1
PBBI	64B	rno-miR-20b_001326	1.358	0.931	1	23.279	23.37	23.37	1.648	0.139	2.279	1.824	2.848	0.5
Sham	74B	mmu-miR-17#_002543	1.288	0.923	1	22.864	24.078	24.078	3.194	0.236	1	0.686	1.458	1
PBBI	69B	hsa-miR-10a#_002288	0.541	0	1	Undetermined	27.144	27.144	5.316		1.475
Sham	71B	hsa-let-7e#_002407	1.505	0.969	1	26.702	26.682	26.682	5.798	0.192	1	0.736	1.359	1
PBBI	67A	rno-miR-381_001322	1.469	0.951	1	21.367	21.912	21.912	2.681	0.207	1.31	0.932	1.84	0.564
Sham	78B	mmu-miR-2136_241133	0.377	0	1	Undetermined	23.105	23.105	2.221		1
Sham	75B	rno-miR-547_241078	1.204	0.7	1	25.749	25.979	25.979	5.22	1.14	1	0.131	7.62	1
PBBI	63B	mmu-miR-20b#_002524	0	0	1	Undetermined
PBBI	69B	hsa-miR-151-5P_002642	1.376	0.96	1	23.084	22.279	22.279	0.557	0.122	1.265	1.041	1.536	0.077
PBBI	65B	rno-miR-20b_001326	1.145	0.957	1	24.169	23.37	23.37	1.648	0.139	2.279	1.824	2.848	0.5
Sham	73B	mmu-miR-17#_002543	1.19	0.727	1	25.276	24.078	24.078	3.194	0.236	1	0.686	1.458	1
PBBI	70B	hsa-let-7e#_002407	1.359	0.956	1	29.517	27.558	27.558	5.836	0.294	0.974	0.608	1.559	0.824
PBBI	62A	hsa-miR-21_000397	1.305	0.871	1	14.538	15.764	15.764	-4.249	0.402	2.872	1.51	5.464	0.002
PBBI	64A	rno-miR-381_001322	1.487	0.857	1	22.476	21.912	21.912	2.681	0.207	1.31	0.932	1.84	0.564
Sham	77B	mmu-miR-2136_241133	0	0	1	Undetermined	23.105	23.105	2.221		1
Sham	72B	rno-miR-547_241078	1.42	0.934	1	27.704	25.979	25.979	5.22	1.14	1	0.131	7.62	1
Sham	72B	mmu-miR-17#_002543	1.312	0.747	1	24.779	24.078	24.078	3.194	0.236	1	0.686	1.458	1
PBBI	64B	mmu-miR-20b#_002524	0.635	0	1	Undetermined
PBBI	66B	rno-miR-20b_001326	1.209	0.919	1	22.775	23.37	23.37	1.648	0.139	2.279	1.824	2.848	0.5
PBBI	67B	rno-miR-20b_001326	1.225	0.933	1	22.878	23.37	23.37	1.648	0.139	2.279	1.824	2.848	0.5
PBBI	62A	hsa-miR-184_000485	1.527	0.965	1	20.049	20.58	20.58	1.349	0.162	1.198	0.918	1.562	0.635
Sham	76B	mmu-miR-2136_241133	0	0	1	Undetermined	23.105	23.105	2.221		1
PBBI	65A	rno-miR-381_001322	1.444	0.88	1	22.419	21.912	21.912	2.681	0.207	1.31	0.932	1.84	0.564
Sham	73B	rno-miR-547_241078	0.739	0	1	Undetermined	25.979	25.979	5.22	1.14	1	0.131	7.62	1
Sham	71B	mmu-miR-17#_002543	1.331	0.923	1	24.381	24.078	24.078	3.194	0.236	1	0.686	1.458	1
PBBI	65B	mmu-miR-20b#_002524	0	0	1	Undetermined
Sham	75B	mmu-miR-2136_241133	0.271	0	1	Undetermined	23.105	23.105	2.221		1
PBBI	64A	hsa-miR-21_000397	1.314	0.946	1	16.379	15.764	15.764	-4.249	0.402	2.872	1.51	5.464	0.002
Sham	78B	rno-miR-547_241078	1.303	0.952	1	28.888	25.979	25.979	5.22	1.14	1	0.131	7.62	1
Sham	78B	mmu-miR-17#_002543	1.225	0.888	1	23.844	24.078	24.078	3.194	0.236	1	0.686	1.458	1
Sham	78A	mmu-miR-495_001663	1.495	0.962	1	15.345	15.306	15.306	-3.071	0.07	1	0.896	1.116	1
PBBI	68B	rno-miR-20b_001326	1.178	0.89	1	22.769	23.37	23.37	1.648	0.139	2.279	1.824	2.848	0.5
PBBI	66B	mmu-miR-20b#_002524	0.732	0	1	Undetermined
Sham	79A	mmu-miR-495_001663	1.494	0.944	1	15.66	15.306	15.306	-3.071	0.07	1	0.896	1.116	1
Sham	80B	rno-miR-29c#_001818	0	0	1	Undetermined	19.633	19.633	-1.251	0.175	1	0.756	1.323	1
PBBI	64B	mmu-miR-292-5p_001055	0	0	1	Undetermined
Sham	74B	mmu-miR-2136_241133	0	0	1	Undetermined	23.105	23.105	2.221		1
Sham	79B	rno-miR-547_241078	0.786	0	1	Undetermined	25.979	25.979	5.22	1.14	1	0.131	7.62	1
PBBI	63A	hsa-miR-21_000397	1.228	0.931	1	25.019	15.764	15.764	-4.249	0.402	2.872	1.51	5.464	0.002
PBBI	69B	rno-miR-20b_001326	1.053	0.758	1	23.385	23.37	23.37	1.648	0.139	2.279	1.824	2.848	0.5
Sham	77A	mmu-miR-495_001663	1.474	0.964	1	14.98	15.306	15.306	-3.071	0.07	1	0.896	1.116	1
Sham	77B	mmu-miR-17#_002543	1.236	0.954	1	23.332	24.078	24.078	3.194	0.236	1	0.686	1.458	1
PBBI	67B	mmu-miR-20b#_002524	0	0	1	Undetermined
PBBI	63B	mmu-miR-292-5p_001055	0	0	1	Undetermined
Sham	76B	rno-miR-547_241078	0.846	0	1	Undetermined	25.979	25.979	5.22	1.14	1	0.131	7.62	1
PBBI	68A	rno-miR-381_001322	1.407	0.93	1	22.778	21.912	21.912	2.681	0.207	1.31	0.932	1.84	0.564
Sham	73B	mmu-miR-2136_241133	1.254	0.682	1	23.105	23.105	23.105	2.221		1
PBBI	66A	hsa-miR-21_000397	1.243	0.916	1	13.637	15.764	15.764	-4.249	0.402	2.872	1.51	5.464	0.002
PBBI	68B	mmu-miR-20b#_002524	0.526	0	1	Undetermined
Sham	76B	mmu-miR-17#_002543	1.093	0.877	1	24.353	24.078	24.078	3.194	0.236	1	0.686	1.458	1
PBBI	62B	mmu-miR-292-5p_001055	0.692	0	1	Undetermined
Sham	77B	rno-miR-547_241078	0.794	0.624	1	22.491	25.979	25.979	5.22	1.14	1	0.131	7.62	1
PBBI	69A	rno-miR-381_001322	1.42	0.89	1	21.92	21.912	21.912	2.681	0.207	1.31	0.932	1.84	0.564
Sham	72B	mmu-miR-2136_241133	0.676	0	1	Undetermined	23.105	23.105	2.221		1
PBBI	65A	hsa-miR-21_000397	1.243	0.919	1	14.994	15.764	15.764	-4.249	0.402	2.872	1.51	5.464	0.002
PBBI	69B	mmu-miR-20b#_002524	0.594	0	1	Undetermined
Sham	75B	mmu-miR-17#_002543	1.2	0.947	1	23.544	24.078	24.078	3.194	0.236	1	0.686	1.458	1
PBBI	62B	hsa-miR-151-5P_002642	1.435	0.963	1	22.121	22.279	22.279	0.557	0.122	1.265	1.041	1.536	0.077
PBBI	64B	mmu-miR-698_001632	0	0	1	Undetermined	25.123	25.123	3.338
PBBI	62B	hsa-miR-10a#_002288	0.378	0	1	Undetermined	27.144	27.144	5.316		1.475
PBBI	62A	hsa-miR-126#_000451	1.563	0.978	1	14.547	16.275	16.275	-3.894	0.557	0.54	0.217	1.345	0.027
Sham	75A	mmu-miR-220_002468	0	0	1	Undetermined					1
Sham	74A	mmu-miR-495_001663	1.522	0.972	1	14.63	15.306	15.306	-3.071	0.07	1	0.896	1.116	1
Sham	71B	mmu-miR-2136_241133	0.481	0	1	Undetermined	23.105	23.105	2.221		1
Sham	78B	mmu-miR-1192_002806	0.652	0	1	Undetermined					1
PBBI	65B	mmu-miR-698_001632	0	0	1	Undetermined	25.123	25.123	3.338
Sham	80B	hsa-miR-744#_002325	0.393	0	1	Undetermined	21.771	21.771	0.888	0.159	1	0.776	1.289	1
Sham	76A	mmu-miR-220_002468	0.361	0	1	Undetermined					1
Sham	73A	mmu-miR-495_001663	1.582	0.97	1	15.741	15.306	15.306	-3.071	0.07	1	0.896	1.116	1
Sham	77A	mmu-miR-220_002468	0.589	0	1	Undetermined					1
PBBI	70B	mmu-miR-2136_241133	0.312	0	1	Undetermined	27.852	27.852	6.365		0.057
Sham	79B	mmu-miR-1192_002806	0.59	0	1	Undetermined					1
PBBI	64B	hsa-miR-151-5P_002642	1.45	0.941	1	22.231	22.279	22.279	0.557	0.122	1.265	1.041	1.536	0.077
Sham	73A	mmu-miR-220_002468	0	0	1	Undetermined					1
PBBI	62B	mmu-miR-698_001632	0	0	1	Undetermined	25.123	25.123	3.338
PBBI	64B	hsa-miR-10a#_002288	1.034	0.825	1	27.144	27.144	27.144	5.316		1.475
Sham	76A	mmu-miR-495_001663	1.532	0.972	1	14.805	15.306	15.306	-3.071	0.07	1	0.896	1.116	1
PBBI	63B	hsa-miR-151-5P_002642	1.398	0.94	1	22.336	22.279	22.279	0.557	0.122	1.265	1.041	1.536	0.077
Sham	74A	mmu-miR-220_002468	0.666	0	1	Undetermined					1
PBBI	63B	mmu-miR-698_001632	0	0	1	Undetermined	25.123	25.123	3.338
PBBI	63B	hsa-miR-10a#_002288	0	0	1	Undetermined	27.144	27.144	5.316		1.475
Sham	79B	mmu-miR-17#_002543	0.985	0.817	1	24.326	24.078	24.078	3.194	0.236	1	0.686	1.458	1
Sham	75A	mmu-miR-495_001663	1.544	0.961	1	14.828	15.306	15.306	-3.071	0.07	1	0.896	1.116	1
Sham	80A	mmu-miR-302c_002558	0.726	0	1	Undetermined					1
PBBI	66B	hsa-miR-10a#_002288	0	0	1	Undetermined	27.144	27.144	5.316		1.475
PBBI	68B	mmu-miR-698_001632	0	0	1	Undetermined	25.123	25.123	3.338
PBBI	66B	hsa-miR-151-5P_002642	1.375	0.961	1	22.048	22.279	22.279	0.557	0.122	1.265	1.041	1.536	0.077
PBBI	62A	rno-miR-381_001322	1.482	0.95	1	21.086	21.912	21.912	2.681	0.207	1.31	0.932	1.84	0.564
PBBI	70A	mmu-miR-495_001663	1.509	0.957	1	16.385	17.776	17.776	-2.238	0.311	0.562	0.341	0.923	0.013
Sham	79B	mmu-miR-370_001068	0.821	0.525	1	25.432	22.313	22.313	1.447	0.618	1	0.351	2.85	1
PBBI	65B	hsa-miR-10a#_002288	0.522	0	1	Undetermined	27.144	27.144	5.316		1.475
PBBI	69B	mmu-miR-698_001632	0.716	0	1	Undetermined	25.123	25.123	3.338
Sham	79A	hsa-miR-490_001037	1.411	0.965	1	21.862	22.047	22.047	3.67	0.096	1	0.86	1.163	1
PBBI	65B	hsa-miR-151-5P_002642	1.404	0.957	1	21.8	22.279	22.279	0.557	0.122	1.265	1.041	1.536	0.077
PBBI	63A	rno-miR-381_001322	0	0	1	Undetermined	21.912	21.912	2.681	0.207	1.31	0.932	1.84	0.564
Sham	76B	mmu-miR-370_001068	0.976	0	1	Undetermined	22.313	22.313	1.447	0.618	1	0.351	2.85	1
PBBI	68B	hsa-miR-10a#_002288	0.496	0	1	Undetermined	27.144	27.144	5.316		1.475
PBBI	66B	mmu-miR-698_001632	0	0	1	Undetermined	25.123	25.123	3.338
PBBI	68B	hsa-miR-151-5P_002642	1.382	0.956	1	21.772	22.279	22.279	0.557	0.122	1.265	1.041	1.536	0.077
Sham	78A	hsa-miR-490_001037	1.47	0.969	1	21.828	22.047	22.047	3.67	0.096	1	0.86	1.163	1
Sham	78A	mmu-miR-220_002468	0.678	0	1	Undetermined					1
Sham	72A	mmu-miR-495_001663	1.583	0.917	1	15.478	15.306	15.306	-3.071	0.07	1	0.896	1.116	1
Sham	77B	mmu-miR-370_001068	1.101	0.221	1	20.262	22.313	22.313	1.447	0.618	1	0.351	2.85	1
PBBI	67B	hsa-miR-10a#_002288	0.357	0	1	Undetermined	27.144	27.144	5.316		1.475
PBBI	67B	hsa-miR-151-5P_002642	1.398	0.951	1	22.226	22.279	22.279	0.557	0.122	1.265	1.041	1.536	0.077
PBBI	67B	mmu-miR-698_001632	0	0.602	1	25.123	25.123	25.123	3.338
Sham	77A	hsa-miR-490_001037	1.416	0.958	1	21.738	22.047	22.047	3.67	0.096	1	0.86	1.163	1
Sham	78B	mmu-miR-370_001068	0.91	0.349	1	23.187	22.313	22.313	1.447	0.618	1	0.351	2.85	1
Sham	79A	mmu-miR-220_002468	0.663	0	1	Undetermined					1
Sham	71A	mmu-miR-495_001663	1.552	0.937	1	16.229	15.306	15.306	-3.071	0.07	1	0.896	1.116	1
Sham	71A	mmu-miR-379_001138	1.57	0.96	1	15.866	15.04	15.04	-3.336	0.097	1	0.859	1.165	1
Sham	75A	hsa-miR-490_001037	1.431	0.959	1	21.669	22.047	22.047	3.67	0.096	1	0.86	1.163	1
Sham	80A	mmu-miR-220_002468	0.505	0	1	Undetermined					1
PBBI	62A	mmu-miR-217_002556	1.571	0.963	1	24.817	25.814	25.814	6.583	0.305	0.925	0.562	1.524	0.898
Sham	72A	mmu-miR-379_001138	1.576	0.933	1	15.499	15.04	15.04	-3.336	0.097	1	0.859	1.165	1
Sham	76A	hsa-miR-490_001037	1.372	0.949	1	21.8	22.047	22.047	3.67	0.096	1	0.86	1.163	1
Sham	72A	hsa-miR-490_001037	1.508	0.962	1	22.359	22.047	22.047	3.67	0.096	1	0.86	1.163	1
Sham	71B	rno-miR-20a#_001336	1.105	0.225	1	19.157	25.158	25.158	4.274	0.857	1	0.254	3.933	1
Sham	73A	hsa-miR-490_001037	1.518	0.954	1	23.072	22.047	22.047	3.67	0.096	1	0.86	1.163	1
Sham	80A	mmu-miR-495_001663	1.493	0.966	1	15.362	15.306	15.306	-3.071	0.07	1	0.896	1.116	1
PBBI	70A	mmu-miR-379_001138	1.518	0.97	1	15.769	17.47	17.47	-2.543	0.366	0.577	0.322	1.036	0.014
Sham	74A	hsa-miR-490_001037	1.42	0.947	1	21.515	22.047	22.047	3.67	0.096	1	0.86	1.163	1
PBBI	70B	rno-miR-20a#_001336	1.185	0.904	1	26.716	26.42	26.42	4.712	0.34	0.738	0.423	1.29	0.35
PBBI	68B	mmu-miR-1944_121189	0.572	0	1	Undetermined
PBBI	70A	hsa-miR-490_001037	1.484	0.976	1	22.978	23.248	23.248	4.017	0.14	0.786	0.625	0.988	0.075
Sham	75A	mmu-miR-379_001138	1.567	0.941	1	14.515	15.04	15.04	-3.336	0.097	1	0.859	1.165	1
PBBI	65A	mmu-miR-217_002556	1.48	0.956	1	25.825	25.814	25.814	6.583	0.305	0.925	0.562	1.524	0.898
Sham	73B	rno-miR-20a#_001336	1.142	0.635	1	26.631	25.158	25.158	4.274	0.857	1	0.254	3.933	1
PBBI	66A	mmu-miR-217_002556	1.413	0.961	1	26.366	25.814	25.814	6.583	0.305	0.925	0.562	1.524	0.898
Sham	71A	hsa-miR-490_001037	1.469	0.931	1	22.508	22.047	22.047	3.67	0.096	1	0.86	1.163	1
PBBI	69B	mmu-miR-1944_121189	0	0	1	Undetermined
Sham	76A	mmu-miR-379_001138	1.544	0.967	1	14.7	15.04	15.04	-3.336	0.097	1	0.859	1.165	1
Sham	72B	rno-miR-20a#_001336	1.14	0.515	1	23.918	25.158	25.158	4.274	0.857	1	0.254	3.933	1
PBBI	70B	hsa-miR-10a#_002288	0.586	0	1	Undetermined	27.144	27.144	5.316		1.475
PBBI	69B	hsa-let-7e#_002407	1.345	0.965	1	27.882	27.558	27.558	5.836	0.294	0.974	0.608	1.559	0.824
PBBI	63A	mmu-miR-217_002556	0	0	1	Undetermined	25.814	25.814	6.583	0.305	0.925	0.562	1.524	0.898
Sham	73A	mmu-miR-379_001138	1.577	0.961	1	15.826	15.04	15.04	-3.336	0.097	1	0.859	1.165	1
PBBI	66B	mmu-miR-1944_121189	0.645	0	1	Undetermined
Sham	75B	rno-miR-20a#_001336	1.161	0.899	1	27.865	25.158	25.158	4.274	0.857	1	0.254	3.933	1
Sham	71B	hsa-miR-10a#_002288	0.374	0	1	Undetermined	26.824	26.824	5.877	0.451	1	0.019	52.869	1
PBBI	67B	mmu-miR-1944_121189	0	0	1	Undetermined
PBBI	64A	mmu-miR-217_002556	1.573	0.971	1	26.284	25.814	25.814	6.583	0.305	0.925	0.562	1.524	0.898
Sham	74A	mmu-miR-379_001138	1.532	0.922	1	14.307	15.04	15.04	-3.336	0.097	1	0.859	1.165	1
Sham	72B	hsa-miR-10a#_002288	0.678	0	1	Undetermined	26.824	26.824	5.877	0.451	1	0.019	52.869	1
Sham	80B	mmu-miR-370_001068	0	0	1	Undetermined	22.313	22.313	1.447	0.618	1	0.351	2.85	1
Sham	74B	rno-miR-20a#_001336	1.098	0.72	1	24.603	25.158	25.158	4.274	0.857	1	0.254	3.933	1
PBBI	63B	hsa-miR-144_002676	1.027	0.84	1	22.835	22.96	22.96	1.239	0.202	1.847	1.338	2.55	0.03
Sham	77B	rno-miR-20a#_001336	0.988	0.801	1	26.217	25.158	25.158	4.274	0.857	1	0.254	3.933	1
Sham	79A	mmu-miR-379_001138	1.524	0.95	1	15.315	15.04	15.04	-3.336	0.097	1	0.859	1.165	1
PBBI	67A	mmu-miR-542-5p_002563	1.36	0.951	1	21.747	22.619	22.619	3.388	0.149	1.162	0.91	1.482	0.202
PBBI	64B	mmu-miR-1944_121189	0	0	1	Undetermined
PBBI	69A	mmu-miR-217_002556	1.464	0.947	1	26.812	25.814	25.814	6.583	0.305	0.925	0.562	1.524	0.898
PBBI	67B	hsa-let-7e#_002407	1.327	0.936	1	27.62	27.558	27.558	5.836	0.294	0.974	0.608	1.559	0.824
PBBI	62B	hsa-miR-144_002676	0.941	0.795	1	22.112	22.96	22.96	1.239	0.202	1.847	1.338	2.55	0.03
Sham	76B	rno-miR-20a#_001336	1.139	0.635	1	24.697	25.158	25.158	4.274	0.857	1	0.254	3.933	1
PBBI	68A	mmu-miR-542-5p_002563	1.373	0.977	1	22.86	22.619	22.619	3.388	0.149	1.162	0.91	1.482	0.202
PBBI	65B	mmu-miR-1944_121189	0.19	0	1	Undetermined
PBBI	68B	hsa-let-7e#_002407	1.415	0.972	1	28.009	27.558	27.558	5.836	0.294	0.974	0.608	1.559	0.824
Sham	80A	hsa-miR-195_000494	1.539	0.976	1	14.367	14.455	14.455	-3.921	0.089	1	0.87	1.149	1
Sham	71B	rno-miR-20b_001326	1.137	0.759	1	24.841	23.704	23.704	2.836	0.833	1	0.255	3.914	1
PBBI	65B	hsa-miR-144_002676	0.593	0.557	1	22.287	22.96	22.96	1.239	0.202	1.847	1.338	2.55	0.03
PBBI	62B	mmu-miR-1944_121189	0.423	0	1	Undetermined
Sham	77A	mmu-miR-379_001138	1.513	0.966	1	14.626	15.04	15.04	-3.336	0.097	1	0.859	1.165	1
Sham	79B	rno-miR-20a#_001336	1.038	0.567	1	27.524	25.158	25.158	4.274	0.857	1	0.254	3.933	1
PBBI	65A	mmu-miR-542-5p_002563	1.337	0.939	1	22.856	22.619	22.619	3.388	0.149	1.162	0.91	1.482	0.202
PBBI	67A	mmu-miR-217_002556	1.495	0.958	1	25.043	25.814	25.814	6.583	0.305	0.925	0.562	1.524	0.898
PBBI	65B	hsa-let-7e#_002407	1.425	0.962	1	27.006	27.558	27.558	5.836	0.294	0.974	0.608	1.559	0.824
PBBI	64B	hsa-miR-144_002676	1.185	0.904	1	22.629	22.96	22.96	1.239	0.202	1.847	1.338	2.55	0.03
PBBI	70B	rno-miR-20b_001326	1.214	0.915	1	23.984	23.37	23.37	1.648	0.139	2.279	1.824	2.848	0.5
PBBI	63B	mmu-miR-1944_121189	0.629	0	1	Undetermined
PBBI	66A	mmu-miR-542-5p_002563	1.357	0.956	1	21.804	22.619	22.619	3.388	0.149	1.162	0.91	1.482	0.202
Sham	78A	mmu-miR-379_001138	1.512	0.925	1	15.017	15.04	15.04	-3.336	0.097	1	0.859	1.165	1
Sham	78B	rno-miR-20a#_001336	1.053	0.754	1	25.81	25.158	25.158	4.274	0.857	1	0.254	3.933	1
PBBI	66B	hsa-let-7e#_002407	1.405	0.938	1	26.772	27.558	27.558	5.836	0.294	0.974	0.608	1.559	0.824
PBBI	68A	mmu-miR-217_002556	1.491	0.974	1	25.89	25.814	25.814	6.583	0.305	0.925	0.562	1.524	0.898
Sham	73B	rno-miR-20b_001326	1.267	0.897	1	25.818	23.704	23.704	2.836	0.833	1	0.255	3.914	1
PBBI	67B	hsa-miR-144_002676	1.076	0.887	1	23.47	22.96	22.96	1.239	0.202	1.847	1.338	2.55	0.03
PBBI	63A	mmu-miR-542-5p_002563	0.448	0	1	Undetermined	22.619	22.619	3.388	0.149	1.162	0.91	1.482	0.202
PBBI	63B	hsa-let-7e#_002407	1.5	0.948	1	27.765	27.558	27.558	5.836	0.294	0.974	0.608	1.559	0.824
Sham	72B	rno-miR-20b_001326	1.107	0.295	1	17.939	23.704	23.704	2.836	0.833	1	0.255	3.914	1
PBBI	66B	hsa-miR-144_002676	1.153	0.918	1	23.34	22.96	22.96	1.239	0.202	1.847	1.338	2.55	0.03
PBBI	64A	mmu-miR-542-5p_002563	1.383	0.919	1	23.947	22.619	22.619	3.388	0.149	1.162	0.91	1.482	0.202
PBBI	64B	hsa-let-7e#_002407	1.47	0.918	1	26.707	27.558	27.558	5.836	0.294	0.974	0.608	1.559	0.824
Sham	75B	rno-miR-20b_001326	1.182	0.751	1	23.471	23.704	23.704	2.836	0.833	1	0.255	3.914	1
PBBI	69B	hsa-miR-144_002676	1.122	0.921	1	23.478	22.96	22.96	1.239	0.202	1.847	1.338	2.55	0.03
Sham	80B	mmu-miR-1192_002806	0	0	1	Undetermined					1
PBBI	68B	mmu-miR-2136_241133	0.661	0	1	Undetermined	27.852	27.852	6.365		0.057
Sham	74B	rno-miR-20b_001326	1.236	0.856	1	23.589	23.704	23.704	2.836	0.833	1	0.255	3.914	1
PBBI	68B	hsa-miR-144_002676	1.065	0.907	1	23.379	22.96	22.96	1.239	0.202	1.847	1.338	2.55	0.03
Sham	80B	mmu-miR-17#_002543	0.59	0	1	Undetermined	24.078	24.078	3.194	0.236	1	0.686	1.458	1
PBBI	69B	mmu-miR-2136_241133	0	0	1	Undetermined	27.852	27.852	6.365		0.057
Sham	80B	mmu-miR-290-5p_002590	0.546	0	1	Undetermined	27.539	27.539	7.123		1
Sham	80B	rno-miR-547_241078	0	0	1	Undetermined	25.979	25.979	5.22	1.14	1	0.131	7.62	1
PBBI	62A	mmu-miR-542-5p_002563	1.404	0.97	1	22.49	22.619	22.619	3.388	0.149	1.162	0.91	1.482	0.202
PBBI	62B	hsa-let-7e#_002407	1.474	0.975	1	26.745	27.558	27.558	5.836	0.294	0.974	0.608	1.559	0.824
Sham	80A	mmu-miR-342-5p_002527	1.295	0.965	1	19.608	19.835	19.835	1.458	0.128	1	0.819	1.222	1
Sham	74B	mmu-miR-719_001673	0	0	1	Undetermined					1
Sham	78A	mmu-miR-466h_002516	0.653	0	1	Undetermined					1
PBBI	69A	mmu-miR-495_001663	1.499	0.956	1	16.406	17.776	17.776	-2.238	0.311	0.562	0.341	0.923	0.013
PBBI	69B	mmu-miR-203#_002580	0	0	1	Undetermined
PBBI	67A	mmu-miR-499_001352	1.358	0.967	1	24.355	24.94	24.94	5.709	0.147	0.95	0.746	1.209	0.659
PBBI	63B	mmu-miR-669O_121176	0.216	0	1	Undetermined
Sham	73B	mmu-miR-719_001673	0.863	0	1	Undetermined					1
Sham	77A	mmu-miR-466h_002516	0.634	0	1	Undetermined					1
PBBI	68A	mmu-miR-495_001663	1.486	0.963	1	16.823	17.776	17.776	-2.238	0.311	0.562	0.341	0.923	0.013
PBBI	67A	mmu-miR-495_001663	1.527	0.967	1	16.693	17.776	17.776	-2.238	0.311	0.562	0.341	0.923	0.013
PBBI	68A	mmu-miR-499_001352	1.412	0.946	1	24.957	24.94	24.94	5.709	0.147	0.95	0.746	1.209	0.659
PBBI	62B	mmu-miR-669O_121176	0	0	1	Undetermined
Sham	80B	rno-miR-105_241087	0	0.69	1	27.199	26.108	26.108	4.199	0.413	1	0.292	3.423	1
Sham	76B	mmu-miR-719_001673	0	0	1	Undetermined					1
Sham	79B	mmu-miR-669L_121149	0	0	1	Undetermined	25.022	25.022	4.218		1
PBBI	69A	mmu-miR-499_001352	1.356	0.934	1	25.039	24.94	24.94	5.709	0.147	0.95	0.746	1.209	0.659
PBBI	66A	mmu-miR-495_001663	1.499	0.956	1	16.444	17.776	17.776	-2.238	0.311	0.562	0.341	0.923	0.013
Sham	77A	hsa-miR-208b_002290	0	0	1	Undetermined	34.593	34.593	16.876		1
Sham	75B	mmu-miR-719_001673	0	0	1	Undetermined					1
Sham	78B	mmu-miR-669L_121149	0	0	1	Undetermined	25.022	25.022	4.218		1
Sham	79A	mmu-miR-466h_002516	0.36	0	1	Undetermined					1
Sham	79A	hsa-miR-208b_002290	0	0	1	Undetermined	34.593	34.593	16.876		1
PBBI	65A	mmu-miR-495_001663	1.487	0.955	1	16.801	17.776	17.776	-2.238	0.311	0.562	0.341	0.923	0.013
Sham	78A	hsa-miR-208b_002290	0.486	0	1	Undetermined	34.593	34.593	16.876		1
PBBI	70B	mmu-miR-719_001673	0	0	1	Undetermined
Sham	78A	hsa-miR-222_002276	1.473	0.907	1	9.789	9.774	9.774	-8.602	0.168	1	0.768	1.301	1
Sham	77B	mmu-miR-669L_121149	0	0	1	Undetermined	25.022	25.022	4.218		1
PBBI	63A	mmu-miR-499_001352	0.585	0	1	Undetermined	24.94	24.94	5.709	0.147	0.95	0.746	1.209	0.659
Sham	76B	mmu-miR-669L_121149	0	0	1	Undetermined	25.022	25.022	4.218		1
Sham	73A	mmu-miR-466h_002516	0	0	1	Undetermined					1
Sham	79A	hsa-miR-222_002276	1.477	0.923	1	9.507	9.774	9.774	-8.602	0.168	1	0.768	1.301	1
PBBI	64A	mmu-miR-499_001352	1.378	0.964	1	26.758	24.94	24.94	5.709	0.147	0.95	0.746	1.209	0.659
Sham	79B	hsa-miR-744#_002325	1.457	0.966	1	21.844	21.771	21.771	0.888	0.159	1	0.776	1.289	1
Sham	75B	mmu-miR-669L_121149	0	0	1	Undetermined	25.022	25.022	4.218		1
Sham	72A	mmu-miR-466h_002516	0.474	0	1	Undetermined					1
Sham	80B	mmu-miR-1944_121189	0.566	0	1	Undetermined					1
Sham	76A	mmu-miR-466h_002516	0.67	0	1	Undetermined					1
Sham	76A	hsa-miR-222_002276	1.491	0.913	1	9.677	9.774	9.774	-8.602	0.168	1	0.768	1.301	1
Sham	72B	mmu-miR-719_001673	0.69	0	1	Undetermined					1
Sham	74B	mmu-miR-669L_121149	0	0	1	Undetermined	25.022	25.022	4.218		1
PBBI	65A	mmu-miR-499_001352	1.311	0.942	1	24.849	24.94	24.94	5.709	0.147	0.95	0.746	1.209	0.659
Sham	78B	hsa-miR-744#_002325	1.497	0.94	1	21.765	21.771	21.771	0.888	0.159	1	0.776	1.289	1
Sham	77A	hsa-miR-222_002276	1.437	0.882	1	8.908	9.774	9.774	-8.602	0.168	1	0.768	1.301	1
Sham	75A	mmu-miR-466h_002516	0.82	0	1	Undetermined					1
Sham	71B	mmu-miR-719_001673	0.944	0	1	Undetermined					1
PBBI	62A	mmu-miR-151_001190	1.475	0.985	1	18.759	20.045	20.045	0.032	0.116	0.973	0.808	1.171	0.855
Sham	73B	mmu-miR-669L_121149	0.707	0	1	Undetermined	25.022	25.022	4.218		1
PBBI	66A	mmu-miR-499_001352	1.333	0.949	1	24.827	24.94	24.94	5.709	0.147	0.95	0.746	1.209	0.659
Sham	77B	hsa-miR-744#_002325	1.482	0.972	1	21.164	21.771	21.771	0.888	0.159	1	0.776	1.289	1
Sham	74A	mmu-miR-466h_002516	0	0	1	Undetermined					1
PBBI	64A	hsa-miR-27b_000409	1.502	0.973	1	20.073	18.19	18.19	-1.041	0.158	0.855	0.659	1.108	0.292
Sham	76B	hsa-miR-744#_002325	1.509	0.97	1	22.059	21.771	21.771	0.888	0.159	1	0.776	1.289	1
PBBI	66A	mmu-miR-220_002468	0.638	0	1	Undetermined
PBBI	63A	mmu-miR-151_001190	1.34	0.94	1	26.807	20.045	20.045	0.032	0.116	0.973	0.808	1.171	0.855
PBBI	66A	hsa-miR-490_001037	1.448	0.96	1	23.121	23.248	23.248	4.017	0.14	0.786	0.625	0.988	0.075
Sham	74A	hsa-miR-222_002276	1.45	0.906	1	8.74	9.774	9.774	-8.602	0.168	1	0.768	1.301	1
PBBI	65A	mmu-miR-220_002468	0	0	1	Undetermined
PBBI	63A	hsa-miR-27b_000409	0.478	0	1	Undetermined	18.19	18.19	-1.041	0.158	0.855	0.659	1.108	0.292
PBBI	67A	mmu-miR-220_002468	0.564	0	1	Undetermined
Sham	75B	hsa-miR-744#_002325	1.527	0.975	1	21.374	21.771	21.771	0.888	0.159	1	0.776	1.289	1
PBBI	64A	mmu-miR-151_001190	1.431	0.965	1	20.518	20.045	20.045	0.032	0.116	0.973	0.808	1.171	0.855
PBBI	65A	hsa-miR-490_001037	1.451	0.952	1	23.539	23.248	23.248	4.017	0.14	0.786	0.625	0.988	0.075
Sham	75A	hsa-miR-222_002276	1.483	0.883	1	9.438	9.774	9.774	-8.602	0.168	1	0.768	1.301	1
Sham	80A	rno-miR-336_001331	1.363	0.962	1	26.628	26.133	26.133	7.756	0.133	1	0.811	1.233	1
Sham	71A	mmu-miR-466h_002516	0	0	1	Undetermined					1
PBBI	68A	mmu-miR-220_002468	0	0	1	Undetermined
Sham	74B	hsa-miR-744#_002325	1.513	0.962	1	21.04	21.771	21.771	0.888	0.159	1	0.776	1.289	1
PBBI	62A	hsa-miR-27b_000409	1.464	0.92	1	17.747	18.19	18.19	-1.041	0.158	0.855	0.659	1.108	0.292
PBBI	65A	mmu-miR-151_001190	1.416	0.953	1	19.287	20.045	20.045	0.032	0.116	0.973	0.808	1.171	0.855
Sham	80A	mmu-miR-379_001138	1.534	0.975	1	14.734	15.04	15.04	-3.336	0.097	1	0.859	1.165	1
PBBI	68A	hsa-miR-490_001037	1.493	0.984	1	22.744	23.248	23.248	4.017	0.14	0.786	0.625	0.988	0.075
Sham	72A	hsa-miR-222_002276	1.563	0.924	1	10.588	9.774	9.774	-8.602	0.168	1	0.768	1.301	1
PBBI	69A	mmu-miR-220_002468	0	0	1	Undetermined
PBBI	70A	mmu-miR-466h_002516	0	0	1	Undetermined
Sham	73B	hsa-miR-744#_002325	1.456	0.907	1	22.196	21.771	21.771	0.888	0.159	1	0.776	1.289	1
PBBI	66A	mmu-miR-151_001190	1.313	0.952	1	19.094	20.045	20.045	0.032	0.116	0.973	0.808	1.171	0.855
PBBI	67A	hsa-miR-490_001037	1.455	0.975	1	22.598	23.248	23.248	4.017	0.14	0.786	0.625	0.988	0.075
Sham	73A	hsa-miR-222_002276	1.556	0.911	1	10.676	9.774	9.774	-8.602	0.168	1	0.768	1.301	1
PBBI	67A	mmu-miR-151_001190	1.339	0.934	1	18.956	20.045	20.045	0.032	0.116	0.973	0.808	1.171	0.855
PBBI	64A	mmu-miR-495_001663	1.567	0.96	1	18.346	17.776	17.776	-2.238	0.311	0.562	0.341	0.923	0.013
Sham	72B	hsa-miR-744#_002325	1.575	0.967	1	22.136	21.771	21.771	0.888	0.159	1	0.776	1.289	1
PBBI	68A	hsa-miR-27b_000409	1.407	0.972	1	18.657	18.19	18.19	-1.041	0.158	0.855	0.659	1.108	0.292
PBBI	70A	hsa-miR-222_002276	1.439	0.896	1	10.822	12.097	12.097	-7.916	0.321	0.621	0.372	1.038	0.045
Sham	80B	mmu-miR-2136_241133	0	0	1	Undetermined	23.105	23.105	2.221		1
Sham	71B	hsa-miR-744#_002325	1.575	0.966	1	22.363	21.771	21.771	0.888	0.159	1	0.776	1.289	1
PBBI	63A	mmu-miR-495_001663	1.54	0.97	1	26.244	17.776	17.776	-2.238	0.311	0.562	0.341	0.923	0.013
PBBI	67A	hsa-miR-27b_000409	1.398	0.967	1	17.646	18.19	18.19	-1.041	0.158	0.855	0.659	1.108	0.292
PBBI	68A	mmu-miR-151_001190	1.395	0.954	1	19.168	20.045	20.045	0.032	0.116	0.973	0.808	1.171	0.855
PBBI	62A	mmu-miR-220_002468	0.473	0	1	Undetermined
PBBI	70B	hsa-miR-744#_002325	1.483	0.96	1	22.646	22.539	22.539	0.817	0.044	1.05	0.979	1.126	0.962
Sham	71A	hsa-miR-222_002276	1.503	0.9	1	11.084	9.774	9.774	-8.602	0.168	1	0.768	1.301	1
PBBI	69A	hsa-miR-490_001037	1.426	0.961	1	23.104	23.248	23.248	4.017	0.14	0.786	0.625	0.988	0.075
PBBI	69A	mmu-miR-151_001190	1.327	0.957	1	18.806	20.045	20.045	0.032	0.116	0.973	0.808	1.171	0.855
PBBI	62A	mmu-miR-495_001663	1.54	0.958	1	15.837	17.776	17.776	-2.238	0.311	0.562	0.341	0.923	0.013
PBBI	66A	hsa-miR-27b_000409	1.414	0.963	1	17.671	18.19	18.19	-1.041	0.158	0.855	0.659	1.108	0.292
PBBI	63A	mmu-miR-220_002468	0	0	1	Undetermined
Sham	80B	mmu-miR-374-5p_001319	1.01	0.753	1	29.724	16.916	16.916	-4.26	1.145	1	0.166	6.022	1
PBBI	65A	hsa-miR-27b_000409	1.44	0.922	1	17.859	18.19	18.19	-1.041	0.158	0.855	0.659	1.108	0.292
PBBI	64A	mmu-miR-220_002468	0.501	0	1	Undetermined
Sham	76A	mmu-miR-18b_002466	0	0	1	Undetermined	8.378	8.378	-10.438		1
PBBI	70A	mmu-miR-220_002468	0.727	0	1	Undetermined
PBBI	69A	mmu-miR-878-5p_002540	0	0	1	Undetermined
Sham	78B	mmu-miR-1944_121189	0.374	0	1	Undetermined					1
Sham	75A	mmu-miR-342-5p_002527	1.341	0.926	1	19.054	19.835	19.835	1.458	0.128	1	0.819	1.222	1
Sham	71A	hsa-miR-152_000475	1.579	0.966	1	18.627	17.885	17.885	-0.491	0.141	1	0.801	1.248	1
PBBI	69B	hsa-miR-143_000466	1.344	0.937	1	23.814	22.734	22.734	1.013	0.159	0.88	0.682	1.135	0.371
Sham	77A	mmu-miR-18b_002466	0.533	0	1	Undetermined	8.378	8.378	-10.438		1
PBBI	67A	mmu-miR-878-5p_002540	0	0	1	Undetermined
PBBI	68A	mmu-miR-878-5p_002540	0.606	0	1	Undetermined
Sham	76A	mmu-miR-342-5p_002527	1.288	0.919	1	19.953	19.835	19.835	1.458	0.128	1	0.819	1.222	1
Sham	79B	mmu-miR-1944_121189	0	0	1	Undetermined					1
PBBI	70A	hsa-miR-152_000475	1.53	0.973	1	17.698	18.32	18.32	-0.911	0.196	1.338	0.97	1.845	0.11
Sham	78A	mmu-miR-342-5p_002527	1.307	0.937	1	20.366	19.835	19.835	1.458	0.128	1	0.819	1.222	1
PBBI	68B	hsa-miR-143_000466	1.321	0.946	1	22.75	22.734	22.734	1.013	0.159	0.88	0.682	1.135	0.371
Sham	78A	mmu-miR-18b_002466	0.605	0	1	Undetermined	8.378	8.378	-10.438		1
PBBI	66A	mmu-miR-878-5p_002540	0	0	1	Undetermined
Sham	72A	mmu-miR-220_002468	0.771	0	1	Undetermined					1
PBBI	69A	hsa-miR-27b_000409	1.388	0.965	1	18.294	18.19	18.19	-1.041	0.158	0.855	0.659	1.108	0.292
PBBI	67B	hsa-miR-143_000466	1.311	0.959	1	22.405	22.734	22.734	1.013	0.159	0.88	0.682	1.135	0.371
Sham	77A	mmu-miR-342-5p_002527	1.233	0.843	1	19.357	19.835	19.835	1.458	0.128	1	0.819	1.222	1
PBBI	68A	mmu-miR-153_001191	1.442	0.985	1	22.865	22.809	22.809	3.578	0.19	0.827	0.606	1.13	0.39
Sham	79A	mmu-miR-342-5p_002527	1.247	0.806	1	19.857	19.835	19.835	1.458	0.128	1	0.819	1.222	1
Sham	79A	mmu-miR-18b_002466	0	0	1	Undetermined	8.378	8.378	-10.438		1
Sham	71A	mmu-miR-220_002468	0.709	0	1	Undetermined					1
PBBI	65A	mmu-miR-878-5p_002540	0	0	1	Undetermined
PBBI	69A	mmu-miR-153_001191	1.379	0.94	1	23.061	22.809	22.809	3.578	0.19	0.827	0.606	1.13	0.39
PBBI	66B	hsa-miR-143_000466	1.276	0.933	1	22.163	22.734	22.734	1.013	0.159	0.88	0.682	1.135	0.371
PBBI	64A	mmu-miR-878-5p_002540	0	0	1	Undetermined
PBBI	66A	hsa-miR-671-3p_002322	1.516	0.975	1	21.27	21.609	21.609	2.378	0.215	0.779	0.547	1.107	0.242
PBBI	66A	mmu-miR-153_001191	1.387	0.945	1	22.268	22.809	22.809	3.578	0.19	0.827	0.606	1.13	0.39
PBBI	65B	hsa-miR-143_000466	1.325	0.939	1	22.769	22.734	22.734	1.013	0.159	0.88	0.682	1.135	0.371
Sham	75A	hsa-miR-152_000475	1.553	0.973	1	16.815	17.885	17.885	-0.491	0.141	1	0.801	1.248	1
Sham	80A	hsa-miR-208b_002290	0.516	0	1	Undetermined	34.593	34.593	16.876		1
PBBI	63A	hsa-miR-150_000473	1.457	0.966	1	23.464	13.982	13.982	-6.031	0.424	0.523	0.266	1.029	0.014
PBBI	63A	mmu-miR-878-5p_002540	0	0	1	Undetermined
PBBI	67A	hsa-miR-671-3p_002322	1.448	0.972	1	21.603	21.609	21.609	2.378	0.215	0.779	0.547	1.107	0.242
PBBI	64B	hsa-miR-143_000466	1.381	0.956	1	22.791	22.734	22.734	1.013	0.159	0.88	0.682	1.135	0.371
PBBI	67A	mmu-miR-153_001191	1.444	0.976	1	22.709	22.809	22.809	3.578	0.19	0.827	0.606	1.13	0.39
Sham	74A	hsa-miR-152_000475	1.547	0.931	1	16.781	17.885	17.885	-0.491	0.141	1	0.801	1.248	1
PBBI	69A	mmu-miR-501#_001651	1.153	0.807	1	22.694	22.64	22.64	3.409	0.144	1.677	1.325	2.123	0.235
PBBI	62A	hsa-miR-150_000473	1.499	0.918	1	12.17	13.982	13.982	-6.031	0.424	0.523	0.266	1.029	0.014
PBBI	62A	mmu-miR-878-5p_002540	0	0	1	Undetermined
PBBI	68A	hsa-miR-671-3p_002322	1.469	0.987	1	21.803	21.609	21.609	2.378	0.215	0.779	0.547	1.107	0.242
PBBI	63A	hsa-miR-490_001037	0	0	1	Undetermined	23.248	23.248	4.017	0.14	0.786	0.625	0.988	0.075
PBBI	63B	hsa-miR-143_000466	1.402	0.949	1	22.821	22.734	22.734	1.013	0.159	0.88	0.682	1.135	0.371
PBBI	64A	mmu-miR-153_001191	1.465	0.973	1	23.972	22.809	22.809	3.578	0.19	0.827	0.606	1.13	0.39
PBBI	62A	hsa-miR-490_001037	1.47	0.971	1	23.821	23.248	23.248	4.017	0.14	0.786	0.625	0.988	0.075
Sham	73A	hsa-miR-152_000475	1.584	0.935	1	18.751	17.885	17.885	-0.491	0.141	1	0.801	1.248	1
PBBI	65A	hsa-miR-150_000473	1.449	0.943	1	12.776	13.982	13.982	-6.031	0.424	0.523	0.266	1.029	0.014
PBBI	68A	mmu-miR-501#_001651	1.216	0.951	1	23.305	22.64	22.64	3.409	0.144	1.677	1.325	2.123	0.235
PBBI	69A	hsa-miR-671-3p_002322	1.493	0.978	1	20.972	21.609	21.609	2.378	0.215	0.779	0.547	1.107	0.242
Sham	80B	rno-miR-20a#_001336	0	0	1	Undetermined	25.158	25.158	4.274	0.857	1	0.254	3.933	1
PBBI	64A	hsa-miR-490_001037	1.519	0.971	1	24.082	23.248	23.248	4.017	0.14	0.786	0.625	0.988	0.075
PBBI	62B	hsa-miR-143_000466	1.412	0.951	1	22.185	22.734	22.734	1.013	0.159	0.88	0.682	1.135	0.371
Sham	72A	hsa-miR-152_000475	1.571	0.95	1	18.599	17.885	17.885	-0.491	0.141	1	0.801	1.248	1
PBBI	65A	mmu-miR-153_001191	1.397	0.958	1	23.141	22.809	22.809	3.578	0.19	0.827	0.606	1.13	0.39
PBBI	64A	hsa-miR-150_000473	1.459	0.951	1	14.541	13.982	13.982	-6.031	0.424	0.523	0.266	1.029	0.014
PBBI	67A	mmu-miR-501#_001651	1.182	0.858	1	22.545	22.64	22.64	3.409	0.144	1.677	1.325	2.123	0.235
PBBI	70B	mmu-miR-1944_121189	0	0	1	Undetermined
PBBI	68A	hsa-miR-296-3p_002101	0	0	1	Undetermined	25.035	25.035	6.046	0.267	0.224	0.139	0.36	0.423
PBBI	66A	mmu-miR-501#_001651	1.164	0.808	1	22.234	22.64	22.64	3.409	0.144	1.677	1.325	2.123	0.235
PBBI	69B	mmu-miR-719_001673	0	0	1	Undetermined
PBBI	62A	mmu-miR-153_001191	1.468	0.961	1	21.836	22.809	22.809	3.578	0.19	0.827	0.606	1.13	0.39
PBBI	62B	mmu-miR-203#_002580	0.635	0	1	Undetermined
PBBI	62A	hsa-miR-671-3p_002322	1.514	0.975	1	20.734	21.609	21.609	2.378	0.215	0.779	0.547	1.107	0.242
PBBI	68A	hsa-miR-150_000473	1.391	0.927	1	12.653	13.982	13.982	-6.031	0.424	0.523	0.266	1.029	0.014
Sham	71B	mmu-miR-1944_121189	0.629	0	1	Undetermined					1
Sham	80A	mmu-miR-455_002455	1.255	0.954	1	22.978	22.195	22.195	3.818	0.168	1	0.769	1.3	1
PBBI	66A	hsa-miR-150_000473	1.395	0.956	1	12.633	13.982	13.982	-6.031	0.424	0.523	0.266	1.029	0.014
PBBI	69A	hsa-miR-296-3p_002101	0	0.843	1	25.27	25.035	25.035	6.046	0.267	0.224	0.139	0.36	0.423
PBBI	65A	mmu-miR-501#_001651	1.083	0.673	1	22.474	22.64	22.64	3.409	0.144	1.677	1.325	2.123	0.235
PBBI	63A	mmu-miR-153_001191	0	0	1	Undetermined	22.809	22.809	3.578	0.19	0.827	0.606	1.13	0.39
Sham	79A	hsa-miR-152_000475	1.522	0.955	1	17.778	17.885	17.885	-0.491	0.141	1	0.801	1.248	1
PBBI	63A	hsa-miR-671-3p_002322	0	0	1	Undetermined	21.609	21.609	2.378	0.215	0.779	0.547	1.107	0.242
PBBI	67A	hsa-miR-150_000473	1.416	0.945	1	12.403	13.982	13.982	-6.031	0.424	0.523	0.266	1.029	0.014
PBBI	64A	mmu-miR-501#_001651	1.172	0.647	1	23.824	22.64	22.64	3.409	0.144	1.677	1.325	2.123	0.235
PBBI	66A	hsa-miR-296-3p_002101	1.017	0.778	1	25.166	25.035	25.035	6.046	0.267	0.224	0.139	0.36	0.423
PBBI	68B	mmu-miR-669O_121176	0.587	0	1	Undetermined
Sham	72B	mmu-miR-1944_121189	0.758	0	1	Undetermined					1
Sham	77A	hsa-miR-152_000475	1.529	0.956	1	17.982	17.885	17.885	-0.491	0.141	1	0.801	1.248	1
PBBI	70A	mmu-miR-18b_002466	0.639	0	1	Undetermined	27.089	27.089	8	1.168	0	0	0.083
PBBI	62A	mmu-miR-499_001352	1.374	0.951	1	24.931	24.94	24.94	5.709	0.147	0.95	0.746	1.209	0.659
PBBI	64A	hsa-miR-671-3p_002322	1.527	0.963	1	22.713	21.609	21.609	2.378	0.215	0.779	0.547	1.107	0.242
Sham	78A	hsa-miR-152_000475	1.515	0.959	1	18.087	17.885	17.885	-0.491	0.141	1	0.801	1.248	1
PBBI	64B	mmu-miR-203#_002580	0.688	0	1	Undetermined
PBBI	63A	mmu-miR-501#_001651	0	0	1	Undetermined	22.64	22.64	3.409	0.144	1.677	1.325	2.123	0.235
PBBI	67A	hsa-miR-296-3p_002101	0.98	0.762	1	24.559	25.035	25.035	6.046	0.267	0.224	0.139	0.36	0.423
PBBI	69B	mmu-miR-669O_121176	0.631	0	1	Undetermined
Sham	73B	mmu-miR-1944_121189	0.716	0	1	Undetermined					1
PBBI	70A	mmu-miR-342-5p_002527	1.273	0.902	1	19.821	20.617	20.617	1.386	0.13	1.051	0.85	1.301	0.725
Sham	76A	hsa-miR-152_000475	1.562	0.963	1	17.616	17.885	17.885	-0.491	0.141	1	0.801	1.248	1
Sham	80B	mmu-miR-503#_002536	0	0	1	Undetermined	27.689	27.689	6.805	0.451	1	0.486	2.056	1
Sham	71A	mmu-miR-18b_002466	1.042	0.697	1	8.378	8.378	8.378	-10.438		1
PBBI	65A	hsa-miR-671-3p_002322	1.481	0.981	1	21.599	21.609	21.609	2.378	0.215	0.779	0.547	1.107	0.242
PBBI	63B	mmu-miR-203#_002580	0	0	1	Undetermined
Sham	80B	hsa-miR-338-5P_002658	0.773	0.022	1	18.758	17.47	17.47	-3.706	0.237	1	0.69	1.45	1
PBBI	69A	hsa-miR-150_000473	1.38	0.87	1	12.501	13.982	13.982	-6.031	0.424	0.523	0.266	1.029	0.014
PBBI	62A	mmu-miR-501#_001651	1.247	0.929	1	22.382	22.64	22.64	3.409	0.144	1.677	1.325	2.123	0.235
Sham	72A	mmu-miR-18b_002466	0	0	1	Undetermined	8.378	8.378	-10.438		1
Sham	71A	mmu-miR-342-5p_002527	1.36	0.955	1	20.875	19.835	19.835	1.458	0.128	1	0.819	1.222	1
PBBI	66B	mmu-miR-669O_121176	0	0	1	Undetermined
PBBI	64A	hsa-miR-296-3p_002101	0.368	0	1	Undetermined	25.035	25.035	6.046	0.267	0.224	0.139	0.36	0.423
Sham	74B	mmu-miR-1944_121189	0	0	1	Undetermined					1
PBBI	69A	mmu-miR-466h_002516	0	0	1	Undetermined
PBBI	66B	mmu-miR-203#_002580	0	0	1	Undetermined
PBBI	65B	mmu-miR-719_001673	0.58	0	1	Undetermined
Sham	73A	mmu-miR-18b_002466	0.716	0	1	Undetermined	8.378	8.378	-10.438		1
Sham	72A	mmu-miR-342-5p_002527	1.373	0.919	1	19.957	19.835	19.835	1.458	0.128	1	0.819	1.222	1
Sham	80B	mmu-miR-669L_121149	0	0	1	Undetermined	25.022	25.022	4.218		1
PBBI	67B	mmu-miR-669O_121176	0.649	0	1	Undetermined
PBBI	65A	hsa-miR-296-3p_002101	0.803	0.572	1	26.388	25.035	25.035	6.046	0.267	0.224	0.139	0.36	0.423
Sham	75B	mmu-miR-1944_121189	0.604	0	1	Undetermined					1
PBBI	65B	mmu-miR-203#_002580	0.574	0	1	Undetermined
PBBI	66B	mmu-miR-719_001673	0	0	1	Undetermined
Sham	73A	mmu-miR-342-5p_002527	1.374	0.955	1	20.367	19.835	19.835	1.458	0.128	1	0.819	1.222	1
PBBI	64B	mmu-miR-669O_121176	0.511	0	1	Undetermined
Sham	76B	mmu-miR-1944_121189	0	0	1	Undetermined					1
PBBI	62A	hsa-miR-296-3p_002101	1.21	0.908	1	24.823	25.035	25.035	6.046	0.267	0.224	0.139	0.36	0.423
PBBI	68B	mmu-miR-203#_002580	0	0	1	Undetermined
Sham	74A	mmu-miR-18b_002466	0	0	1	Undetermined	8.378	8.378	-10.438		1
PBBI	67B	mmu-miR-719_001673	0.528	0	1	Undetermined
PBBI	65B	mmu-miR-669O_121176	0	0	1	Undetermined
Sham	74A	mmu-miR-342-5p_002527	1.34	0.924	1	18.954	19.835	19.835	1.458	0.128	1	0.819	1.222	1
Sham	77B	mmu-miR-1944_121189	0.556	0	1	Undetermined					1
PBBI	63A	hsa-miR-296-3p_002101	0	0	1	Undetermined	25.035	25.035	6.046	0.267	0.224	0.139	0.36	0.423
PBBI	67B	mmu-miR-203#_002580	0	0	1	Undetermined
PBBI	68B	mmu-miR-719_001673	0.562	0	1	Undetermined
Sham	75A	mmu-miR-18b_002466	0.639	0	1	Undetermined	8.378	8.378	-10.438		1
PBBI	68A	mmu-miR-466h_002516	0	0	1	Undetermined
Sham	77A	rno-miR-336_001331	1.324	0.902	1	25.834	26.133	26.133	7.756	0.133	1	0.811	1.233	1
PBBI	67B	mmu-miR-669L_121149	0	0	1	Undetermined
Sham	73B	mmu-miR-669O_121176	0	0	1	Undetermined					1
Sham	76B	mmu-miR-503#_002536	1.31	0.937	1	28.383	27.689	27.689	6.805	0.451	1	0.486	2.056	1
PBBI	65A	hsa-miR-208b_002290	0.645	0	1	Undetermined
Sham	77B	hsa-miR-338-5P_002658	1.484	0.964	1	16.639	17.47	17.47	-3.706	0.237	1	0.69	1.45	1
PBBI	67A	mmu-miR-466h_002516	0	0	1	Undetermined
Sham	78A	rno-miR-336_001331	1.363	0.939	1	26.549	26.133	26.133	7.756	0.133	1	0.811	1.233	1
PBBI	66B	mmu-miR-669L_121149	0.666	0	1	Undetermined
Sham	80A	hsa-miR-671-3p_002322	1.495	0.953	1	20.813	20.394	20.394	2.017	0.089	1	0.87	1.149	1
Sham	72B	mmu-miR-669O_121176	0.636	0	1	Undetermined					1
PBBI	65B	mmu-miR-669L_121149	0	0	1	Undetermined
Sham	75B	mmu-miR-503#_002536	1.451	0.959	1	26.443	27.689	27.689	6.805	0.451	1	0.486	2.056	1
PBBI	69B	hsa-miR-744#_002325	1.447	0.969	1	22.412	22.539	22.539	0.817	0.044	1.05	0.979	1.126	0.962
PBBI	66A	hsa-miR-208b_002290	0.488	0	1	Undetermined
Sham	78B	hsa-miR-338-5P_002658	1.49	0.919	1	16.844	17.47	17.47	-3.706	0.237	1	0.69	1.45	1
PBBI	66A	mmu-miR-466h_002516	0.435	0	1	Undetermined
PBBI	68A	hsa-miR-208b_002290	0.377	0	1	Undetermined
Sham	75A	rno-miR-336_001331	1.355	0.838	1	24.822	26.133	26.133	7.756	0.133	1	0.811	1.233	1
PBBI	69B	mmu-miR-669L_121149	0.719	0	1	Undetermined
Sham	75B	mmu-miR-669O_121176	0	0	1	Undetermined					1
Sham	74B	mmu-miR-503#_002536	1.433	0.967	1	26.744	27.689	27.689	6.805	0.451	1	0.486	2.056	1
PBBI	70B	rno-miR-105_241087	0.681	0	1	Undetermined	26.932	26.932	5.359	0.097	0.447	0.19	1.051	0.192
PBBI	67A	hsa-miR-208b_002290	0	0	1	Undetermined
Sham	75B	hsa-miR-338-5P_002658	1.463	0.927	1	17.029	17.47	17.47	-3.706	0.237	1	0.69	1.45	1
Sham	79A	mmu-miR-499_001352	1.385	0.904	1	24.851	24.011	24.011	5.634	0.153	1	0.787	1.27	1
PBBI	65A	mmu-miR-466h_002516	0.057	0	1	Undetermined
Sham	76A	rno-miR-336_001331	1.306	0.914	1	25.768	26.133	26.133	7.756	0.133	1	0.811	1.233	1
PBBI	69A	hsa-miR-208b_002290	0.51	0	1	Undetermined
PBBI	68B	mmu-miR-669L_121149	0.731	0	1	Undetermined
Sham	73B	mmu-miR-503#_002536	1.405	0.928	1	29.397	27.689	27.689	6.805	0.451	1	0.486	2.056	1
Sham	74B	mmu-miR-669O_121176	0.572	0	1	Undetermined					1
Sham	76B	hsa-miR-338-5P_002658	1.49	0.939	1	17.813	17.47	17.47	-3.706	0.237	1	0.69	1.45	1
PBBI	67A	hsa-miR-487b_001285	1.417	0.953	1	16.466	17.948	17.948	-2.066	0.367	0.579	0.322	1.041	0.028
PBBI	64A	mmu-miR-466h_002516	0.655	0	1	Undetermined
PBBI	66B	hsa-miR-744#_002325	1.443	0.969	1	22.331	22.539	22.539	0.817	0.044	1.05	0.979	1.126	0.962
PBBI	63A	mmu-miR-466h_002516	0.602	0	1	Undetermined
Sham	73B	hsa-miR-338-5P_002658	1.523	0.956	1	18.056	17.47	17.47	-3.706	0.237	1	0.69	1.45	1
PBBI	62B	mmu-miR-669L_121149	0	0	1	Undetermined
PBBI	70A	hsa-miR-27b_000409	1.401	0.974	1	17.57	18.19	18.19	-1.041	0.158	0.855	0.659	1.108	0.292
Sham	72B	mmu-miR-503#_002536	1.43	0.95	1	29.819	27.689	27.689	6.805	0.451	1	0.486	2.056	1
Sham	77A	mmu-miR-499_001352	1.356	0.944	1	23.887	24.011	24.011	5.634	0.153	1	0.787	1.27	1
PBBI	68A	hsa-miR-487b_001285	1.407	0.96	1	17.463	17.948	17.948	-2.066	0.367	0.579	0.322	1.041	0.028
Sham	78A	mmu-miR-499_001352	1.335	0.901	1	24.331	24.011	24.011	5.634	0.153	1	0.787	1.27	1
PBBI	65B	hsa-miR-744#_002325	1.449	0.967	1	22.714	22.539	22.539	0.817	0.044	1.05	0.979	1.126	0.962
PBBI	62A	mmu-miR-466h_002516	0.464	0	1	Undetermined
Sham	74B	hsa-miR-338-5P_002658	1.539	0.921	1	16.141	17.47	17.47	-3.706	0.237	1	0.69	1.45	1
Sham	71B	mmu-miR-503#_002536	1.507	0.968	1	27.971	27.689	27.689	6.805	0.451	1	0.486	2.056	1
PBBI	69A	hsa-miR-487b_001285	1.402	0.941	1	16.372	17.948	17.948	-2.066	0.367	0.579	0.322	1.041	0.028
Sham	79A	rno-miR-336_001331	1.331	0.958	1	26.308	26.133	26.133	7.756	0.133	1	0.811	1.233	1
PBBI	65A	hsa-miR-487b_001285	1.438	0.96	1	17.096	17.948	17.948	-2.066	0.367	0.579	0.322	1.041	0.028
PBBI	70B	hsa-miR-338-5P_002658	1.482	0.901	1	18.083	17.768	17.768	-3.954	0.17	1.188	0.905	1.559	0.641
Sham	75A	mmu-miR-499_001352	1.369	0.912	1	23.268	24.011	24.011	5.634	0.153	1	0.787	1.27	1
PBBI	68B	hsa-miR-744#_002325	1.422	0.971	1	22.238	22.539	22.539	0.817	0.044	1.05	0.979	1.126	0.962
PBBI	70B	mmu-miR-503#_002536	1.476	0.976	1	26.815	27.228	27.228	5.506	0.291	2.46	1.546	3.917	0.054
Sham	72A	hsa-miR-27b_000409	1.464	0.95	1	17.618	17.109	17.109	-1.267	0.111	1	0.84	1.191	1
Sham	71B	mmu-miR-669O_121176	0	0	1	Undetermined					1
PBBI	64B	mmu-miR-669L_121149	0	0	1	Undetermined
PBBI	66A	hsa-miR-487b_001285	1.41	0.947	1	16.379	17.948	17.948	-2.066	0.367	0.579	0.322	1.041	0.028
Sham	71B	hsa-miR-338-5P_002658	1.587	0.949	1	17.837	17.47	17.47	-3.706	0.237	1	0.69	1.45	1
Sham	72B	hsa-miR-338-5P_002658	1.543	0.95	1	17.659	17.47	17.47	-3.706	0.237	1	0.69	1.45	1
PBBI	67B	hsa-miR-744#_002325	1.449	0.943	1	22.692	22.539	22.539	0.817	0.044	1.05	0.979	1.126	0.962
Sham	76A	mmu-miR-499_001352	1.375	0.841	1	23.956	24.011	24.011	5.634	0.153	1	0.787	1.27	1
Sham	71A	hsa-miR-27b_000409	1.462	0.907	1	17.806	17.109	17.109	-1.267	0.111	1	0.84	1.191	1
PBBI	63B	mmu-miR-669L_121149	0	0	1	Undetermined
PBBI	70B	mmu-miR-669O_121176	0.5	0	1	Undetermined
Sham	74A	hsa-miR-27b_000409	1.377	0.949	1	16.085	17.109	17.109	-1.267	0.111	1	0.84	1.191	1
Sham	80A	hsa-miR-21_000397	1.177	0.834	1	15.208	15.649	15.649	-2.727	0.177	1	0.758	1.32	1
PBBI	62B	hsa-miR-744#_002325	1.547	0.959	1	22.422	22.539	22.539	0.817	0.044	1.05	0.979	1.126	0.962
Sham	80B	mmu-miR-719_001673	0	0	1	Undetermined					1
PBBI	63A	hsa-miR-487b_001285	1.472	0.947	1	26.969	17.948	17.948	-2.066	0.367	0.579	0.322	1.041	0.028
Sham	73A	hsa-miR-27b_000409	1.475	0.955	1	18.189	17.109	17.109	-1.267	0.111	1	0.84	1.191	1
PBBI	70A	rno-miR-336_001331	1.299	0.93	1	28.214	27.871	27.871	8.64	0.377	0.542	0.292	1.005	0.052
PBBI	64A	hsa-miR-487b_001285	1.46	0.958	1	18.28	17.948	17.948	-2.066	0.367	0.579	0.322	1.041	0.028
Sham	76A	hsa-miR-27b_000409	1.45	0.927	1	16.282	17.109	17.109	-1.267	0.111	1	0.84	1.191	1
PBBI	64B	hsa-miR-744#_002325	1.519	0.964	1	22.667	22.539	22.539	0.817	0.044	1.05	0.979	1.126	0.962
PBBI	63B	hsa-miR-744#_002325	1.536	0.969	1	22.728	22.539	22.539	0.817	0.044	1.05	0.979	1.126	0.962
Sham	75A	hsa-miR-27b_000409	1.462	0.94	1	16.469	17.109	17.109	-1.267	0.111	1	0.84	1.191	1
PBBI	62A	hsa-miR-487b_001285	1.489	0.979	1	16.068	17.948	17.948	-2.066	0.367	0.579	0.322	1.041	0.028
Sham	78A	hsa-miR-27b_000409	1.46	0.978	1	17.536	17.109	17.109	-1.267	0.111	1	0.84	1.191	1
Sham	80A	hsa-miR-150_000473	1.441	0.947	1	11.043	11.41	11.41	-6.967	0.15	1	0.79	1.266	1
Sham	80A	hsa-miR-222_002276	1.461	0.89	1	9.332	9.774	9.774	-8.602	0.168	1	0.768	1.301	1
Sham	73A	rno-miR-336_001331	1.444	0.953	1	26.321	26.133	26.133	7.756	0.133	1	0.811	1.233	1
Sham	79B	mmu-miR-503#_002536	1.318	0.957	1	27.254	27.689	27.689	6.805	0.451	1	0.486	2.056	1
Sham	77A	hsa-miR-27b_000409	1.42	0.924	1	16.621	17.109	17.109	-1.267	0.111	1	0.84	1.191	1
Sham	74A	rno-miR-336_001331	1.37	0.964	1	25.565	26.133	26.133	7.756	0.133	1	0.811	1.233	1
Sham	79B	hsa-miR-338-5P_002658	1.428	0.895	1	17.925	17.47	17.47	-3.706	0.237	1	0.69	1.45	1
Sham	78B	mmu-miR-503#_002536	1.506	0.977	1	26.295	27.689	27.689	6.805	0.451	1	0.486	2.056	1
Sham	71A	rno-miR-336_001331	1.407	0.925	1	27.157	26.133	26.133	7.756	0.133	1	0.811	1.233	1
Sham	77B	mmu-miR-503#_002536	1.43	0.972	1	26.895	27.689	27.689	6.805	0.451	1	0.486	2.056	1
Sham	79A	hsa-miR-27b_000409	1.409	0.962	1	17.441	17.109	17.109	-1.267	0.111	1	0.84	1.191	1
Sham	72A	rno-miR-336_001331	1.453	0.911	1	26.376	26.133	26.133	7.756	0.133	1	0.811	1.233	1
PBBI	70A	hsa-miR-296-3p_002101	0.866	0.795	1	24.008	25.035	25.035	6.046	0.267	0.224	0.139	0.36	0.423
PBBI	66A	hsa-miR-195_000494	1.554	0.974	1	15.132	17.004	17.004	-3.01	0.56	0.532	0.217	1.302	0.037
Sham	78A	mmu-miR-878-5p_002540	0	0	1	Undetermined					1
Sham	80B	mmu-miR-1937B_241023	1.368	0.96	1	24.164	10.704	10.704	-10.472	1.221	1	0.147	6.782	1
PBBI	65A	mmu-miR-342-5p_002527	1.296	0.944	1	20.645	20.617	20.617	1.386	0.13	1.051	0.85	1.301	0.725
Sham	79A	mmu-miR-878-5p_002540	0	0	1	Undetermined					1
Sham	73A	hsa-miR-150_000473	1.473	0.939	1	12.416	11.41	11.41	-6.967	0.15	1	0.79	1.266	1
Sham	71A	hsa-miR-296-3p_002101	0.654	0	1	Undetermined	22.134	22.134	3.886	2.141	1	0.002	593.16	1
PBBI	65A	hsa-miR-195_000494	1.56	0.967	1	15.66	17.004	17.004	-3.01	0.56	0.532	0.217	1.302	0.037
Sham	77A	mmu-miR-878-5p_002540	0	0	1	Undetermined					1
Sham	79B	hsa-miR-143_000466	1.326	0.946	1	22.685	21.712	21.712	0.829	0.211	1	0.714	1.401	1
PBBI	67A	mmu-miR-342-5p_002527	1.257	0.96	1	20.766	20.617	20.617	1.386	0.13	1.051	0.85	1.301	0.725
PBBI	66A	mmu-miR-342-5p_002527	1.247	0.903	1	20.246	20.617	20.617	1.386	0.13	1.051	0.85	1.301	0.725
Sham	78B	hsa-miR-143_000466	1.337	0.939	1	21.758	21.712	21.712	0.829	0.211	1	0.714	1.401	1
Sham	80A	hsa-miR-152_000475	1.542	0.934	1	17.817	17.885	17.885	-0.491	0.141	1	0.801	1.248	1
Sham	72A	hsa-miR-150_000473	1.483	0.919	1	12.062	11.41	11.41	-6.967	0.15	1	0.79	1.266	1
PBBI	68A	hsa-miR-195_000494	1.538	0.965	1	16.406	17.004	17.004	-3.01	0.56	0.532	0.217	1.302	0.037
Sham	72A	hsa-miR-296-3p_002101	0	0.148	1	18.276	22.134	22.134	3.886	2.141	1	0.002	593.16	1
PBBI	63A	mmu-miR-342-5p_002527	0.713	0	1	Undetermined	20.617	20.617	1.386	0.13	1.051	0.85	1.301	0.725
Sham	71A	hsa-miR-150_000473	1.506	0.973	1	12.679	11.41	11.41	-6.967	0.15	1	0.79	1.266	1
PBBI	69A	hsa-miR-195_000494	1.553	0.973	1	15.785	17.004	17.004	-3.01	0.56	0.532	0.217	1.302	0.037
PBBI	67A	hsa-miR-195_000494	1.549	0.957	1	15.172	17.004	17.004	-3.01	0.56	0.532	0.217	1.302	0.037
PBBI	64A	mmu-miR-342-5p_002527	1.378	0.931	1	21.929	20.617	20.617	1.386	0.13	1.051	0.85	1.301	0.725
PBBI	70A	hsa-miR-150_000473	1.404	0.965	1	12.699	13.982	13.982	-6.031	0.424	0.523	0.266	1.029	0.014
Sham	73A	hsa-miR-296-3p_002101	0	0	1	Undetermined	22.134	22.134	3.886	2.141	1	0.002	593.16	1
Sham	74A	mmu-miR-878-5p_002540	0.615	0	1	Undetermined					1
PBBI	63B	mmu-miR-370_001068	1.037	0.224	1	21.748	24.163	24.163	2.463	0.673	0.495	0.164	1.491	0.269
PBBI	62A	hsa-miR-195_000494	1.553	0.979	1	15.135	17.004	17.004	-3.01	0.56	0.532	0.217	1.302	0.037
Sham	78A	hsa-miR-150_000473	1.421	0.93	1	11.556	11.41	11.41	-6.967	0.15	1	0.79	1.266	1
Sham	79B	rno-miR-105_241087	0.983	0.824	1	25.945	26.108	26.108	4.199	0.413	1	0.292	3.423	1
Sham	77A	hsa-miR-150_000473	1.435	0.94	1	10.898	11.41	11.41	-6.967	0.15	1	0.79	1.266	1
PBBI	69A	hsa-miR-484_001821	1.477	0.95	1	16.463	17.926	17.926	-2.087	0.407	1.106	0.577	2.122	0.335
Sham	76A	mmu-miR-153_001191	1.343	0.954	1	21.119	21.68	21.68	3.304	0.128	1	0.818	1.222	1
Sham	75B	hsa-miR-143_000466	1.404	0.955	1	20.435	21.712	21.712	0.829	0.211	1	0.714	1.401	1
PBBI	62B	mmu-miR-370_001068	1.055	0.457	1	23.827	24.163	24.163	2.463	0.673	0.495	0.164	1.491	0.269
Sham	73A	mmu-miR-878-5p_002540	0	0	1	Undetermined					1
Sham	76A	hsa-miR-150_000473	1.444	0.928	1	10.917	11.41	11.41	-6.967	0.15	1	0.79	1.266	1
PBBI	68A	hsa-miR-484_001821	1.511	0.971	1	16.33	17.926	17.926	-2.087	0.407	1.106	0.577	2.122	0.335
Sham	79A	mmu-miR-501#_001651	1.204	0.82	1	22.306	22.532	22.532	4.155	0.298	1	0.627	1.595	1
Sham	74B	hsa-miR-143_000466	1.381	0.904	1	20.44	21.712	21.712	0.829	0.211	1	0.714	1.401	1
Sham	77A	mmu-miR-153_001191	1.344	0.952	1	21.499	21.68	21.68	3.304	0.128	1	0.818	1.222	1
Sham	78A	hsa-miR-671-3p_002322	1.503	0.971	1	20.463	20.394	20.394	2.017	0.089	1	0.87	1.149	1
PBBI	68A	mmu-miR-342-5p_002527	1.241	0.953	1	20.782	20.617	20.617	1.386	0.13	1.051	0.85	1.301	0.725
PBBI	64A	hsa-miR-195_000494	1.58	0.964	1	17.016	17.004	17.004	-3.01	0.56	0.532	0.217	1.302	0.037
Sham	76A	mmu-miR-878-5p_002540	0.374	0	1	Undetermined					1
PBBI	67A	hsa-miR-484_001821	1.497	0.97	1	16.251	17.926	17.926	-2.087	0.407	1.106	0.577	2.122	0.335
Sham	75A	hsa-miR-150_000473	1.448	0.965	1	10.988	11.41	11.41	-6.967	0.15	1	0.79	1.266	1
Sham	77B	hsa-miR-143_000466	1.354	0.891	1	21.498	21.712	21.712	0.829	0.211	1	0.714	1.401	1
Sham	78A	mmu-miR-153_001191	1.366	0.944	1	21.8	21.68	21.68	3.304	0.128	1	0.818	1.222	1
PBBI	69A	mmu-miR-342-5p_002527	1.284	0.94	1	20.545	20.617	20.617	1.386	0.13	1.051	0.85	1.301	0.725
Sham	75A	mmu-miR-878-5p_002540	0	0	1	Undetermined					1
PBBI	63A	hsa-miR-195_000494	1.567	0.974	1	27.629	17.004	17.004	-3.01	0.56	0.532	0.217	1.302	0.037
Sham	79A	hsa-miR-671-3p_002322	1.47	0.97	1	20.01	20.394	20.394	2.017	0.089	1	0.87	1.149	1
Sham	74A	hsa-miR-150_000473	1.432	0.876	1	10.609	11.41	11.41	-6.967	0.15	1	0.79	1.266	1
PBBI	66A	hsa-miR-484_001821	1.509	0.956	1	16.456	17.926	17.926	-2.087	0.407	1.106	0.577	2.122	0.335
Sham	79A	mmu-miR-153_001191	1.318	0.937	1	22.702	21.68	21.68	3.304	0.128	1	0.818	1.222	1
Sham	76B	hsa-miR-143_000466	1.341	0.931	1	21.639	21.712	21.712	0.829	0.211	1	0.714	1.401	1
Sham	71B	hsa-miR-143_000466	1.432	0.954	1	22.314	21.712	21.712	0.829	0.211	1	0.714	1.401	1
Sham	74A	mmu-miR-499_001352	1.359	0.841	1	23.751	24.011	24.011	5.634	0.153	1	0.787	1.27	1
Sham	72A	mmu-miR-153_001191	1.41	0.925	1	21.792	21.68	21.68	3.304	0.128	1	0.818	1.222	1
PBBI	70A	hsa-miR-208b_002290	0.649	0	1	Undetermined
Sham	75B	rno-miR-105_241087	0	0	1	Undetermined	26.108	26.108	4.199	0.413	1	0.292	3.423	1
Sham	76A	mmu-miR-501#_001651	0.922	0.61	1	23.115	22.532	22.532	4.155	0.298	1	0.627	1.595	1
PBBI	65A	hsa-miR-484_001821	1.519	0.965	1	17.2	17.926	17.926	-2.087	0.407	1.106	0.577	2.122	0.335
Sham	78A	hsa-miR-296-3p_002101	0	0	1	Undetermined	22.134	22.134	3.886	2.141	1	0.002	593.16	1
PBBI	64A	hsa-miR-484_001821	1.557	0.959	1	18.504	17.926	17.926	-2.087	0.407	1.106	0.577	2.122	0.335
Sham	76A	hsa-miR-671-3p_002322	1.449	0.975	1	19.808	20.394	20.394	2.017	0.089	1	0.87	1.149	1
PBBI	70A	mmu-miR-878-5p_002540	0	0	1	Undetermined
Sham	73A	mmu-miR-153_001191	1.484	0.953	1	22.169	21.68	21.68	3.304	0.128	1	0.818	1.222	1
PBBI	70B	mmu-miR-669L_121149	0.154	0	1	Undetermined
Sham	76B	rno-miR-105_241087	0.708	0	1	Undetermined	26.108	26.108	4.199	0.413	1	0.292	3.423	1
Sham	73A	mmu-miR-499_001352	1.425	0.957	1	24.3	24.011	24.011	5.634	0.153	1	0.787	1.27	1
Sham	75A	mmu-miR-501#_001651	1.135	0.635	1	22.312	22.532	22.532	4.155	0.298	1	0.627	1.595	1
Sham	79A	hsa-miR-296-3p_002101	0.376	0	1	Undetermined	22.134	22.134	3.886	2.141	1	0.002	593.16	1
PBBI	70B	hsa-miR-143_000466	1.302	0.934	1	22.912	22.734	22.734	1.013	0.159	0.88	0.682	1.135	0.371
PBBI	63A	hsa-miR-484_001821	1.551	0.969	1	27.23	17.926	17.926	-2.087	0.407	1.106	0.577	2.122	0.335
Sham	74A	mmu-miR-501#_001651	0.946	0.746	1	22.806	22.532	22.532	4.155	0.298	1	0.627	1.595	1
Sham	77A	hsa-miR-671-3p_002322	1.5	0.959	1	19.746	20.394	20.394	2.017	0.089	1	0.87	1.149	1
Sham	72A	mmu-miR-499_001352	1.412	0.91	1	23.834	24.011	24.011	5.634	0.153	1	0.787	1.27	1
Sham	77B	rno-miR-105_241087	0.595	0	1	Undetermined	26.108	26.108	4.199	0.413	1	0.292	3.423	1
Sham	74A	mmu-miR-153_001191	1.328	0.951	1	20.982	21.68	21.68	3.304	0.128	1	0.818	1.222	1
Sham	71B	mmu-miR-669L_121149	0.955	0.559	1	25.022	25.022	25.022	4.218		1
Sham	73B	hsa-miR-143_000466	1.364	0.935	1	22.268	21.712	21.712	0.829	0.211	1	0.714	1.401	1
Sham	80A	mmu-miR-18b_002466	0	0	1	Undetermined	8.378	8.378	-10.438		1
Sham	72A	hsa-miR-208b_002290	0.611	0	1	Undetermined	34.593	34.593	16.876		1
Sham	78A	mmu-miR-501#_001651	1.163	0.718	1	23.341	22.532	22.532	4.155	0.298	1	0.627	1.595	1
PBBI	62A	hsa-miR-484_001821	1.557	0.959	1	16.139	17.926	17.926	-2.087	0.407	1.106	0.577	2.122	0.335
Sham	72A	mmu-miR-878-5p_002540	0	0	1	Undetermined					1
Sham	74A	hsa-miR-671-3p_002322	1.472	0.972	1	20.077	20.394	20.394	2.017	0.089	1	0.87	1.149	1
Sham	71A	mmu-miR-499_001352	1.425	0.922	1	23.612	24.011	24.011	5.634	0.153	1	0.787	1.27	1
Sham	72B	mmu-miR-669L_121149	0	0	1	Undetermined	25.022	25.022	4.218		1
Sham	75A	mmu-miR-153_001191	1.354	0.903	1	20.81	21.68	21.68	3.304	0.128	1	0.818	1.222	1
Sham	72B	hsa-miR-143_000466	1.42	0.95	1	22.372	21.712	21.712	0.829	0.211	1	0.714	1.401	1
Sham	71A	hsa-miR-208b_002290	0.419	0	1	Undetermined	34.593	34.593	16.876		1
Sham	77A	mmu-miR-501#_001651	1.088	0.683	1	22.933	22.532	22.532	4.155	0.298	1	0.627	1.595	1
Sham	78B	rno-miR-105_241087	0	0	1	Undetermined	26.108	26.108	4.199	0.413	1	0.292	3.423	1
Sham	79A	hsa-miR-150_000473	1.4	0.929	1	10.931	11.41	11.41	-6.967	0.15	1	0.79	1.266	1
Sham	71A	mmu-miR-878-5p_002540	0.479	0	1	Undetermined					1
Sham	75A	hsa-miR-671-3p_002322	1.479	0.977	1	20.15	20.394	20.394	2.017	0.089	1	0.87	1.149	1
Sham	80B	mmu-miR-1957_121163	0.647	0	1	Undetermined	14.664	14.664	-6.122	1.977	1	0.022	44.898	1
Sham	74A	hsa-miR-208b_002290	1.208	0.797	1	34.593	34.593	34.593	16.876		1
Sham	74A	hsa-miR-296-3p_002101	0.809	0	1	Undetermined	22.134	22.134	3.886	2.141	1	0.002	593.16	1
Sham	76B	mmu-miR-669O_121176	0.514	0	1	Undetermined					1
Sham	71B	rno-miR-105_241087	0.708	0	1	Undetermined	26.108	26.108	4.199	0.413	1	0.292	3.423	1
PBBI	70A	mmu-miR-499_001352	1.363	0.947	1	23.803	24.94	24.94	5.709	0.147	0.95	0.746	1.209	0.659
Sham	79B	mmu-miR-719_001673	0.55	0	1	Undetermined					1
Sham	72A	hsa-miR-671-3p_002322	1.525	0.954	1	20.818	20.394	20.394	2.017	0.089	1	0.87	1.149	1
Sham	79A	hsa-miR-21_000397	1.225	0.825	1	15.64	15.649	15.649	-2.727	0.177	1	0.758	1.32	1
Sham	71A	mmu-miR-501#_001651	1	0.418	1	20.9	22.532	22.532	4.155	0.298	1	0.627	1.595	1
Sham	73A	hsa-miR-208b_002290	0.707	0	1	Undetermined	34.593	34.593	16.876		1
Sham	75A	hsa-miR-296-3p_002101	0.922	0.779	1	24.39	22.134	22.134	3.886	2.141	1	0.002	593.16	1
Sham	77B	mmu-miR-669O_121176	0.862	0	1	Undetermined					1
PBBI	62A	mmu-miR-342-5p_002527	1.36	0.942	1	20.203	20.617	20.617	1.386	0.13	1.051	0.85	1.301	0.725
Sham	72B	rno-miR-105_241087	0	0	1	Undetermined	26.108	26.108	4.199	0.413	1	0.292	3.423	1
Sham	73A	hsa-miR-671-3p_002322	1.541	0.959	1	21.252	20.394	20.394	2.017	0.089	1	0.87	1.149	1
PBBI	70A	mmu-miR-501#_001651	1.187	0.789	1	21.663	22.64	22.64	3.409	0.144	1.677	1.325	2.123	0.235
Sham	78B	mmu-miR-669O_121176	0	0	1	Undetermined					1
Sham	76A	hsa-miR-296-3p_002101	0.927	0	1	Undetermined	22.134	22.134	3.886	2.141	1	0.002	593.16	1
Sham	76A	hsa-miR-208b_002290	0.804	0	1	Undetermined	34.593	34.593	16.876		1
PBBI	70A	hsa-miR-671-3p_002322	1.419	0.96	1	22.179	21.609	21.609	2.378	0.215	0.779	0.547	1.107	0.242
Sham	73B	rno-miR-105_241087	0.836	0	1	Undetermined	26.108	26.108	4.199	0.413	1	0.292	3.423	1
PBBI	70A	mmu-miR-153_001191	1.417	0.967	1	22.618	22.809	22.809	3.578	0.19	0.827	0.606	1.13	0.39
Sham	77B	mmu-miR-719_001673	0	0	1	Undetermined					1
Sham	73A	mmu-miR-501#_001651	1.206	0.583	1	22.337	22.532	22.532	4.155	0.298	1	0.627	1.595	1
Sham	79B	mmu-miR-669O_121176	0	0	1	Undetermined					1
Sham	77A	hsa-miR-296-3p_002101	0	0.376	1	23.736	22.134	22.134	3.886	2.141	1	0.002	593.16	1
Sham	75A	hsa-miR-208b_002290	0	0	1	Undetermined	34.593	34.593	16.876		1
Sham	74B	rno-miR-105_241087	0.85	0.446	1	25.178	26.108	26.108	4.199	0.413	1	0.292	3.423	1
Sham	71A	mmu-miR-153_001191	1.463	0.925	1	22.365	21.68	21.68	3.304	0.128	1	0.818	1.222	1
Sham	71A	hsa-miR-671-3p_002322	1.529	0.963	1	20.801	20.394	20.394	2.017	0.089	1	0.87	1.149	1
Sham	78B	mmu-miR-719_001673	0.192	0	1	Undetermined					1
Sham	72A	mmu-miR-501#_001651	1.123	0.541	1	22.837	22.532	22.532	4.155	0.298	1	0.627	1.595	1
Sham	72A	hsa-miR-192_000491	1.606	0.977	1	17.488	17.228	17.228	-1.148	0.218	1	0.711	1.407	1
PBBI	70A	mmu-miR-293_001794	0	0	1	Undetermined
Sham	79B	mmu-miR-291b-3p_002538	0	0	1	Undetermined					1
Sham	73A	hsa-miR-192_000491	1.625	0.983	1	18.755	17.228	17.228	-1.148	0.218	1	0.711	1.407	1
Sham	79A	hsa-miR-99a_000435	1.291	0.897	1	13.966	13.534	13.534	-4.843	0.115	1	0.834	1.198	1
Sham	72A	mmu-miR-293_001794	0.759	0	1	Undetermined					1
Sham	74A	hsa-miR-192_000491	1.571	0.969	1	15.779	17.228	17.228	-1.148	0.218	1	0.711	1.407	1
Sham	78A	hsa-miR-99a_000435	1.261	0.955	1	13.672	13.534	13.534	-4.843	0.115	1	0.834	1.198	1
Sham	71A	mmu-miR-293_001794	0	0	1	Undetermined					1
Sham	75A	hsa-miR-192_000491	1.582	0.97	1	16.851	17.228	17.228	-1.148	0.218	1	0.711	1.407	1
Sham	80A	mmu-miR-380-3p_001071	1.296	0.733	1	25.093	25.024	25.024	6.648	0.197	1	0.734	1.363	1
Sham	77A	hsa-miR-99a_000435	1.287	0.92	1	12.768	13.534	13.534	-4.843	0.115	1	0.834	1.198	1
Sham	74A	mmu-miR-293_001794	0	0	1	Undetermined					1
Sham	74B	mmu-miR-291b-3p_002538	0	0	1	Undetermined					1
Sham	77B	mmu-miR-374#_002043	0	0	1	Undetermined					1
Sham	72A	hsa-miR-125b-1#_002378	1.489	0.962	1	23.274	22.733	22.733	4.357	0.168	1	0.769	1.3	1
PBBI	63B	mmu-miR-543_001298	1.501	0.965	1	19.819	19.874	19.874	-1.847	0.087	0.678	0.59	0.78	0.298
Sham	75B	mmu-miR-291b-3p_002538	0	0	1	Undetermined					1
Sham	73A	mmu-miR-293_001794	0.594	0	1	Undetermined					1
Sham	78B	mmu-miR-374#_002043	0	0	1	Undetermined					1
PBBI	64B	mmu-miR-543_001298	1.459	0.962	1	19.974	19.874	19.874	-1.847	0.087	0.678	0.59	0.78	0.298
Sham	76B	mmu-miR-291b-3p_002538	0	0	1	Undetermined					1
PBBI	69A	mmu-miR-129-3p_001184	1.23	0.944	1	15.467	16.438	16.438	-3.575	0.425	0.563	0.285	1.111	0.04
Sham	73A	hsa-miR-125b-1#_002378	1.505	0.945	1	23.621	22.733	22.733	4.357	0.168	1	0.769	1.3	1
Sham	80A	hsa-miR-302d_000535	0.356	0	1	Undetermined					1
PBBI	70A	hsa-miR-192_000491	1.586	0.975	1	17.856	18.568	18.568	-0.663	0.196	0.714	0.518	0.986	0.062
Sham	79B	mmu-miR-374#_002043	0	0	1	Undetermined					1
PBBI	70A	hsa-miR-125b-1#_002378	1.416	0.971	1	23.473	23.246	23.246	4.016	0.149	1.267	0.992	1.618	0.249
PBBI	68A	mmu-miR-129-3p_001184	1.286	0.926	1	15.756	16.438	16.438	-3.575	0.425	0.563	0.285	1.111	0.04
Sham	77A	mmu-miR-293_001794	0.354	0	1	Undetermined					1
Sham	77B	mmu-miR-291b-3p_002538	0	0	1	Undetermined					1
Sham	75A	mmu-miR-293_001794	0.524	0	1	Undetermined					1
Sham	71A	hsa-miR-192_000491	1.606	0.965	1	18.848	17.228	17.228	-1.148	0.218	1	0.711	1.407	1
Sham	71A	hsa-miR-125b-1#_002378	1.483	0.959	1	23.244	22.733	22.733	4.357	0.168	1	0.769	1.3	1
PBBI	62B	mmu-miR-543_001298	1.519	0.981	1	19.366	19.874	19.874	-1.847	0.087	0.678	0.59	0.78	0.298
PBBI	67A	mmu-miR-129-3p_001184	1.318	0.887	1	14.699	16.438	16.438	-3.575	0.425	0.563	0.285	1.111	0.04
Sham	80B	mmu-miR-15a#_002488	0	0	1	Undetermined	23.844	23.844	3.068	0.932	1	0.206	4.862	1
Sham	78B	mmu-miR-291b-3p_002538	0	0	1	Undetermined					1
Sham	76A	mmu-miR-293_001794	0.617	0	1	Undetermined					1
PBBI	67B	mmu-miR-543_001298	1.486	0.973	1	20.138	19.874	19.874	-1.847	0.087	0.678	0.59	0.78	0.298
Sham	78B	mmu-miR-1937B_241023	1.552	0.928	1	8.962	10.704	10.704	-10.472	1.221	1	0.147	6.782	1
PBBI	70B	mmu-miR-291b-3p_002538	0	0	1	Undetermined
PBBI	70A	mmu-miR-684_001669	0.479	0	1	Undetermined
PBBI	68B	mmu-miR-543_001298	1.456	0.965	1	19.712	19.874	19.874	-1.847	0.087	0.678	0.59	0.78	0.298
Sham	79B	mmu-miR-1937B_241023	1.519	0.908	1	8.758	10.704	10.704	-10.472	1.221	1	0.147	6.782	1
Sham	80B	hsa-miR-455_001280	0	0	1	Undetermined	21.724	21.724	0.841	0.176	1	0.754	1.325	1
Sham	71A	mmu-miR-684_001669	0.811	0	1	Undetermined					1
Sham	71B	mmu-miR-291b-3p_002538	0.726	0	1	Undetermined					1
Sham	80B	mmu-miR-712_002636	0	0	1	Undetermined	22.054	22.054	1.171	1.253	1	0.135	7.406	1
PBBI	65B	mmu-miR-543_001298	1.477	0.967	1	19.766	19.874	19.874	-1.847	0.087	0.678	0.59	0.78	0.298
Sham	79B	mmu-miR-700_001634	0.951	0.652	1	24.632	24.875	24.875	3.992	0.23	1	0.686	1.457	1
Sham	72B	mmu-miR-291b-3p_002538	0.71	0	1	Undetermined					1
PBBI	66B	mmu-miR-543_001298	1.475	0.974	1	19.835	19.874	19.874	-1.847	0.087	0.678	0.59	0.78	0.298
Sham	73B	mmu-miR-291b-3p_002538	0.846	0	1	Undetermined					1
Sham	75A	mmu-miR-684_001669	0.686	0	1	Undetermined					1
Sham	77B	mmu-miR-700_001634	1.118	0.913	1	24	24.875	24.875	3.992	0.23	1	0.686	1.457	1
Sham	74A	mmu-miR-684_001669	0.706	0	1	Undetermined					1
Sham	80A	mmu-miR-151_001190	1.372	0.956	1	18.252	18.368	18.368	-0.008	0.093	1	0.865	1.156	1
PBBI	67B	mmu-miR-1931_121168	0	0	1	Undetermined
Sham	76A	mmu-miR-684_001669	0.587	0	1	Undetermined					1
Sham	78B	mmu-miR-700_001634	0.975	0.881	1	25.786	24.875	24.875	3.992	0.23	1	0.686	1.457	1
PBBI	66B	mmu-miR-1931_121168	0	0	1	Undetermined
Sham	80B	rno-miR-632_241110	0.819	0.652	1	27.156	22.395	22.395	1.219	0.951	1	0.225	4.44	1
Sham	80B	mmu-miR-717_001652	0.499	0	1	Undetermined					1
PBBI	69B	mmu-miR-543_001298	1.475	0.973	1	20.011	19.874	19.874	-1.847	0.087	0.678	0.59	0.78	0.298
Sham	72A	mmu-miR-684_001669	0	0	1	Undetermined					1
Sham	75B	mmu-miR-700_001634	1.036	0.745	1	24.937	24.875	24.875	3.992	0.23	1	0.686	1.457	1
PBBI	69B	mmu-miR-1931_121168	0.537	0	1	Undetermined
Sham	76B	mmu-miR-700_001634	1.073	0.559	1	25.43	24.875	24.875	3.992	0.23	1	0.686	1.457	1
Sham	73A	mmu-miR-684_001669	0	0	1	Undetermined					1
PBBI	68B	mmu-miR-1931_121168	0.42	0	1	Undetermined
Sham	73A	hsa-let-7b_000378	1.552	0.967	1	14.137	13.445	13.445	-4.931	0.095	1	0.862	1.16	1
Sham	72B	rno-miR-632_241110	1.174	0.28	1	20.499	22.395	22.395	1.219	0.951	1	0.225	4.44	1
PBBI	69A	rno-miR-450_001345	1.399	0.898	1	20.998	21.65	21.65	1.636	0.2	2.412	1.753	3.318	0.001
Sham	72B	mmu-miR-1957_121163	0.607	0	1	Undetermined	14.664	14.664	-6.122	1.977	1	0.022	44.898	1
Sham	71B	mmu-miR-1937B_241023	1.594	0.974	1	9.825	10.704	10.704	-10.472	1.221	1	0.147	6.782	1
Sham	74B	mmu-miR-1931_121168	0.071	0	1	Undetermined					1
PBBI	69B	hsa-miR-136#_002100	1.534	0.966	1	18.631	18.435	18.435	-3.286	0.081	2.016	1.77	2.295	0.913
PBBI	68A	mmu-miR-684_001669	0.589	0	1	Undetermined
Sham	80B	hsa-miR-143_000466	0	0	1	Undetermined	21.712	21.712	0.829	0.211	1	0.714	1.401	1
Sham	74A	mmu-miR-453_002484	0	0	1	Undetermined					1
PBBI	67A	mmu-miR-346_001064	0.82	0	1	Undetermined	20.432	20.432	1.218	0.368	0.106	0.035	0.319
Sham	75B	mmu-miR-1931_121168	0.721	0	1	Undetermined					1
PBBI	68A	rno-miR-450_001345	1.401	0.958	1	20.662	21.65	21.65	1.636	0.2	2.412	1.753	3.318	0.001
Sham	73B	rno-miR-632_241110	1.254	0.932	1	24.507	22.395	22.395	1.219	0.951	1	0.225	4.44	1
Sham	72A	hsa-let-7b_000378	1.57	0.975	1	13.464	13.445	13.445	-4.931	0.095	1	0.862	1.16	1
PBBI	67B	hsa-miR-136#_002100	1.536	0.97	1	18.543	18.435	18.435	-3.286	0.081	2.016	1.77	2.295	0.913
PBBI	70B	mmu-miR-1937B_241023	1.551	0.946	1	9.875	9.686	9.686	-12.036	0.092	2.957	2.551	3.428	0.171
Sham	73B	mmu-miR-1957_121163	1.067	0.035	1	15.236	14.664	14.664	-6.122	1.977	1	0.022	44.898	1
Sham	80A	mmu-miR-499_001352	1.306	0.931	1	24.317	24.011	24.011	5.634	0.153	1	0.787	1.27	1
PBBI	67A	mmu-miR-684_001669	0	0	1	Undetermined
PBBI	68B	hsa-miR-136#_002100	1.522	0.969	1	18.179	18.435	18.435	-3.286	0.081	2.016	1.77	2.295	0.913
Sham	75A	mmu-miR-453_002484	0.499	0	1	Undetermined					1
PBBI	68A	mmu-miR-346_001064	0.788	0.255	1	20.064	20.432	20.432	1.218	0.368	0.106	0.035	0.319
Sham	74B	rno-miR-632_241110	1.112	0.24	1	16.669	22.395	22.395	1.219	0.951	1	0.225	4.44	1
Sham	75A	hsa-let-7b_000378	1.56	0.936	1	12.818	13.445	13.445	-4.931	0.095	1	0.862	1.16	1
Sham	76B	mmu-miR-1931_121168	0.333	0	1	Undetermined					1
PBBI	67A	rno-miR-450_001345	1.442	0.954	1	20.305	21.65	21.65	1.636	0.2	2.412	1.753	3.318	0.001
PBBI	70B	mmu-miR-1957_121163	0.583	0	1	Undetermined	15.465	15.465	-6.196	1.374	1.053	0.018	63.308	0.403
Sham	73B	mmu-miR-1937B_241023	1.535	0.948	1	10.034	10.704	10.704	-10.472	1.221	1	0.147	6.782	1
PBBI	66B	hsa-miR-136#_002100	1.531	0.977	1	18.242	18.435	18.435	-3.286	0.081	2.016	1.77	2.295	0.913
PBBI	66A	mmu-miR-684_001669	0.415	0	1	Undetermined
PBBI	65A	mmu-miR-346_001064	0	0.489	1	21.355	20.432	20.432	1.218	0.368	0.106	0.035	0.319
Sham	76A	mmu-miR-453_002484	0.673	0	1	Undetermined					1
Sham	74A	hsa-let-7b_000378	1.541	0.934	1	12.71	13.445	13.445	-4.931	0.095	1	0.862	1.16	1
Sham	75B	rno-miR-632_241110	1.048	0.098	1	16.229	22.395	22.395	1.219	0.951	1	0.225	4.44	1
Sham	77B	mmu-miR-1931_121168	0	0	1	Undetermined					1
PBBI	66A	rno-miR-450_001345	1.422	0.933	1	19.691	21.65	21.65	1.636	0.2	2.412	1.753	3.318	0.001
Sham	71B	mmu-miR-1957_121163	0.892	0.274	1	8.885	14.664	14.664	-6.122	1.977	1	0.022	44.898	1
Sham	72B	mmu-miR-1937B_241023	1.593	0.964	1	9.802	10.704	10.704	-10.472	1.221	1	0.147	6.782	1
PBBI	65B	hsa-miR-136#_002100	1.565	0.95	1	18.634	18.435	18.435	-3.286	0.081	2.016	1.77	2.295	0.913
Sham	80A	mmu-miR-153_001191	1.414	0.958	1	21.565	21.68	21.68	3.304	0.128	1	0.818	1.222	1
Sham	77A	mmu-miR-453_002484	0	0	1	Undetermined					1
PBBI	65A	mmu-miR-684_001669	0.479	0	1	Undetermined
PBBI	66A	mmu-miR-346_001064	0	0	1	Undetermined	20.432	20.432	1.218	0.368	0.106	0.035	0.319
PBBI	64B	hsa-miR-136#_002100	1.559	0.961	1	18.426	18.435	18.435	-3.286	0.081	2.016	1.77	2.295	0.913
PBBI	62B	mmu-miR-1188_002866	1.286	0.913	1	25.954	26.477	26.477	4.755	0.316	0.626	0.378	1.037	0.146
Sham	76B	rno-miR-632_241110	1.259	0.451	1	22.263	22.395	22.395	1.219	0.951	1	0.225	4.44	1
PBBI	70B	mmu-miR-1931_121168	0.574	0	1	Undetermined
Sham	75B	mmu-miR-1937B_241023	1.571	0.971	1	8.759	10.704	10.704	-10.472	1.221	1	0.147	6.782	1
Sham	78A	mmu-miR-453_002484	0.541	0	1	Undetermined					1
Sham	77B	rno-miR-632_241110	1.165	0.682	1	23.183	22.395	22.395	1.219	0.951	1	0.225	4.44	1
PBBI	63B	hsa-miR-136#_002100	1.545	0.97	1	18.581	18.435	18.435	-3.286	0.081	2.016	1.77	2.295	0.913
Sham	74B	mmu-miR-1937B_241023	1.579	0.959	1	8.704	10.704	10.704	-10.472	1.221	1	0.147	6.782	1
Sham	71B	mmu-miR-1931_121168	0.623	0	1	Undetermined					1
Sham	80A	hsa-miR-99a_000435	1.303	0.927	1	13.596	13.534	13.534	-4.843	0.115	1	0.834	1.198	1
PBBI	63B	mmu-miR-1188_002866	1.325	0.919	1	25.624	26.477	26.477	4.755	0.316	0.626	0.378	1.037	0.146
Sham	79A	mmu-miR-453_002484	0	0	1	Undetermined					1
Sham	72B	mmu-miR-1931_121168	0.706	0	1	Undetermined					1
PBBI	62B	hsa-miR-136#_002100	1.572	0.962	1	17.915	18.435	18.435	-3.286	0.081	2.016	1.77	2.295	0.913
Sham	77B	mmu-miR-1937B_241023	1.549	0.923	1	8.521	10.704	10.704	-10.472	1.221	1	0.147	6.782	1
Sham	78B	rno-miR-632_241110	1.14	0.881	1	24.738	22.395	22.395	1.219	0.951	1	0.225	4.44	1
Sham	71A	hsa-let-7b_000378	1.57	0.96	1	13.829	13.445	13.445	-4.931	0.095	1	0.862	1.16	1
Sham	80B	mmu-miR-700_001634	0	0	1	Undetermined	24.875	24.875	3.992	0.23	1	0.686	1.457	1
PBBI	69A	mmu-miR-346_001064	0	0.255	1	19.878	20.432	20.432	1.218	0.368	0.106	0.035	0.319
Sham	76B	mmu-miR-1937B_241023	1.547	0.902	1	9.513	10.704	10.704	-10.472	1.221	1	0.147	6.782	1
Sham	73B	mmu-miR-1931_121168	0	0	1	Undetermined					1
Sham	79B	rno-miR-632_241110	1.122	0.583	1	24.14	22.395	22.395	1.219	0.951	1	0.225	4.44	1
PBBI	70A	hsa-let-7b_000378	1.553	0.948	1	13.164	14.693	14.693	-5.321	0.137	1.311	1.053	1.63	0.038
PBBI	69A	mmu-miR-684_001669	0	0	1	Undetermined
Sham	77A	hsa-miR-125b-1#_002378	1.436	0.968	1	22.508	22.733	22.733	4.357	0.168	1	0.769	1.3	1
Sham	78A	mmu-miR-293_001794	0	0	1	Undetermined					1
PBBI	65A	mmu-miR-129-3p_001184	1.27	0.91	1	15.099	16.438	16.438	-3.575	0.425	0.563	0.285	1.111	0.04
Sham	74B	mmu-miR-374#_002043	0	0	1	Undetermined					1
PBBI	66A	mmu-miR-129-3p_001184	1.226	0.918	1	15.148	16.438	16.438	-3.575	0.425	0.563	0.285	1.111	0.04
Sham	76A	hsa-miR-125b-1#_002378	1.415	0.95	1	22.527	22.733	22.733	4.357	0.168	1	0.769	1.3	1
Sham	79A	mmu-miR-293_001794	0.213	0	1	Undetermined					1
Sham	73B	mmu-miR-374#_002043	0.587	0	1	Undetermined					1
Sham	79B	mmu-miR-1957_121163	0.555	0	1	Undetermined	14.664	14.664	-6.122	1.977	1	0.022	44.898	1
Sham	75A	hsa-miR-125b-1#_002378	1.386	0.916	1	22.786	22.733	22.733	4.357	0.168	1	0.769	1.3	1
PBBI	63A	mmu-miR-129-3p_001184	1.368	0.927	1	25.885	16.438	16.438	-3.575	0.425	0.563	0.285	1.111	0.04
Sham	76B	mmu-miR-374#_002043	0.369	0	1	Undetermined					1
Sham	74A	hsa-miR-125b-1#_002378	1.424	0.944	1	22.335	22.733	22.733	4.357	0.168	1	0.769	1.3	1
PBBI	64A	mmu-miR-129-3p_001184	1.388	0.962	1	16.632	16.438	16.438	-3.575	0.425	0.563	0.285	1.111	0.04
Sham	75B	mmu-miR-374#_002043	0	0	1	Undetermined					1
PBBI	63A	mmu-miR-346_001064	0	0	1	Undetermined	20.432	20.432	1.218	0.368	0.106	0.035	0.319
PBBI	70A	mmu-miR-453_002484	0.592	0	1	Undetermined
Sham	77B	mmu-miR-1957_121163	0.856	0.134	1	11.769	14.664	14.664	-6.122	1.977	1	0.022	44.898	1
Sham	77A	hsa-miR-192_000491	1.574	0.97	1	16.708	17.228	17.228	-1.148	0.218	1	0.711	1.407	1
PBBI	70B	mmu-miR-374#_002043	0.447	0	1	Undetermined	23.225	23.225	1.399
PBBI	65A	rno-miR-450_001345	1.446	0.904	1	20.906	21.65	21.65	1.636	0.2	2.412	1.753	3.318	0.001
Sham	77A	hsa-let-7b_000378	1.555	0.937	1	12.832	13.445	13.445	-4.931	0.095	1	0.862	1.16	1
PBBI	64A	mmu-miR-346_001064	0.513	0	1	Undetermined	20.432	20.432	1.218	0.368	0.106	0.035	0.319
PBBI	62A	mmu-miR-129-3p_001184	1.36	0.933	1	14.514	16.438	16.438	-3.575	0.425	0.563	0.285	1.111	0.04
PBBI	63A	rno-miR-450_001345	1.305	0.949	1	29.134	21.65	21.65	1.636	0.2	2.412	1.753	3.318	0.001
Sham	71A	mmu-miR-453_002484	0.84	0	1	Undetermined					1
Sham	78B	mmu-miR-1957_121163	0	0	1	Undetermined	14.664	14.664	-6.122	1.977	1	0.022	44.898	1
Sham	76A	hsa-miR-192_000491	1.585	0.972	1	16.429	17.228	17.228	-1.148	0.218	1	0.711	1.407	1
Sham	76A	hsa-let-7b_000378	1.567	0.943	1	12.839	13.445	13.445	-4.931	0.095	1	0.862	1.16	1
PBBI	64A	rno-miR-450_001345	1.434	0.957	1	21.878	21.65	21.65	1.636	0.2	2.412	1.753	3.318	0.001
Sham	72A	mmu-miR-453_002484	0.891	0	1	Undetermined					1
PBBI	62A	rno-miR-450_001345	1.416	0.95	1	20.598	21.65	21.65	1.636	0.2	2.412	1.753	3.318	0.001
Sham	79A	hsa-miR-125b-1#_002378	1.448	0.962	1	21.789	22.733	22.733	4.357	0.168	1	0.769	1.3	1
Sham	72B	mmu-miR-374#_002043	0	0	1	Undetermined					1
Sham	74B	mmu-miR-1957_121163	1.093	0.27	1	19.366	14.664	14.664	-6.122	1.977	1	0.022	44.898	1
Sham	79A	hsa-miR-192_000491	1.568	0.959	1	16.8	17.228	17.228	-1.148	0.218	1	0.711	1.407	1
Sham	79A	hsa-let-7b_000378	1.54	0.936	1	14.268	13.445	13.445	-4.931	0.095	1	0.862	1.16	1
Sham	73A	mmu-miR-453_002484	0.868	0	1	Undetermined					1
PBBI	62A	mmu-miR-346_001064	0.978	0	1	Undetermined	20.432	20.432	1.218	0.368	0.106	0.035	0.319
Sham	76B	mmu-miR-1957_121163	1.081	0.211	1	18.062	14.664	14.664	-6.122	1.977	1	0.022	44.898	1
Sham	78A	hsa-miR-125b-1#_002378	1.446	0.971	1	23.1	22.733	22.733	4.357	0.168	1	0.769	1.3	1
Sham	71B	mmu-miR-374#_002043	0	0	1	Undetermined					1
Sham	78A	hsa-miR-192_000491	1.574	0.977	1	17.812	17.228	17.228	-1.148	0.218	1	0.711	1.407	1
Sham	75B	mmu-miR-1957_121163	0.731	0	1	Undetermined	14.664	14.664	-6.122	1.977	1	0.022	44.898	1
Sham	78A	hsa-let-7b_000378	1.55	0.904	1	13.725	13.445	13.445	-4.931	0.095	1	0.862	1.16	1
PBBI	62A	hsa-miR-192_000491	1.612	0.971	1	18.166	18.568	18.568	-0.663	0.196	0.714	0.518	0.986	0.062
Sham	79B	mmu-miR-712_002636	1.081	0.669	1	24.25	22.054	22.054	1.171	1.253	1	0.135	7.406	1
PBBI	69B	mmu-miR-291b-3p_002538	0	0	1	Undetermined
PBBI	66A	hsa-miR-18a_002422	1.498	0.949	1	21.369	21.952	21.952	2.721	0.206	3.45	2.462	4.835	0.001
PBBI	63A	hsa-miR-192_000491	0	0	1	Undetermined	18.568	18.568	-0.663	0.196	0.714	0.518	0.986	0.062
Sham	78B	mmu-miR-712_002636	1.33	0.907	1	26.371	22.054	22.054	1.171	1.253	1	0.135	7.406	1
PBBI	65A	hsa-miR-18a_002422	1.5	0.955	1	22.501	21.952	21.952	2.721	0.206	3.45	2.462	4.835	0.001
Sham	80B	mmu-miR-10b#_002572	0	0	1	Undetermined	28.052	28.052	7.247		1
Sham	77B	mmu-miR-712_002636	1.127	0.48	1	20.561	22.054	22.054	1.171	1.253	1	0.135	7.406	1
PBBI	67B	mmu-miR-291b-3p_002538	0	0	1	Undetermined
PBBI	68A	hsa-miR-18a_002422	1.485	0.966	1	22.288	21.952	21.952	2.721	0.206	3.45	2.462	4.835	0.001
Sham	76B	mmu-miR-712_002636	1.297	0.318	1	18.821	22.054	22.054	1.171	1.253	1	0.135	7.406	1
Sham	79A	mmu-miR-151_001190	1.284	0.886	1	17.918	18.368	18.368	-0.008	0.093	1	0.865	1.156	1
PBBI	68B	mmu-miR-291b-3p_002538	0.467	0	1	Undetermined
PBBI	67A	hsa-miR-18a_002422	1.525	0.964	1	20.751	21.952	21.952	2.721	0.206	3.45	2.462	4.835	0.001
PBBI	62A	hsa-miR-18a_002422	1.563	0.957	1	21.722	21.952	21.952	2.721	0.206	3.45	2.462	4.835	0.001
PBBI	64B	mmu-miR-291b-3p_002538	0	0	1	Undetermined
Sham	78A	mmu-miR-151_001190	1.375	0.911	1	18.623	18.368	18.368	-0.008	0.093	1	0.865	1.156	1
PBBI	65B	mmu-miR-291b-3p_002538	0.402	0	1	Undetermined
Sham	76B	mmu-miR-717_001652	0.465	0	1	Undetermined					1
Sham	77B	mmu-miR-717_001652	0	0	1	Undetermined					1
PBBI	66B	mmu-miR-291b-3p_002538	0	0	1	Undetermined
Sham	77A	mmu-miR-151_001190	1.315	0.942	1	18.199	18.368	18.368	-0.008	0.093	1	0.865	1.156	1
Sham	78B	mmu-miR-717_001652	0.623	0	1	Undetermined					1
PBBI	69A	mmu-miR-297b_001626	0.6	0	1	Undetermined
PBBI	62B	mmu-miR-291b-3p_002538	0.452	0	1	Undetermined
PBBI	63A	hsa-miR-222_002276	1.505	0.969	1	20.714	12.097	12.097	-7.916	0.321	0.621	0.372	1.038	0.045
PBBI	64A	hsa-miR-18a_002422	1.549	0.974	1	24.09	21.952	21.952	2.721	0.206	3.45	2.462	4.835	0.001
Sham	76A	mmu-miR-151_001190	1.272	0.932	1	18.074	18.368	18.368	-0.008	0.093	1	0.865	1.156	1
Sham	80A	mmu-miR-466h_002516	0	0	1	Undetermined					1
Sham	79B	mmu-miR-717_001652	0	0	1	Undetermined					1
PBBI	62A	hsa-miR-222_002276	1.515	0.925	1	10.479	12.097	12.097	-7.916	0.321	0.621	0.372	1.038	0.045
PBBI	63B	mmu-miR-291b-3p_002538	0.544	0	1	Undetermined
Sham	75A	mmu-miR-151_001190	1.225	0.938	1	18.202	18.368	18.368	-0.008	0.093	1	0.865	1.156	1
PBBI	63A	hsa-miR-18a_002422	0.74	0	1	Undetermined	21.952	21.952	2.721	0.206	3.45	2.462	4.835	0.001
PBBI	70B	mmu-miR-15a#_002488	1.07	0.829	1	28.311	25.638	25.638	3.881	0.873	0.569	0.13	2.5	0.468
Sham	80A	hsa-miR-19b_000396	1.353	0.874	1	12.017	12.331	12.331	-6.045	0.113	1	0.837	1.194	1
Sham	80A	rno-miR-450_001345	1.4	0.948	1	20.765	21.283	21.283	2.906	0.258	1	0.667	1.499	1
PBBI	65A	mmu-miR-505_001655	0.572	0	1	Undetermined	22.828	22.828	4.102
Sham	72B	mmu-miR-717_001652	0.855	0	1	Undetermined					1
Sham	71B	mmu-miR-15a#_002488	1.11	0.684	1	24.666	23.844	23.844	3.068	0.932	1	0.206	4.862	1
Sham	74A	mmu-miR-151_001190	1.342	0.92	1	17.723	18.368	18.368	-0.008	0.093	1	0.865	1.156	1
PBBI	65B	mmu-miR-1188_002866	1.203	0.913	1	26.824	26.477	26.477	4.755	0.316	0.626	0.378	1.037	0.146
PBBI	65A	hsa-miR-222_002276	1.479	0.933	1	11.325	12.097	12.097	-7.916	0.321	0.621	0.372	1.038	0.045
PBBI	67B	mmu-miR-700_001634	0.989	0.837	1	24.798	25.83	25.83	4.109	0.228	0.922	0.641	1.327	0.793
Sham	71B	mmu-miR-712_002636	0	0.265	1	20.944	22.054	22.054	1.171	1.253	1	0.135	7.406	1
PBBI	68B	mmu-miR-1937B_241023	1.553	0.945	1	9.302	9.686	9.686	-12.036	0.092	2.957	2.551	3.428	0.171
Sham	73B	mmu-miR-717_001652	0.77	0	1	Undetermined					1
PBBI	64A	mmu-miR-505_001655	0.529	0	1	Undetermined	22.828	22.828	4.102
Sham	73A	mmu-miR-151_001190	1.449	0.96	1	18.753	18.368	18.368	-0.008	0.093	1	0.865	1.156	1
Sham	72B	mmu-miR-15a#_002488	1.134	0.704	1	24.972	23.844	23.844	3.068	0.932	1	0.206	4.862	1
PBBI	64B	mmu-miR-1188_002866	1.245	0.908	1	27.59	26.477	26.477	4.755	0.316	0.626	0.378	1.037	0.146
PBBI	68B	mmu-miR-700_001634	0.902	0.715	1	26.042	25.83	25.83	4.109	0.228	0.922	0.641	1.327	0.793
PBBI	64A	hsa-miR-222_002276	1.522	0.933	1	12.709	12.097	12.097	-7.916	0.321	0.621	0.372	1.038	0.045
PBBI	70B	mmu-miR-712_002636	0.803	0.775	1	24.599	23.968	23.968	2.247	0.73	0.474	0.148	1.524	0.327
PBBI	69B	mmu-miR-1937B_241023	1.535	0.937	1	9.285	9.686	9.686	-12.036	0.092	2.957	2.551	3.428	0.171
PBBI	63A	mmu-miR-505_001655	0.412	0	1	Undetermined	22.828	22.828	4.102
Sham	74B	mmu-miR-717_001652	0	0	1	Undetermined					1
Sham	73B	mmu-miR-15a#_002488	1.134	0.144	1	18.598	23.844	23.844	3.068	0.932	1	0.206	4.862	1
Sham	72A	mmu-miR-151_001190	1.332	0.98	1	19.021	18.368	18.368	-0.008	0.093	1	0.865	1.156	1
PBBI	67B	mmu-miR-1188_002866	1.149	0.832	1	25.44	26.477	26.477	4.755	0.316	0.626	0.378	1.037	0.146
Sham	80A	mmu-miR-451_001141	1.528	0.96	1	19.966	19.859	19.859	1.483	0.176	1	0.759	1.318	1
PBBI	66B	mmu-miR-1937B_241023	1.561	0.935	1	9.687	9.686	9.686	-12.036	0.092	2.957	2.551	3.428	0.171
PBBI	69B	mmu-miR-700_001634	0.954	0.83	1	26.304	25.83	25.83	4.109	0.228	0.922	0.641	1.327	0.793
PBBI	67A	hsa-miR-222_002276	1.472	0.877	1	10.727	12.097	12.097	-7.916	0.321	0.621	0.372	1.038	0.045
PBBI	62A	mmu-miR-505_001655	0	0	1	Undetermined	22.828	22.828	4.102
Sham	75B	mmu-miR-717_001652	0	0	1	Undetermined					1
Sham	80B	mmu-miR-707_001642	0	0	1	Undetermined					1
Sham	74B	mmu-miR-15a#_002488	1.127	0.673	1	25.664	23.844	23.844	3.068	0.932	1	0.206	4.862	1
PBBI	66B	mmu-miR-1188_002866	1.261	0.927	1	25.294	26.477	26.477	4.755	0.316	0.626	0.378	1.037	0.146
Sham	71A	mmu-miR-151_001190	1.451	0.979	1	18.916	18.368	18.368	-0.008	0.093	1	0.865	1.156	1
PBBI	66A	hsa-miR-222_002276	1.445	0.921	1	10.683	12.097	12.097	-7.916	0.321	0.621	0.372	1.038	0.045
PBBI	67B	mmu-miR-1937B_241023	1.541	0.95	1	9.595	9.686	9.686	-12.036	0.092	2.957	2.551	3.428	0.171
PBBI	69B	mmu-miR-1188_002866	1.209	0.919	1	27.518	26.477	26.477	4.755	0.316	0.626	0.378	1.037	0.146
Sham	75B	mmu-miR-15a#_002488	1.034	0.493	1	23.612	23.844	23.844	3.068	0.932	1	0.206	4.862	1
PBBI	69A	mmu-miR-505_001655	0.378	0	1	Undetermined	22.828	22.828	4.102
PBBI	63B	mmu-miR-700_001634	0.913	0.64	1	24.889	25.83	25.83	4.109	0.228	0.922	0.641	1.327	0.793
Sham	75B	mmu-miR-712_002636	1.436	0.48	1	23.563	22.054	22.054	1.171	1.253	1	0.135	7.406	1
PBBI	69A	hsa-miR-222_002276	1.436	0.846	1	10.807	12.097	12.097	-7.916	0.321	0.621	0.372	1.038	0.045
PBBI	70A	mmu-miR-151_001190	1.368	0.968	1	19.011	20.045	20.045	0.032	0.116	0.973	0.808	1.171	0.855
Sham	80A	mmu-miR-293_001794	0.483	0	1	Undetermined					1
PBBI	68B	mmu-miR-1188_002866	1.151	0.836	1	26.087	26.477	26.477	4.755	0.316	0.626	0.378	1.037	0.146
PBBI	69A	hsa-miR-18a_002422	1.47	0.964	1	22.109	21.952	21.952	2.721	0.206	3.45	2.462	4.835	0.001
PBBI	68A	mmu-miR-505_001655	0	0	1	Undetermined	22.828	22.828	4.102
Sham	76B	mmu-miR-15a#_002488	0	0	1	Undetermined	23.844	23.844	3.068	0.932	1	0.206	4.862	1
PBBI	70B	hsa-miR-455_001280	1.54	0.976	1	21.811	21.711	21.711	-0.011	0.08	1.804	1.587	2.051	0
PBBI	68A	hsa-miR-222_002276	1.459	0.959	1	10.611	12.097	12.097	-7.916	0.321	0.621	0.372	1.038	0.045
PBBI	64B	mmu-miR-700_001634	1.219	0.919	1	26.161	25.83	25.83	4.109	0.228	0.922	0.641	1.327	0.793
Sham	74B	mmu-miR-712_002636	1.423	0.485	1	23.242	22.054	22.054	1.171	1.253	1	0.135	7.406	1
PBBI	67A	mmu-miR-505_001655	0.58	0	1	Undetermined	22.828	22.828	4.102
PBBI	70B	mmu-miR-717_001652	0	0	1	Undetermined
Sham	77B	mmu-miR-15a#_002488	1.034	0.737	1	24.897	23.844	23.844	3.068	0.932	1	0.206	4.862	1
Sham	71B	hsa-miR-455_001280	1.596	0.967	1	22.353	21.724	21.724	0.841	0.176	1	0.754	1.325	1
Sham	73B	mmu-miR-712_002636	1.315	0.187	1	14.553	22.054	22.054	1.171	1.253	1	0.135	7.406	1
PBBI	65B	mmu-miR-700_001634	0.96	0.813	1	25.83	25.83	25.83	4.109	0.228	0.922	0.641	1.327	0.793
PBBI	62A	mmu-miR-684_001669	0.761	0	1	Undetermined
PBBI	64A	mmu-miR-684_001669	0	0	1	Undetermined
Sham	71B	mmu-miR-717_001652	0.802	0	1	Undetermined					1
PBBI	66A	mmu-miR-505_001655	0.582	0	1	Undetermined	22.828	22.828	4.102
Sham	78B	mmu-miR-15a#_002488	0.882	0.659	1	24.5	23.844	23.844	3.068	0.932	1	0.206	4.862	1
Sham	72B	hsa-miR-455_001280	1.562	0.948	1	22.321	21.724	21.724	0.841	0.176	1	0.754	1.325	1
PBBI	63A	mmu-miR-684_001669	0	0	1	Undetermined
Sham	72B	mmu-miR-712_002636	1.379	0.932	1	26.183	22.054	22.054	1.171	1.253	1	0.135	7.406	1
PBBI	66B	mmu-miR-700_001634	0	0.851	1	25.956	25.83	25.83	4.109	0.228	0.922	0.641	1.327	0.793
PBBI	63A	mmu-miR-18b_002466	0	0	1	Undetermined	27.089	27.089	8	1.168	0	0	0.083
Sham	74B	hsa-miR-455_001280	1.534	0.968	1	20.705	21.724	21.724	0.841	0.176	1	0.754	1.325	1
Sham	79A	rno-miR-450_001345	1.351	0.893	1	21.837	21.283	21.283	2.906	0.258	1	0.667	1.499	1
PBBI	63A	hsa-let-7b_000378	1.549	0.974	1	21.019	14.693	14.693	-5.321	0.137	1.311	1.053	1.63	0.038
PBBI	64B	mmu-miR-1931_121168	0	0	1	Undetermined
Sham	72B	mmu-miR-700_001634	1.021	0.617	1	24.79	24.875	24.875	3.992	0.23	1	0.686	1.457	1
Sham	80B	mmu-miR-374#_002043	0	0	1	Undetermined					1
PBBI	62A	hsa-let-7b_000378	1.565	0.963	1	13.876	14.693	14.693	-5.321	0.137	1.311	1.053	1.63	0.038
Sham	71B	mmu-miR-700_001634	1.204	0.788	1	25.582	24.875	24.875	3.992	0.23	1	0.686	1.457	1
Sham	73B	hsa-miR-455_001280	1.565	0.97	1	22.134	21.724	21.724	0.841	0.176	1	0.754	1.325	1
Sham	78A	rno-miR-450_001345	1.353	0.917	1	20.872	21.283	21.283	2.906	0.258	1	0.667	1.499	1
PBBI	65B	mmu-miR-1931_121168	0	0	1	Undetermined
Sham	79B	mmu-miR-15a#_002488	0.7	0	1	Undetermined	23.844	23.844	3.068	0.932	1	0.206	4.862	1
Sham	80A	mmu-miR-384-5p_002602	1.645	0.964	1	9.106	9.97	9.97	-8.353	0.243	1	0.671	1.49	1
PBBI	62A	mmu-miR-18b_002466	0.703	0	1	Undetermined	27.089	27.089	8	1.168	0	0	0.083
PBBI	70B	mmu-miR-1188_002866	1.206	0.88	1	27.962	26.477	26.477	4.755	0.316	0.626	0.378	1.037	0.146
PBBI	62B	mmu-miR-1931_121168	0.629	0	1	Undetermined
Sham	74B	mmu-miR-700_001634	1.035	0.783	1	23.845	24.875	24.875	3.992	0.23	1	0.686	1.457	1
Sham	76B	hsa-miR-455_001280	1.527	0.973	1	21.815	21.724	21.724	0.841	0.176	1	0.754	1.325	1
Sham	71B	mmu-miR-1188_002866	1.201	0.801	1	24.63	24.963	24.963	4.079	0.195	1	0.733	1.365	1
PBBI	63B	mmu-miR-1931_121168	0.49	0	1	Undetermined
Sham	73B	mmu-miR-700_001634	0.833	0	1	Undetermined	24.875	24.875	3.992	0.23	1	0.686	1.457	1
Sham	75B	hsa-miR-455_001280	1.533	0.95	1	21.089	21.724	21.724	0.841	0.176	1	0.754	1.325	1
PBBI	65B	mmu-miR-1937B_241023	1.549	0.967	1	10.079	9.686	9.686	-12.036	0.092	2.957	2.551	3.428	0.171
Sham	72B	mmu-miR-1188_002866	1.291	0.868	1	25.445	24.963	24.963	4.079	0.195	1	0.733	1.365	1
Sham	72A	mmu-miR-505_001655	0.81	0	1	Undetermined					1
Sham	78B	hsa-miR-455_001280	1.521	0.966	1	21.584	21.724	21.724	0.841	0.176	1	0.754	1.325	1
Sham	77B	hsa-miR-455_001280	1.529	0.976	1	21.135	21.724	21.724	0.841	0.176	1	0.754	1.325	1
PBBI	64B	mmu-miR-1937B_241023	1.582	0.938	1	9.772	9.686	9.686	-12.036	0.092	2.957	2.551	3.428	0.171
Sham	73B	mmu-miR-1188_002866	1.173	0.625	1	25.173	24.963	24.963	4.079	0.195	1	0.733	1.365	1
Sham	73A	mmu-miR-505_001655	0	0	1	Undetermined					1
PBBI	70B	mmu-miR-700_001634	1.053	0.917	1	25.738	25.83	25.83	4.109	0.228	0.922	0.641	1.327	0.793
PBBI	63B	mmu-miR-1937B_241023	1.548	0.936	1	10.072	9.686	9.686	-12.036	0.092	2.957	2.551	3.428	0.171
Sham	74B	mmu-miR-1188_002866	1.159	0.76	1	24.683	24.963	24.963	4.079	0.195	1	0.733	1.365	1
PBBI	70A	mmu-miR-505_001655	0.853	0.499	1	22.828	22.828	22.828	4.102
PBBI	62B	mmu-miR-1937B_241023	1.581	0.926	1	9.506	9.686	9.686	-12.036	0.092	2.957	2.551	3.428	0.171
Sham	75B	mmu-miR-1188_002866	0	0.779	1	25.341	24.963	24.963	4.079	0.195	1	0.733	1.365	1
Sham	79B	hsa-miR-455_001280	1.514	0.974	1	22.382	21.724	21.724	0.841	0.176	1	0.754	1.325	1
Sham	71A	mmu-miR-505_001655	0.714	0	1	Undetermined					1
Sham	80A	mmu-miR-453_002484	0.456	0	1	Undetermined					1
PBBI	70A	rno-miR-450_001345	1.417	0.953	1	20.678	21.65	21.65	1.636	0.2	2.412	1.753	3.318	0.001
PBBI	67B	mmu-miR-1957_121163	0.84	0.236	1	16.643	15.465	15.465	-6.196	1.374	1.053	0.018	63.308	0.403
PBBI	63A	hsa-miR-125b-1#_002378	0	0	1	Undetermined	23.246	23.246	4.016	0.149	1.267	0.992	1.618	0.249
PBBI	68A	mmu-miR-297b_001626	0	0	1	Undetermined
PBBI	68B	mmu-miR-1957_121163	0	0	1	Undetermined	15.465	15.465	-6.196	1.374	1.053	0.018	63.308	0.403
PBBI	62A	hsa-miR-125b-1#_002378	1.531	0.973	1	22.806	23.246	23.246	4.016	0.149	1.267	0.992	1.618	0.249
PBBI	67A	mmu-miR-297b_001626	0.426	0	1	Undetermined
PBBI	70A	hsa-miR-18a_002422	1.51	0.975	1	20.783	21.952	21.952	2.721	0.206	3.45	2.462	4.835	0.001
Sham	72A	rno-miR-450_001345	1.427	0.956	1	20.826	21.283	21.283	2.906	0.258	1	0.667	1.499	1
PBBI	69A	hsa-let-7b_000378	1.541	0.949	1	13.843	14.693	14.693	-5.321	0.137	1.311	1.053	1.63	0.038
PBBI	69B	mmu-miR-1957_121163	0	0	1	Undetermined	15.465	15.465	-6.196	1.374	1.053	0.018	63.308	0.403
PBBI	65A	hsa-miR-125b-1#_002378	1.405	0.964	1	23.828	23.246	23.246	4.016	0.149	1.267	0.992	1.618	0.249
Sham	71A	hsa-miR-18a_002422	1.525	0.969	1	23.742	22.884	22.884	4.507	0.13	1	0.816	1.225	1
PBBI	69A	mmu-miR-18b_002466	0.683	0	1	Undetermined	27.089	27.089	8	1.168	0	0	0.083
PBBI	66A	mmu-miR-297b_001626	0.729	0	1	Undetermined
Sham	80B	rno-miR-25#_002080	0.68	0	1	Undetermined	22.741	22.741	1.78	0.816	1	0.001	1,320.795	1
Sham	71A	rno-miR-450_001345	1.405	0.925	1	21.317	21.283	21.283	2.906	0.258	1	0.667	1.499	1
PBBI	64A	hsa-miR-125b-1#_002378	1.522	0.967	1	24.483	23.246	23.246	4.016	0.149	1.267	0.992	1.618	0.249
PBBI	69A	hsa-miR-192_000491	1.57	0.955	1	18.651	18.568	18.568	-0.663	0.196	0.714	0.518	0.986	0.062
Sham	72A	hsa-miR-18a_002422	1.539	0.977	1	23.547	22.884	22.884	4.507	0.13	1	0.816	1.225	1
PBBI	68A	hsa-miR-192_000491	1.557	0.977	1	18.515	18.568	18.568	-0.663	0.196	0.714	0.518	0.986	0.062
PBBI	68A	mmu-miR-18b_002466	1.264	0.938	1	28.562	27.089	27.089	8	1.168	0	0	0.083
PBBI	65A	mmu-miR-297b_001626	0	0	1	Undetermined
PBBI	68A	hsa-let-7b_000378	1.549	0.955	1	14.332	14.693	14.693	-5.321	0.137	1.311	1.053	1.63	0.038
PBBI	67A	hsa-miR-125b-1#_002378	1.469	0.957	1	22.933	23.246	23.246	4.016	0.149	1.267	0.992	1.618	0.249
Sham	74A	rno-miR-450_001345	1.308	0.914	1	21.273	21.283	21.283	2.906	0.258	1	0.667	1.499	1
PBBI	67A	hsa-let-7b_000378	1.567	0.953	1	14.14	14.693	14.693	-5.321	0.137	1.311	1.053	1.63	0.038
Sham	75A	rno-miR-450_001345	1.371	0.937	1	21.121	21.283	21.283	2.906	0.258	1	0.667	1.499	1
PBBI	67A	mmu-miR-18b_002466	0.504	0	1	Undetermined	27.089	27.089	8	1.168	0	0	0.083
PBBI	64A	mmu-miR-297b_001626	0.347	0	1	Undetermined
PBBI	62B	mmu-miR-1957_121163	0.979	0	1	Undetermined	15.465	15.465	-6.196	1.374	1.053	0.018	63.308	0.403
PBBI	67A	hsa-miR-192_000491	1.588	0.979	1	18.526	18.568	18.568	-0.663	0.196	0.714	0.518	0.986	0.062
PBBI	66A	hsa-miR-125b-1#_002378	1.424	0.947	1	22.736	23.246	23.246	4.016	0.149	1.267	0.992	1.618	0.249
Sham	73A	rno-miR-450_001345	1.449	0.935	1	20.983	21.283	21.283	2.906	0.258	1	0.667	1.499	1
PBBI	66A	hsa-let-7b_000378	1.542	0.946	1	13.294	14.693	14.693	-5.321	0.137	1.311	1.053	1.63	0.038
PBBI	66A	mmu-miR-18b_002466	1.093	0.662	1	25.616	27.089	27.089	8	1.168	0	0	0.083
PBBI	63A	mmu-miR-297b_001626	0.702	0	1	Undetermined
PBBI	66A	hsa-miR-192_000491	1.58	0.98	1	17.687	18.568	18.568	-0.663	0.196	0.714	0.518	0.986	0.062
PBBI	63B	mmu-miR-1957_121163	0.855	0	1	Undetermined	15.465	15.465	-6.196	1.374	1.053	0.018	63.308	0.403
PBBI	69A	hsa-miR-125b-1#_002378	1.457	0.969	1	22.44	23.246	23.246	4.016	0.149	1.267	0.992	1.618	0.249
PBBI	65B	mmu-miR-1957_121163	0.852	0.245	1	12.792	15.465	15.465	-6.196	1.374	1.053	0.018	63.308	0.403
PBBI	65A	hsa-let-7b_000378	1.567	0.947	1	13.373	14.693	14.693	-5.321	0.137	1.311	1.053	1.63	0.038
Sham	77A	rno-miR-450_001345	1.295	0.937	1	21.38	21.283	21.283	2.906	0.258	1	0.667	1.499	1
PBBI	64B	mmu-miR-1957_121163	0.949	0	1	Undetermined	15.465	15.465	-6.196	1.374	1.053	0.018	63.308	0.403
PBBI	62A	mmu-miR-297b_001626	0.523	0	1	Undetermined
PBBI	65A	hsa-miR-192_000491	1.591	0.964	1	18.324	18.568	18.568	-0.663	0.196	0.714	0.518	0.986	0.062
PBBI	65A	mmu-miR-18b_002466	0.689	0	1	Undetermined	27.089	27.089	8	1.168	0	0	0.083
PBBI	68A	hsa-miR-125b-1#_002378	1.448	0.95	1	23.272	23.246	23.246	4.016	0.149	1.267	0.992	1.618	0.249
PBBI	66B	mmu-miR-1957_121163	0.807	0.201	1	16.961	15.465	15.465	-6.196	1.374	1.053	0.018	63.308	0.403
Sham	76A	rno-miR-450_001345	1.334	0.845	1	22.455	21.283	21.283	2.906	0.258	1	0.667	1.499	1
PBBI	64A	hsa-let-7b_000378	1.548	0.932	1	15.19	14.693	14.693	-5.321	0.137	1.311	1.053	1.63	0.038
PBBI	64A	hsa-miR-192_000491	1.616	0.983	1	20.821	18.568	18.568	-0.663	0.196	0.714	0.518	0.986	0.062
PBBI	64A	mmu-miR-18b_002466	0.759	0	1	Undetermined	27.089	27.089	8	1.168	0	0	0.083
Sham	76A	mmu-miR-544_002550	1.51	0.934	1	18.592	19.078	19.078	0.701	0.079	1	0.883	1.132	1
Sham	76A	hsa-miR-18a_002422	1.46	0.964	1	22.773	22.884	22.884	4.507	0.13	1	0.816	1.225	1
PBBI	65A	hsa-miR-871_002354	0	0	1	Undetermined
Sham	72B	mmu-miR-10b#_002572	0.636	0	1	Undetermined	28.052	28.052	7.247		1
PBBI	63A	mmu-miR-380-3p_001071	0	0	1	Undetermined	25.921	25.921	6.69	0.315	0.971	0.579	1.629	0.874
Sham	79B	mmu-miR-882_002610	0	0	1	Undetermined					1
Sham	72A	mmu-miR-451_001141	1.569	0.969	1	19.945	19.859	19.859	1.483	0.176	1	0.759	1.318	1
PBBI	69B	mmu-miR-712_002636	0.824	0.607	1	22.187	23.968	23.968	2.247	0.73	0.474	0.148	1.524	0.327
PBBI	66B	mmu-miR-717_001652	0	0	1	Undetermined
Sham	80A	mmu-miR-346_001064	0.587	0	1	Undetermined	16.801	16.801	-2.015		1
PBBI	64A	hsa-miR-871_002354	0.577	0	1	Undetermined
Sham	77A	mmu-miR-544_002550	1.53	0.971	1	18.798	19.078	19.078	0.701	0.079	1	0.883	1.132	1
Sham	75A	hsa-miR-18a_002422	1.501	0.967	1	21.933	22.884	22.884	4.507	0.13	1	0.816	1.225	1
Sham	71B	mmu-miR-10b#_002572	1.018	0.826	1	28.052	28.052	28.052	7.247		1
Sham	73A	mmu-miR-451_001141	1.568	0.98	1	21.438	19.859	19.859	1.483	0.176	1	0.759	1.318	1
PBBI	62A	mmu-miR-380-3p_001071	1.314	0.823	1	24.933	25.921	25.921	6.69	0.315	0.971	0.579	1.629	0.874
PBBI	68B	mmu-miR-712_002636	1.403	0.954	1	27.179	23.968	23.968	2.247	0.73	0.474	0.148	1.524	0.327
PBBI	67B	mmu-miR-717_001652	0.312	0	1	Undetermined
Sham	74A	mmu-miR-544_002550	1.539	0.965	1	18.27	19.078	19.078	0.701	0.079	1	0.883	1.132	1
PBBI	64B	mmu-miR-717_001652	0.621	0	1	Undetermined
PBBI	67A	hsa-miR-871_002354	0.245	0	1	Undetermined
Sham	74A	hsa-miR-18a_002422	1.437	0.961	1	22.611	22.884	22.884	4.507	0.13	1	0.816	1.225	1
Sham	74A	mmu-miR-451_001141	1.522	0.965	1	18.724	19.859	19.859	1.483	0.176	1	0.759	1.318	1
Sham	77B	mmu-miR-882_002610	0	0	1	Undetermined					1
PBBI	70B	mmu-miR-10b#_002572	0	0	1	Undetermined	27.327	27.327	5.634	0.1	3.058	2.271	4.118
PBBI	65B	mmu-miR-717_001652	0.141	0	1	Undetermined
Sham	75A	mmu-miR-544_002550	1.513	0.951	1	18.477	19.078	19.078	0.701	0.079	1	0.883	1.132	1
PBBI	66A	hsa-miR-871_002354	0	0	1	Undetermined
Sham	73A	hsa-miR-18a_002422	1.558	0.974	1	23.466	22.884	22.884	4.507	0.13	1	0.816	1.225	1
Sham	78B	mmu-miR-882_002610	0.495	0	1	Undetermined					1
Sham	75A	mmu-miR-451_001141	1.546	0.971	1	18.825	19.859	19.859	1.483	0.176	1	0.759	1.318	1
PBBI	69A	hsa-miR-871_002354	0	0	1	Undetermined
Sham	71A	hsa-miR-19b_000396	1.395	0.907	1	13.183	12.331	12.331	-6.045	0.113	1	0.837	1.194	1
Sham	78A	hsa-miR-196b_002215	1.328	0.93	1	31.038	29.509	29.509	11.093	0.787	1	0.096	10.441	1
Sham	72A	mmu-miR-544_002550	1.558	0.945	1	19.405	19.078	19.078	0.701	0.079	1	0.883	1.132	1
Sham	76A	mmu-miR-451_001141	1.567	0.949	1	19.572	19.859	19.859	1.483	0.176	1	0.759	1.318	1
Sham	77A	hsa-miR-196b_002215	0.647	0	1	Undetermined	29.509	29.509	11.093	0.787	1	0.096	10.441	1
PBBI	65B	mmu-miR-712_002636	1.412	0.824	1	26.78	23.968	23.968	2.247	0.73	0.474	0.148	1.524	0.327
PBBI	68A	hsa-miR-871_002354	0	0	1	Undetermined
Sham	79A	hsa-miR-18a_002422	1.459	0.962	1	22.675	22.884	22.884	4.507	0.13	1	0.816	1.225	1
Sham	79A	hsa-miR-196b_002215	1.4	0.96	1	28.21	29.509	29.509	11.093	0.787	1	0.096	10.441	1
Sham	72A	hsa-miR-19b_000396	1.442	0.966	1	13.048	12.331	12.331	-6.045	0.113	1	0.837	1.194	1
Sham	73A	mmu-miR-544_002550	1.562	0.909	1	19.717	19.078	19.078	0.701	0.079	1	0.883	1.132	1
Sham	77A	mmu-miR-451_001141	1.519	0.971	1	19.762	19.859	19.859	1.483	0.176	1	0.759	1.318	1
Sham	80B	rno-miR-880_002666	0	0	1	Undetermined					1
PBBI	64B	mmu-miR-712_002636	1.098	0.548	1	22.148	23.968	23.968	2.247	0.73	0.474	0.148	1.524	0.327
Sham	78A	hsa-miR-18a_002422	1.495	0.976	1	22.791	22.884	22.884	4.507	0.13	1	0.816	1.225	1
PBBI	67B	mmu-miR-712_002636	0.961	0.694	1	23.638	23.968	23.968	2.247	0.73	0.474	0.148	1.524	0.327
Sham	78A	mmu-miR-451_001141	1.532	0.964	1	20.081	19.859	19.859	1.483	0.176	1	0.759	1.318	1
PBBI	70A	mmu-miR-544_002550	1.551	0.984	1	19.753	20.523	20.523	1.292	0.168	0.664	0.504	0.875	0.011
PBBI	68B	mmu-miR-717_001652	0.652	0	1	Undetermined
Sham	77A	hsa-miR-18a_002422	1.471	0.956	1	22.528	22.884	22.884	4.507	0.13	1	0.816	1.225	1
PBBI	70A	hsa-miR-19b_000396	1.336	0.912	1	12.052	13.812	13.812	-6.201	0.467	1.114	0.528	2.349	0.111
PBBI	66B	mmu-miR-712_002636	1.116	0.806	1	23.803	23.968	23.968	2.247	0.73	0.474	0.148	1.524	0.327
PBBI	69B	mmu-miR-717_001652	0.684	0	1	Undetermined
Sham	71A	mmu-miR-544_002550	1.57	0.96	1	20.01	19.078	19.078	0.701	0.079	1	0.883	1.132	1
Sham	79A	mmu-miR-451_001141	1.536	0.976	1	20.46	19.859	19.859	1.483	0.176	1	0.759	1.318	1
Sham	75A	hsa-miR-19b_000396	1.37	0.941	1	11.786	12.331	12.331	-6.045	0.113	1	0.837	1.194	1
PBBI	65B	mmu-miR-15a#_002488	1.113	0.831	1	26.588	25.638	25.638	3.881	0.873	0.569	0.13	2.5	0.468
Sham	79B	mmu-miR-10b#_002572	0	0	1	Undetermined	28.052	28.052	7.247		1
Sham	76A	hsa-miR-19b_000396	1.401	0.929	1	11.834	12.331	12.331	-6.045	0.113	1	0.837	1.194	1
PBBI	66B	mmu-miR-15a#_002488	1.177	0.9	1	26.761	25.638	25.638	3.881	0.873	0.569	0.13	2.5	0.468
PBBI	63B	mmu-miR-712_002636	1.332	0.368	1	20.91	23.968	23.968	2.247	0.73	0.474	0.148	1.524	0.327
PBBI	69A	mmu-miR-380-3p_001071	1.264	0.845	1	26.881	25.921	25.921	6.69	0.315	0.971	0.579	1.629	0.874
Sham	78B	mmu-miR-10b#_002572	0	0	1	Undetermined	28.052	28.052	7.247		1
Sham	73A	hsa-miR-19b_000396	1.452	0.926	1	13.277	12.331	12.331	-6.045	0.113	1	0.837	1.194	1
PBBI	63B	mmu-miR-15a#_002488	0.988	0.264	1	21.778	25.638	25.638	3.881	0.873	0.569	0.13	2.5	0.468
PBBI	62B	mmu-miR-712_002636	1.118	0.693	1	24.471	23.968	23.968	2.247	0.73	0.474	0.148	1.524	0.327
Sham	77B	mmu-miR-10b#_002572	0	0	1	Undetermined	28.052	28.052	7.247		1
PBBI	68A	mmu-miR-380-3p_001071	1.279	0.882	1	25.651	25.921	25.921	6.69	0.315	0.971	0.579	1.629	0.874
Sham	74A	hsa-miR-19b_000396	1.333	0.883	1	11.41	12.331	12.331	-6.045	0.113	1	0.837	1.194	1
PBBI	64B	mmu-miR-15a#_002488	0.709	0	1	Undetermined	25.638	25.638	3.881	0.873	0.569	0.13	2.5	0.468
Sham	79A	hsa-miR-19b_000396	1.377	0.923	1	12.413	12.331	12.331	-6.045	0.113	1	0.837	1.194	1
PBBI	67A	mmu-miR-380-3p_001071	1.259	0.776	1	24.986	25.921	25.921	6.69	0.315	0.971	0.579	1.629	0.874
Sham	76B	mmu-miR-10b#_002572	0.559	0	1	Undetermined	28.052	28.052	7.247		1
Sham	79B	mmu-miR-1188_002866	1.127	0.851	1	25.701	24.963	24.963	4.079	0.195	1	0.733	1.365	1
PBBI	62B	mmu-miR-717_001652	0	0	1	Undetermined
PBBI	66A	mmu-miR-380-3p_001071	1.265	0.832	1	26.71	25.921	25.921	6.69	0.315	0.971	0.579	1.629	0.874
Sham	75B	mmu-miR-10b#_002572	0	0	1	Undetermined	28.052	28.052	7.247		1
PBBI	62B	mmu-miR-15a#_002488	0.913	0.684	1	27.157	25.638	25.638	3.881	0.873	0.569	0.13	2.5	0.468
Sham	78B	mmu-miR-1188_002866	1.258	0.91	1	24.924	24.963	24.963	4.079	0.195	1	0.733	1.365	1
PBBI	63B	mmu-miR-717_001652	0	0	1	Undetermined
Sham	74B	mmu-miR-10b#_002572	0.639	0	1	Undetermined	28.052	28.052	7.247		1
Sham	77A	hsa-miR-19b_000396	1.344	0.899	1	11.865	12.331	12.331	-6.045	0.113	1	0.837	1.194	1
PBBI	65A	mmu-miR-380-3p_001071	1.336	0.741	1	26.265	25.921	25.921	6.69	0.315	0.971	0.579	1.629	0.874
PBBI	70A	mmu-miR-451_001141	1.546	0.972	1	20.732	20.737	20.737	1.506	0.167	0.984	0.748	1.294	0.848
Sham	77B	mmu-miR-1188_002866	1.022	0.638	1	24.798	24.963	24.963	4.079	0.195	1	0.733	1.365	1
PBBI	63B	mmu-miR-872#_002542	1.443	0.968	1	18.585	18.005	18.005	-3.717	0.118	1.543	1.277	1.865	0.023
PBBI	63A	hsa-miR-871_002354	0	0	1	Undetermined
Sham	78A	hsa-miR-19b_000396	1.371	0.89	1	12.479	12.331	12.331	-6.045	0.113	1	0.837	1.194	1
Sham	80A	hsa-miR-367_000555	0.843	0	1	Undetermined	28.622	28.622	10.324	2.092	1	0.024	41.583	1
PBBI	64A	mmu-miR-380-3p_001071	1.348	0.65	1	26.601	25.921	25.921	6.69	0.315	0.971	0.579	1.629	0.874
Sham	71A	mmu-miR-451_001141	1.576	0.982	1	19.819	19.859	19.859	1.483	0.176	1	0.759	1.318	1
Sham	73B	mmu-miR-10b#_002572	0.67	0	1	Undetermined	28.052	28.052	7.247		1
PBBI	62B	mmu-miR-872#_002542	1.457	0.979	1	17.534	18.005	18.005	-3.717	0.118	1.543	1.277	1.865	0.023
Sham	76B	mmu-miR-1188_002866	0.948	0.58	1	23.97	24.963	24.963	4.079	0.195	1	0.733	1.365	1
PBBI	62A	hsa-miR-871_002354	0	0	1	Undetermined
PBBI	68B	hsa-miR-455_001280	1.49	0.972	1	21.551	21.711	21.711	-0.011	0.08	1.804	1.587	2.051	0
Sham	73A	mmu-miR-384-5p_002602	1.682	0.97	1	10.806	9.97	9.97	-8.353	0.243	1	0.671	1.49	1
PBBI	64B	mmu-miR-872#_002542	1.425	0.964	1	18.218	18.005	18.005	-3.717	0.118	1.543	1.277	1.865	0.023
PBBI	62B	rno-miR-20b_001326	1.263	0.912	1	23.534	23.37	23.37	1.648	0.139	2.279	1.824	2.848	0.5
PBBI	70A	hsa-miR-367_000555	0.445	0	1	Undetermined
Sham	72B	rno-miR-25#_002080	0.77	0	1	Undetermined	22.741	22.741	1.78	0.816	1	0.001	1,320.795	1
PBBI	67B	hsa-miR-455_001280	1.538	0.972	1	21.507	21.711	21.711	-0.011	0.08	1.804	1.587	2.051	0
Sham	74A	mmu-miR-384-5p_002602	1.649	0.942	1	9.287	9.97	9.97	-8.353	0.243	1	0.671	1.49	1
PBBI	65B	mmu-miR-872#_002542	1.401	0.968	1	18.454	18.005	18.005	-3.717	0.118	1.543	1.277	1.865	0.023
PBBI	62B	mmu-miR-2182_241119	1.296	0.926	1	25.806	24.308	24.308	2.542	1.079	0.976	0.167	5.721	0.622
PBBI	63B	rno-miR-20b_001326	1.236	0.883	1	23.553	23.37	23.37	1.648	0.139	2.279	1.824	2.848	0.5
Sham	71A	hsa-miR-367_000555	0.792	0	1	Undetermined	28.622	28.622	10.324	2.092	1	0.024	41.583	1
Sham	71B	rno-miR-25#_002080	0.659	0	1	Undetermined	22.741	22.741	1.78	0.816	1	0.001	1,320.795	1
Sham	71A	mmu-miR-384-5p_002602	1.649	0.963	1	11.622	9.97	9.97	-8.353	0.243	1	0.671	1.49	1
Sham	75B	rno-miR-25#_002080	0	0	1	Undetermined	22.741	22.741	1.78	0.816	1	0.001	1,320.795	1
PBBI	66B	mmu-miR-872#_002542	1.37	0.958	1	17.509	18.005	18.005	-3.717	0.118	1.543	1.277	1.865	0.023
Sham	80A	hsa-miR-196b_002215	0	0	1	Undetermined	29.509	29.509	11.093	0.787	1	0.096	10.441	1
Sham	72A	hsa-miR-367_000555	1.524	0.909	1	29.23	28.622	28.622	10.324	2.092	1	0.024	41.583	1
PBBI	66B	hsa-miR-455_001280	1.526	0.974	1	21.026	21.711	21.711	-0.011	0.08	1.804	1.587	2.051	0
PBBI	68B	mmu-miR-877#_002548	1.375	0.942	1	17.255	17.683	17.683	-4.039	0.117	1.18	0.979	1.422	0.417
Sham	72A	mmu-miR-384-5p_002602	0	0	1	Undetermined	9.97	9.97	-8.353	0.243	1	0.671	1.49	1
Sham	74B	rno-miR-25#_002080	0.863	0.677	1	21.381	22.741	22.741	1.78	0.816	1	0.001	1,320.795	1
PBBI	67B	mmu-miR-872#_002542	1.381	0.975	1	17.863	18.005	18.005	-3.717	0.118	1.543	1.277	1.865	0.023
PBBI	70A	hsa-miR-24_000402	1.331	0.826	1	9.683	11.427	11.427	-8.587	0.528	0.665	0.286	1.546	0.351
PBBI	68B	mmu-miR-872#_002542	1.393	0.956	1	17.732	18.005	18.005	-3.717	0.118	1.543	1.277	1.865	0.023
Sham	73A	hsa-miR-367_000555	1.467	0.871	1	34.027	28.622	28.622	10.324	2.092	1	0.024	41.583	1
Sham	73B	rno-miR-25#_002080	0.677	0	1	Undetermined	22.741	22.741	1.78	0.816	1	0.001	1,320.795	1
PBBI	65B	hsa-miR-455_001280	1.564	0.982	1	21.881	21.711	21.711	-0.011	0.08	1.804	1.587	2.051	0
PBBI	69B	mmu-miR-877#_002548	1.391	0.968	1	17.413	17.683	17.683	-4.039	0.117	1.18	0.979	1.422	0.417
PBBI	69A	hsa-miR-19b_000396	1.285	0.887	1	12.176	13.812	13.812	-6.201	0.467	1.114	0.528	2.349	0.111
Sham	71A	hsa-miR-24_000402	1.443	0.942	1	10.143	9.201	9.201	-9.175	0.124	1	0.823	1.215	1
PBBI	68B	mmu-miR-292-3p_001054	0.96	0.778	1	25.388	25.469	25.469	3.746	0.442	0.297	0.144	0.613	0.305
Sham	77B	rno-miR-25#_002080	0.649	0	1	Undetermined	22.741	22.741	1.78	0.816	1	0.001	1,320.795	1
PBBI	62B	mmu-miR-700_001634	0.923	0.771	1	26.753	25.83	25.83	4.109	0.228	0.922	0.641	1.327	0.793
PBBI	66B	mmu-miR-877#_002548	1.358	0.958	1	17.539	17.683	17.683	-4.039	0.117	1.18	0.979	1.422	0.417
PBBI	64B	hsa-miR-455_001280	1.545	0.962	1	22.011	21.711	21.711	-0.011	0.08	1.804	1.587	2.051	0
Sham	74A	hsa-miR-367_000555	0	0.44	1	21.382	28.622	28.622	10.324	2.092	1	0.024	41.583	1
PBBI	65B	mmu-miR-2182_241119	1.016	0.838	1	24.842	24.308	24.308	2.542	1.079	0.976	0.167	5.721	0.622
PBBI	69B	mmu-miR-872#_002542	1.4	0.946	1	17.769	18.005	18.005	-3.717	0.118	1.543	1.277	1.865	0.023
Sham	72A	hsa-miR-24_000402	1.456	0.923	1	9.754	9.201	9.201	-9.175	0.124	1	0.823	1.215	1
Sham	76B	rno-miR-25#_002080	0	0	1	Undetermined	22.741	22.741	1.78	0.816	1	0.001	1,320.795	1
PBBI	69B	mmu-miR-292-3p_001054	1.015	0.853	1	24.8	25.469	25.469	3.746	0.442	0.297	0.144	0.613	0.305
PBBI	70A	mmu-miR-384-5p_002602	1.587	0.951	1	10.73	12.519	12.519	-7.495	0.529	0.552	0.237	1.286	0.17
PBBI	69B	mmu-miR-15a#_002488	1.045	0.301	1	23.449	25.638	25.638	3.881	0.873	0.569	0.13	2.5	0.468
PBBI	67B	mmu-miR-877#_002548	1.398	0.938	1	17.703	17.683	17.683	-4.039	0.117	1.18	0.979	1.422	0.417
PBBI	63B	hsa-miR-455_001280	1.572	0.972	1	21.807	21.711	21.711	-0.011	0.08	1.804	1.587	2.051	0
Sham	75A	hsa-miR-367_000555	0.928	0.527	1	23.155	28.622	28.622	10.324	2.092	1	0.024	41.583	1
PBBI	66B	mmu-miR-2182_241119	0.718	0.562	1	23.79	24.308	24.308	2.542	1.079	0.976	0.167	5.721	0.622
Sham	71A	mmu-miR-297b_001626	0.6	0	1	Undetermined					1
Sham	73A	hsa-miR-24_000402	1.452	0.926	1	10.039	9.201	9.201	-9.175	0.124	1	0.823	1.215	1
Sham	79B	rno-miR-25#_002080	0	0.37	1	24.102	22.741	22.741	1.78	0.816	1	0.001	1,320.795	1
PBBI	68B	mmu-miR-15a#_002488	0.728	0	1	Undetermined	25.638	25.638	3.881	0.873	0.569	0.13	2.5	0.468
PBBI	66B	mmu-miR-292-3p_001054	1.011	0.829	1	25.408	25.469	25.469	3.746	0.442	0.297	0.144	0.613	0.305
PBBI	62B	hsa-miR-455_001280	1.582	0.976	1	21.757	21.711	21.711	-0.011	0.08	1.804	1.587	2.051	0
PBBI	63B	mmu-miR-2182_241119	1.215	0.846	1	25.339	24.308	24.308	2.542	1.079	0.976	0.167	5.721	0.622
Sham	80B	mmu-miR-1188_002866	0	0	1	Undetermined	24.963	24.963	4.079	0.195	1	0.733	1.365	1
PBBI	64B	mmu-miR-877#_002548	1.463	0.935	1	17.773	17.683	17.683	-4.039	0.117	1.18	0.979	1.422	0.417
Sham	72A	mmu-miR-297b_001626	0.748	0	1	Undetermined					1
Sham	76A	hsa-miR-367_000555	1.338	0.692	1	29.141	28.622	28.622	10.324	2.092	1	0.024	41.583	1
Sham	80B	snoRNA202_001232	0.935	0.401	1	21.807	19.158	19.158	-0.414	1.03	1	0.22	4.544	1
Sham	80B	snoRNA202_001232	0.964	0.286	1	20.731	19.158	19.158	-0.414	1.03	1	0.22	4.544	1
Sham	80B	snoRNA202_001232	0.878	0.584	1	22.569	19.158	19.158	-0.414	1.03	1	0.22	4.544	1
Sham	80B	snoRNA202_001232	0.843	0.523	1	22.015	19.158	19.158	-0.414	1.03	1	0.22	4.544	1
Sham	80B	snoRNA202_001232	1.002	0.467	1	24.66	19.158	19.158	-0.414	1.03	1	0.22	4.544	1
Sham	80B	snoRNA202_001232	1.023	0.363	1	23.192	19.158	19.158	-0.414	1.03	1	0.22	4.544	1
Sham	80B	snoRNA202_001232	0	0.398	1	21.806	19.158	19.158	-0.414	1.03	1	0.22	4.544	1
Sham	80B	snoRNA202_001232	0.991	0.775	1	24.182	19.158	19.158	-0.414	1.03	1	0.22	4.544	1
PBBI	70A	mmu-miR-297b_001626	0	0	1	Undetermined
Sham	80A	snoRNA202_001232	0.875	0.481	1	19.39	19.158	19.158	-0.414	1.03	1	0.22	4.544	1
Sham	80A	snoRNA202_001232	0.795	0.603	1	21.164	19.158	19.158	-0.414	1.03	1	0.22	4.544	1
Sham	80A	snoRNA202_001232	0	0.338	1	20.876	19.158	19.158	-0.414	1.03	1	0.22	4.544	1
Sham	80A	snoRNA202_001232	0.902	0.414	1	25.679	19.158	19.158	-0.414	1.03	1	0.22	4.544	1
Sham	80A	snoRNA202_001232	0.791	0.51	1	21.017	19.158	19.158	-0.414	1.03	1	0.22	4.544	1
Sham	80A	snoRNA202_001232	0.995	0.457	1	22.182	19.158	19.158	-0.414	1.03	1	0.22	4.544	1
Sham	80A	snoRNA202_001232	0.823	0.416	1	20.819	19.158	19.158	-0.414	1.03	1	0.22	4.544	1
Sham	80A	snoRNA202_001232	0.84	0.507	1	23.519	19.158	19.158	-0.414	1.03	1	0.22	4.544	1
PBBI	62A	hsa-miR-135a_000460	1.45	0.942	1	17.186	18.317	18.317	-1.696	0.232	0.79	0.545	1.145	0.166
Sham	78B	rno-miR-25#_002080	0	0	1	Undetermined	22.741	22.741	1.78	0.816	1	0.001	1,320.795	1
PBBI	67B	mmu-miR-292-3p_001054	0	0.827	1	24.388	25.469	25.469	3.746	0.442	0.297	0.144	0.613	0.305
PBBI	67B	mmu-miR-15a#_002488	1.045	0.72	1	25.426	25.638	25.638	3.881	0.873	0.569	0.13	2.5	0.468
PBBI	65B	mmu-miR-877#_002548	1.392	0.935	1	17.756	17.683	17.683	-4.039	0.117	1.18	0.979	1.422	0.417
Sham	77A	hsa-miR-367_000555	0.864	0	1	Undetermined	28.622	28.622	10.324	2.092	1	0.024	41.583	1
Sham	74A	hsa-miR-24_000402	1.418	0.896	1	8.392	9.201	9.201	-9.175	0.124	1	0.823	1.215	1
PBBI	64B	mmu-miR-2182_241119	1.281	0.878	1	26.22	24.308	24.308	2.542	1.079	0.976	0.167	5.721	0.622
PBBI	62B	mmu-miR-877#_002548	1.491	0.96	1	17.249	17.683	17.683	-4.039	0.117	1.18	0.979	1.422	0.417
Sham	74A	mmu-miR-297b_001626	0.252	0	1	Undetermined					1
Sham	78A	hsa-miR-367_000555	1.071	0.669	1	34.795	28.622	28.622	10.324	2.092	1	0.024	41.583	1
Sham	75A	hsa-miR-24_000402	1.444	0.893	1	8.853	9.201	9.201	-9.175	0.124	1	0.823	1.215	1
Sham	80B	hsa-miR-136#_002100	1.396	0.931	1	31.262	18.9	18.9	-2.275	1.091	1	0.181	5.536	1
Sham	72B	mmu-miR-882_002610	0.721	0	1	Undetermined					1
PBBI	64B	mmu-miR-292-3p_001054	1.103	0.777	1	27.821	25.469	25.469	3.746	0.442	0.297	0.144	0.613	0.305
Sham	80B	mmu-miR-28#_002545	0	0	1	Undetermined	18.806	18.806	-2.077	0.165	1	0.768	1.303	1
PBBI	63A	hsa-miR-135a_000460	1.431	0.918	1	26.305	18.317	18.317	-1.696	0.232	0.79	0.545	1.145	0.166
PBBI	63B	mmu-miR-877#_002548	1.452	0.95	1	18.545	17.683	17.683	-4.039	0.117	1.18	0.979	1.422	0.417
Sham	73A	mmu-miR-297b_001626	0.36	0	1	Undetermined					1
Sham	80A	hsa-miR-18a_002422	1.514	0.953	1	22.772	22.884	22.884	4.507	0.13	1	0.816	1.225	1
Sham	79A	hsa-miR-367_000555	0.802	0	1	Undetermined	28.622	28.622	10.324	2.092	1	0.024	41.583	1
Sham	76A	hsa-miR-24_000402	1.447	0.946	1	9.028	9.201	9.201	-9.175	0.124	1	0.823	1.215	1
Sham	71B	mmu-miR-882_002610	0	0	1	Undetermined					1
PBBI	65B	mmu-miR-292-3p_001054	0.975	0	1	Undetermined	25.469	25.469	3.746	0.442	0.297	0.144	0.613	0.305
PBBI	64A	hsa-miR-135a_000460	1.414	0.938	1	18.672	18.317	18.317	-1.696	0.232	0.79	0.545	1.145	0.166
Sham	77A	hsa-miR-24_000402	1.42	0.832	1	8.808	9.201	9.201	-9.175	0.124	1	0.823	1.215	1
Sham	76A	mmu-miR-297b_001626	0	0	1	Undetermined					1
PBBI	67B	mmu-miR-2182_241119	0.978	0.358	1	17.08	24.308	24.308	2.542	1.079	0.976	0.167	5.721	0.622
PBBI	70B	mmu-miR-882_002610	0.445	0	1	Undetermined
PBBI	62B	mmu-miR-292-3p_001054	1.22	0.915	1	25.542	25.469	25.469	3.746	0.442	0.297	0.144	0.613	0.305
Sham	79A	mmu-miR-384-5p_002602	1.617	0	1	Undetermined	9.97	9.97	-8.353	0.243	1	0.671	1.49	1
PBBI	65A	hsa-miR-135a_000460	1.397	0.954	1	17.269	18.317	18.317	-1.696	0.232	0.79	0.545	1.145	0.166
PBBI	68B	mmu-miR-2182_241119	0.759	0	1	Undetermined	24.308	24.308	2.542	1.079	0.976	0.167	5.721	0.622
Sham	75A	mmu-miR-297b_001626	0	0	1	Undetermined					1
Sham	78A	hsa-miR-24_000402	1.429	0.8	1	9.382	9.201	9.201	-9.175	0.124	1	0.823	1.215	1
PBBI	67A	hsa-miR-135a_000460	1.313	0.696	1	17.365	18.317	18.317	-1.696	0.232	0.79	0.545	1.145	0.166
PBBI	63B	mmu-miR-292-3p_001054	1.331	0.953	1	23.823	25.469	25.469	3.746	0.442	0.297	0.144	0.613	0.305
PBBI	69B	mmu-miR-2182_241119	1.159	0.868	1	24.563	24.308	24.308	2.542	1.079	0.976	0.167	5.721	0.622
PBBI	66A	hsa-miR-135a_000460	1.375	0.867	1	16.829	18.317	18.317	-1.696	0.232	0.79	0.545	1.145	0.166
Sham	79A	hsa-miR-24_000402	1.411	0.813	1	8.797	9.201	9.201	-9.175	0.124	1	0.823	1.215	1
PBBI	68A	hsa-miR-135a_000460	1.365	0.911	1	17.368	18.317	18.317	-1.696	0.232	0.79	0.545	1.145	0.166
Sham	76B	mmu-miR-882_002610	0	0	1	Undetermined					1
Sham	78A	mmu-miR-297b_001626	0	0	1	Undetermined					1
PBBI	69A	mmu-miR-544_002550	1.518	0.976	1	20.454	20.523	20.523	1.292	0.168	0.664	0.504	0.875	0.011
Sham	77A	mmu-miR-384-5p_002602	1.625	0.946	1	9.772	9.97	9.97	-8.353	0.243	1	0.671	1.49	1
PBBI	69A	hsa-miR-135a_000460	1.361	0.927	1	17.191	18.317	18.317	-1.696	0.232	0.79	0.545	1.145	0.166
Sham	77A	mmu-miR-297b_001626	0	0	1	Undetermined					1
Sham	75B	mmu-miR-882_002610	0.679	0	1	Undetermined					1
Sham	78A	mmu-miR-384-5p_002602	1.629	0.939	1	9.712	9.97	9.97	-8.353	0.243	1	0.671	1.49	1
PBBI	68A	mmu-miR-544_002550	1.544	0.962	1	21.387	20.523	20.523	1.292	0.168	0.664	0.504	0.875	0.011
PBBI	70B	rno-miR-25#_002080	0	0.753	1	25.478	23.681	23.681	1.982	0.556	0.869	0.255	2.964	0.87
Sham	74B	mmu-miR-882_002610	0.444	0	1	Undetermined					1
Sham	75A	mmu-miR-384-5p_002602	1.665	0.963	1	9.719	9.97	9.97	-8.353	0.243	1	0.671	1.49	1
PBBI	67A	mmu-miR-544_002550	1.544	0.972	1	19.954	20.523	20.523	1.292	0.168	0.664	0.504	0.875	0.011
Sham	79A	mmu-miR-297b_001626	0.466	0	1	Undetermined					1
Sham	73B	mmu-miR-882_002610	0.659	0	1	Undetermined					1
Sham	76A	mmu-miR-384-5p_002602	1.672	0.954	1	9.739	9.97	9.97	-8.353	0.243	1	0.671	1.49	1
PBBI	66A	mmu-miR-544_002550	1.515	0.97	1	20.069	20.523	20.523	1.292	0.168	0.664	0.504	0.875	0.011
PBBI	69B	hsa-miR-455_001280	1.529	0.979	1	22.049	21.711	21.711	-0.011	0.08	1.804	1.587	2.051	0
PBBI	65A	mmu-miR-293_001794	0	0	1	Undetermined
PBBI	62A	mmu-miR-544_002550	1.582	0.974	1	19.769	20.523	20.523	1.292	0.168	0.664	0.504	0.875	0.011
Sham	73B	mmu-miR-543_001298	1.514	0.961	1	18.992	18.768	18.768	-2.407	0.388	1	0.544	1.839	1
Sham	75A	hsa-miR-30c_000419	1.5	0.893	1	9.067	9.557	9.557	-8.82	0.14	1	0.804	1.245	1
Sham	73A	mmu-miR-380-3p_001071	1.254	0.694	1	25.865	25.024	25.024	6.648	0.197	1	0.734	1.363	1
PBBI	62A	mmu-miR-451_001141	1.546	0.973	1	20.236	20.737	20.737	1.506	0.167	0.984	0.748	1.294	0.848
PBBI	64A	mmu-miR-293_001794	0	0	1	Undetermined
PBBI	65B	mmu-miR-882_002610	0.482	0	1	Undetermined
PBBI	63A	mmu-miR-544_002550	0	0	1	Undetermined	20.523	20.523	1.292	0.168	0.664	0.504	0.875	0.011
Sham	74B	mmu-miR-543_001298	1.514	0.958	1	18.107	18.768	18.768	-2.407	0.388	1	0.544	1.839	1
Sham	74A	hsa-miR-30c_000419	1.472	0.943	1	8.575	9.557	9.557	-8.82	0.14	1	0.804	1.245	1
PBBI	70B	mmu-miR-322#_002506	1.427	0.956	1	19.489	19.014	19.014	-2.707	0.11	1.612	1.352	1.922	0.011
Sham	71B	mmu-miR-322#_002506	1.49	0.974	1	19.734	18.865	18.865	-2.018	0.21	1	0.715	1.398	1
PBBI	63A	mmu-miR-293_001794	0.523	0	1	Undetermined
PBBI	66B	mmu-miR-882_002610	0	0	1	Undetermined
PBBI	63A	mmu-miR-451_001141	0.371	0	1	Undetermined	20.737	20.737	1.506	0.167	0.984	0.748	1.294	0.848
Sham	72A	mmu-miR-380-3p_001071	1.263	0.677	1	24.376	25.024	25.024	6.648	0.197	1	0.734	1.363	1
Sham	73A	hsa-miR-30c_000419	1.551	0.979	1	10.669	9.557	9.557	-8.82	0.14	1	0.804	1.245	1
PBBI	64A	mmu-miR-544_002550	1.549	0.972	1	22.013	20.523	20.523	1.292	0.168	0.664	0.504	0.875	0.011
Sham	75B	mmu-miR-543_001298	1.524	0.963	1	18.507	18.768	18.768	-2.407	0.388	1	0.544	1.839	1
Sham	80A	hsa-miR-192_000491	1.58	0.966	1	16.812	17.228	17.228	-1.148	0.218	1	0.711	1.407	1
Sham	72B	mmu-miR-322#_002506	1.486	0.948	1	19.413	18.865	18.865	-2.018	0.21	1	0.715	1.398	1
PBBI	62A	mmu-miR-293_001794	0.486	0	1	Undetermined
Sham	75A	mmu-miR-380-3p_001071	1.302	0.708	1	24.324	25.024	25.024	6.648	0.197	1	0.734	1.363	1
PBBI	67B	mmu-miR-882_002610	0	0	1	Undetermined
Sham	80B	mmu-miR-292-3p_001054	0.431	0	1	Undetermined	22.781	22.781	1.994	0.762	1	0.257	3.885	1
Sham	80A	mmu-miR-217_002556	1.459	0.963	1	25.012	24.847	24.847	6.471	0.137	1	0.807	1.239	1
PBBI	65A	mmu-miR-544_002550	1.554	0.955	1	20.783	20.523	20.523	1.292	0.168	0.664	0.504	0.875	0.011
Sham	72A	hsa-miR-30c_000419	1.538	0.973	1	10.325	9.557	9.557	-8.82	0.14	1	0.804	1.245	1
Sham	76B	mmu-miR-543_001298	1.46	0.979	1	19.022	18.768	18.768	-2.407	0.388	1	0.544	1.839	1
Sham	80A	hsa-miR-126#_000451	1.494	0.968	1	13.641	13.593	13.593	-4.783	0.077	1	0.887	1.128	1
Sham	73B	mmu-miR-322#_002506	1.531	0.964	1	19.248	18.865	18.865	-2.018	0.21	1	0.715	1.398	1
Sham	74A	mmu-miR-380-3p_001071	1.309	0.632	1	24.778	25.024	25.024	6.648	0.197	1	0.734	1.363	1
PBBI	68B	mmu-miR-882_002610	0	0	1	Undetermined
PBBI	68A	hsa-miR-196b_002215	1.458	0.957	1	27.231	29.807	29.807	10.766	1.216	1.254	0.121	13.022	0.38
PBBI	69B	mmu-miR-882_002610	0.229	0	1	Undetermined
Sham	74B	mmu-miR-322#_002506	1.463	0.955	1	17.744	18.865	18.865	-2.018	0.21	1	0.715	1.398	1
Sham	79A	hsa-miR-30c_000419	1.516	0.94	1	9.483	9.557	9.557	-8.82	0.14	1	0.804	1.245	1
PBBI	66A	mmu-miR-451_001141	1.548	0.98	1	20.491	20.737	20.737	1.506	0.167	0.984	0.748	1.294	0.848
PBBI	69B	hsa-miR-376a#_001287	1.252	0.924	1	20.738	20.498	20.498	-1.224	0.086	1.057	0.921	1.212	0.946
PBBI	70B	mmu-miR-543_001298	1.472	0.955	1	20.248	19.874	19.874	-1.847	0.087	0.678	0.59	0.78	0.298
PBBI	69A	hsa-miR-196b_002215	1.015	0.836	1	33.961	29.807	29.807	10.766	1.216	1.254	0.121	13.022	0.38
Sham	78A	hsa-miR-30c_000419	1.471	0.944	1	9.631	9.557	9.557	-8.82	0.14	1	0.804	1.245	1
Sham	75B	mmu-miR-322#_002506	1.403	0.941	1	18.234	18.865	18.865	-2.018	0.21	1	0.715	1.398	1
PBBI	67A	mmu-miR-451_001141	1.553	0.968	1	20.442	20.737	20.737	1.506	0.167	0.984	0.748	1.294	0.848
Sham	71B	mmu-miR-543_001298	1.533	0.96	1	19.453	18.768	18.768	-2.407	0.388	1	0.544	1.839	1
Sham	71A	mmu-miR-380-3p_001071	1.332	0.886	1	25.639	25.024	25.024	6.648	0.197	1	0.734	1.363	1
PBBI	64A	mmu-miR-451_001141	1.583	0.967	1	21.475	20.737	20.737	1.506	0.167	0.984	0.748	1.294	0.848
Sham	76B	mmu-miR-322#_002506	1.446	0.957	1	19.312	18.865	18.865	-2.018	0.21	1	0.715	1.398	1
Sham	77A	hsa-miR-30c_000419	1.467	0.928	1	9.022	9.557	9.557	-8.82	0.14	1	0.804	1.245	1
Sham	80B	mmu-miR-1905_121196	0	0	1	Undetermined	18.976	18.976	-1.965	0.396	1	0.523	1.912	1
PBBI	65A	hsa-miR-196b_002215	1.387	0.962	1	30.179	29.807	29.807	10.766	1.216	1.254	0.121	13.022	0.38
PBBI	67A	hsa-miR-196b_002215	1.355	0.951	1	28.201	29.807	29.807	10.766	1.216	1.254	0.121	13.022	0.38
Sham	72B	mmu-miR-543_001298	1.545	0.95	1	18.74	18.768	18.768	-2.407	0.388	1	0.544	1.839	1
PBBI	70A	mmu-miR-380-3p_001071	1.352	0.798	1	25.34	25.921	25.921	6.69	0.315	0.971	0.579	1.629	0.874
PBBI	65A	mmu-miR-451_001141	1.532	0.939	1	21.607	20.737	20.737	1.506	0.167	0.984	0.748	1.294	0.848
Sham	77B	mmu-miR-322#_002506	1.422	0.949	1	18.725	18.865	18.865	-2.018	0.21	1	0.715	1.398	1
PBBI	66A	hsa-miR-196b_002215	1.356	0.942	1	29.464	29.807	29.807	10.766	1.216	1.254	0.121	13.022	0.38
Sham	76A	hsa-miR-30c_000419	1.56	0.955	1	8.973	9.557	9.557	-8.82	0.14	1	0.804	1.245	1
PBBI	66B	mmu-miR-10b#_002572	0	0.905	1	27.075	27.327	27.327	5.634	0.1	3.058	2.271	4.118
Sham	71B	rno-miR-632_241110	1.222	0.891	1	24.56	22.395	22.395	1.219	0.951	1	0.225	4.44	1
Sham	78B	mmu-miR-322#_002506	1.429	0.963	1	18.609	18.865	18.865	-2.018	0.21	1	0.715	1.398	1
Sham	80B	mmu-miR-291b-3p_002538	0.507	0	1	Undetermined					1
Sham	71B	mmu-miR-872#_002542	1.482	0.952	1	18.701	17.792	17.792	-3.091	0.211	1	0.714	1.401	1
PBBI	66B	hsa-miR-376a#_001287	1.223	0.934	1	20.488	20.498	20.498	-1.224	0.086	1.057	0.921	1.212	0.946
Sham	80A	hsa-miR-184_000485	1.449	0.917	1	18.787	19.985	19.985	1.609	0.221	1	0.707	1.415	1
PBBI	70B	rno-miR-632_241110	1.147	0.863	1	26.37	25.131	25.131	3.409	0.294	0.219	0.137	0.35	0.155
PBBI	65B	mmu-miR-10b#_002572	0.47	0	1	Undetermined	27.327	27.327	5.634	0.1	3.058	2.271	4.118
Sham	79B	mmu-miR-322#_002506	1.424	0.957	1	18.771	18.865	18.865	-2.018	0.21	1	0.715	1.398	1
PBBI	65B	hsa-miR-376a#_001287	1.254	0.91	1	20.618	20.498	20.498	-1.224	0.086	1.057	0.921	1.212	0.946
PBBI	70B	mmu-miR-872#_002542	1.388	0.971	1	18.376	18.005	18.005	-3.717	0.118	1.543	1.277	1.865	0.023
PBBI	62A	hsa-miR-19b_000396	1.411	0.939	1	12.19	13.812	13.812	-6.201	0.467	1.114	0.528	2.349	0.111
Sham	79B	mmu-miR-1931_121168	0.744	0	1	Undetermined					1
PBBI	68B	mmu-miR-10b#_002572	0	0	1	Undetermined	27.327	27.327	5.634	0.1	3.058	2.271	4.118
Sham	78B	snoRNA202_001232	0.724	0.14	1	19.009	19.158	19.158	-0.414	1.03	1	0.22	4.544	1
Sham	78B	snoRNA202_001232	0.694	0	1	Undetermined	19.158	19.158	-0.414	1.03	1	0.22	4.544	1
Sham	78B	snoRNA202_001232	0.912	0	1	Undetermined	19.158	19.158	-0.414	1.03	1	0.22	4.544	1
Sham	78B	snoRNA202_001232	0	0	1	Undetermined	19.158	19.158	-0.414	1.03	1	0.22	4.544	1
Sham	78B	snoRNA202_001232	0.732	0	1	Undetermined	19.158	19.158	-0.414	1.03	1	0.22	4.544	1
Sham	78B	snoRNA202_001232	0.53	0	1	Undetermined	19.158	19.158	-0.414	1.03	1	0.22	4.544	1
Sham	78B	snoRNA202_001232	0.687	0	1	Undetermined	19.158	19.158	-0.414	1.03	1	0.22	4.544	1
Sham	78B	snoRNA202_001232	0.826	0	1	Undetermined	19.158	19.158	-0.414	1.03	1	0.22	4.544	1
Sham	78A	snoRNA202_001232	0.995	0.368	1	21.572	19.158	19.158	-0.414	1.03	1	0.22	4.544	1
Sham	78A	snoRNA202_001232	0.995	0.386	1	21.317	19.158	19.158	-0.414	1.03	1	0.22	4.544	1
Sham	78A	snoRNA202_001232	0	0.249	1	15.648	19.158	19.158	-0.414	1.03	1	0.22	4.544	1
Sham	78A	snoRNA202_001232	0.91	0.018	1	17.01	19.158	19.158	-0.414	1.03	1	0.22	4.544	1
Sham	78A	snoRNA202_001232	0.902	0.253	1	19.846	19.158	19.158	-0.414	1.03	1	0.22	4.544	1
Sham	78A	snoRNA202_001232	0	0	1	Undetermined	19.158	19.158	-0.414	1.03	1	0.22	4.544	1
Sham	78A	snoRNA202_001232	0.965	0.463	1	21.499	19.158	19.158	-0.414	1.03	1	0.22	4.544	1
Sham	78A	snoRNA202_001232	0.973	0	1	Undetermined	19.158	19.158	-0.414	1.03	1	0.22	4.544	1
PBBI	68B	rno-miR-25#_002080	0.837	0.522	1	22.525	23.681	23.681	1.982	0.556	0.869	0.255	2.964	0.87
PBBI	63A	hsa-miR-19b_000396	1.418	0.962	1	23.712	13.812	13.812	-6.201	0.467	1.114	0.528	2.349	0.111
PBBI	68B	hsa-miR-376a#_001287	1.189	0.957	1	20.385	20.498	20.498	-1.224	0.086	1.057	0.921	1.212	0.946
PBBI	67B	mmu-miR-10b#_002572	0.824	0.614	1	27.275	27.327	27.327	5.634	0.1	3.058	2.271	4.118
Sham	78B	mmu-miR-1931_121168	0	0	1	Undetermined					1
PBBI	67B	hsa-miR-376a#_001287	1.253	0.896	1	20.085	20.498	20.498	-1.224	0.086	1.057	0.921	1.212	0.946
PBBI	69B	rno-miR-25#_002080	0	0	1	Undetermined	23.681	23.681	1.982	0.556	0.869	0.255	2.964	0.87
Sham	79B	snoRNA202_001232	0	0	1	Undetermined	19.158	19.158	-0.414	1.03	1	0.22	4.544	1
Sham	79B	snoRNA202_001232	0	0	1	Undetermined	19.158	19.158	-0.414	1.03	1	0.22	4.544	1
Sham	79B	snoRNA202_001232	0	0	1	Undetermined	19.158	19.158	-0.414	1.03	1	0.22	4.544	1
Sham	79B	snoRNA202_001232	0.639	0	1	Undetermined	19.158	19.158	-0.414	1.03	1	0.22	4.544	1
Sham	79B	snoRNA202_001232	0	0	1	Undetermined	19.158	19.158	-0.414	1.03	1	0.22	4.544	1
Sham	79B	snoRNA202_001232	0	0	1	Undetermined	19.158	19.158	-0.414	1.03	1	0.22	4.544	1
Sham	79B	snoRNA202_001232	0.542	0	1	Undetermined	19.158	19.158	-0.414	1.03	1	0.22	4.544	1
Sham	79B	snoRNA202_001232	0	0	1	Undetermined	19.158	19.158	-0.414	1.03	1	0.22	4.544	1
PBBI	64A	hsa-miR-19b_000396	1.443	0.967	1	14.46	13.812	13.812	-6.201	0.467	1.114	0.528	2.349	0.111
Sham	79A	snoRNA202_001232	0.75	0.28	1	21.963	19.158	19.158	-0.414	1.03	1	0.22	4.544	1
Sham	79A	snoRNA202_001232	0.703	0.335	1	21.369	19.158	19.158	-0.414	1.03	1	0.22	4.544	1
Sham	79A	snoRNA202_001232	0.819	0.52	1	23.45	19.158	19.158	-0.414	1.03	1	0.22	4.544	1
Sham	79A	snoRNA202_001232	0.445	0.539	1	23.125	19.158	19.158	-0.414	1.03	1	0.22	4.544	1
Sham	79A	snoRNA202_001232	0.866	0	1	Undetermined	19.158	19.158	-0.414	1.03	1	0.22	4.544	1
Sham	79A	snoRNA202_001232	0	0	1	Undetermined	19.158	19.158	-0.414	1.03	1	0.22	4.544	1
Sham	79A	snoRNA202_001232	0	0	1	Undetermined	19.158	19.158	-0.414	1.03	1	0.22	4.544	1
Sham	79A	snoRNA202_001232	0.802	0	1	Undetermined	19.158	19.158	-0.414	1.03	1	0.22	4.544	1
Sham	80A	mmu-miR-684_001669	0.29	0	1	Undetermined					1
PBBI	62B	mmu-miR-10b#_002572	0.963	0.669	1	27.63	27.327	27.327	5.634	0.1	3.058	2.271	4.118
PBBI	65A	hsa-miR-19b_000396	1.376	0.949	1	12.761	13.812	13.812	-6.201	0.467	1.114	0.528	2.349	0.111
Sham	77A	mmu-miR-380-3p_001071	1.302	0.666	1	24.381	25.024	25.024	6.648	0.197	1	0.734	1.363	1
Sham	77B	mmu-miR-543_001298	1.488	0.963	1	18.457	18.768	18.768	-2.407	0.388	1	0.544	1.839	1
Sham	76A	snoRNA202_001232	0.857	0.36	1	23.461	19.158	19.158	-0.414	1.03	1	0.22	4.544	1
Sham	76A	snoRNA202_001232	0	0.587	1	22.743	19.158	19.158	-0.414	1.03	1	0.22	4.544	1
Sham	76A	snoRNA202_001232	0.769	0	1	Undetermined	19.158	19.158	-0.414	1.03	1	0.22	4.544	1
Sham	76A	snoRNA202_001232	0.938	0.524	1	19.909	19.158	19.158	-0.414	1.03	1	0.22	4.544	1
Sham	76A	snoRNA202_001232	0.814	0	1	Undetermined	19.158	19.158	-0.414	1.03	1	0.22	4.544	1
Sham	76A	snoRNA202_001232	0	0.555	1	22.621	19.158	19.158	-0.414	1.03	1	0.22	4.544	1
Sham	76A	snoRNA202_001232	0	0	1	Undetermined	19.158	19.158	-0.414	1.03	1	0.22	4.544	1
Sham	76A	snoRNA202_001232	0	0.315	1	20.726	19.158	19.158	-0.414	1.03	1	0.22	4.544	1
Sham	76B	snoRNA202_001232	0.598	0	1	Undetermined	19.158	19.158	-0.414	1.03	1	0.22	4.544	1
Sham	76B	snoRNA202_001232	0.854	0.545	1	26.156	19.158	19.158	-0.414	1.03	1	0.22	4.544	1
Sham	76B	snoRNA202_001232	0.753	0	1	Undetermined	19.158	19.158	-0.414	1.03	1	0.22	4.544	1
Sham	76B	snoRNA202_001232	0.554	0	1	Undetermined	19.158	19.158	-0.414	1.03	1	0.22	4.544	1
Sham	76B	snoRNA202_001232	0.762	0	1	Undetermined	19.158	19.158	-0.414	1.03	1	0.22	4.544	1
Sham	76B	snoRNA202_001232	0.379	0	1	Undetermined	19.158	19.158	-0.414	1.03	1	0.22	4.544	1
Sham	76B	snoRNA202_001232	0	0	1	Undetermined	19.158	19.158	-0.414	1.03	1	0.22	4.544	1
Sham	76B	snoRNA202_001232	0	0.427	1	24.184	19.158	19.158	-0.414	1.03	1	0.22	4.544	1
PBBI	62B	hsa-miR-376a#_001287	1.35	0.924	1	20.362	20.498	20.498	-1.224	0.086	1.057	0.921	1.212	0.946
Sham	75B	mmu-miR-872#_002542	1.449	0.97	1	17.254	17.792	17.792	-3.091	0.211	1	0.714	1.401	1
Sham	76A	mmu-miR-380-3p_001071	1.237	0.654	1	25.675	25.024	25.024	6.648	0.197	1	0.734	1.363	1
PBBI	66A	hsa-miR-19b_000396	1.385	0.941	1	12.016	13.812	13.812	-6.201	0.467	1.114	0.528	2.349	0.111
Sham	77B	snoRNA202_001232	0	0	1	Undetermined	19.158	19.158	-0.414	1.03	1	0.22	4.544	1
Sham	77B	snoRNA202_001232	0.864	0	1	Undetermined	19.158	19.158	-0.414	1.03	1	0.22	4.544	1
Sham	77B	snoRNA202_001232	0.901	0	1	Undetermined	19.158	19.158	-0.414	1.03	1	0.22	4.544	1
Sham	77B	snoRNA202_001232	0	0	1	Undetermined	19.158	19.158	-0.414	1.03	1	0.22	4.544	1
Sham	77B	snoRNA202_001232	0	0	1	Undetermined	19.158	19.158	-0.414	1.03	1	0.22	4.544	1
Sham	77B	snoRNA202_001232	0.473	0	1	Undetermined	19.158	19.158	-0.414	1.03	1	0.22	4.544	1
Sham	77B	snoRNA202_001232	0.644	0	1	Undetermined	19.158	19.158	-0.414	1.03	1	0.22	4.544	1
Sham	77B	snoRNA202_001232	0.727	0	1	Undetermined	19.158	19.158	-0.414	1.03	1	0.22	4.544	1
Sham	77A	snoRNA202_001232	0.964	0.244	1	18.05	19.158	19.158	-0.414	1.03	1	0.22	4.544	1
Sham	77A	snoRNA202_001232	0.813	0.365	1	18.965	19.158	19.158	-0.414	1.03	1	0.22	4.544	1
Sham	77A	snoRNA202_001232	0.803	0	1	Undetermined	19.158	19.158	-0.414	1.03	1	0.22	4.544	1
Sham	77A	snoRNA202_001232	0.887	0	1	Undetermined	19.158	19.158	-0.414	1.03	1	0.22	4.544	1
Sham	77A	snoRNA202_001232	0	0	1	Undetermined	19.158	19.158	-0.414	1.03	1	0.22	4.544	1
Sham	77A	snoRNA202_001232	0.895	0.514	1	21.638	19.158	19.158	-0.414	1.03	1	0.22	4.544	1
Sham	77A	snoRNA202_001232	0	0.258	1	18.803	19.158	19.158	-0.414	1.03	1	0.22	4.544	1
Sham	77A	snoRNA202_001232	0.935	0.325	1	18.103	19.158	19.158	-0.414	1.03	1	0.22	4.544	1
Sham	74B	mmu-miR-872#_002542	1.435	0.971	1	16.872	17.792	17.792	-3.091	0.211	1	0.714	1.401	1
Sham	78B	mmu-miR-543_001298	1.486	0.965	1	18.778	18.768	18.768	-2.407	0.388	1	0.544	1.839	1
Sham	79A	mmu-miR-380-3p_001071	1.22	0.757	1	25.542	25.024	25.024	6.648	0.197	1	0.734	1.363	1
PBBI	67A	hsa-miR-19b_000396	1.362	0.92	1	11.933	13.812	13.812	-6.201	0.467	1.114	0.528	2.349	0.111
PBBI	64B	mmu-miR-10b#_002572	0	0	1	Undetermined	27.327	27.327	5.634	0.1	3.058	2.271	4.118
Sham	79B	mmu-miR-543_001298	1.415	0.944	1	19.601	18.768	18.768	-2.407	0.388	1	0.544	1.839	1
PBBI	64B	hsa-miR-376a#_001287	1.349	0.927	1	20.828	20.498	20.498	-1.224	0.086	1.057	0.921	1.212	0.946
Sham	73B	mmu-miR-872#_002542	1.494	0.967	1	18.233	17.792	17.792	-3.091	0.211	1	0.714	1.401	1
Sham	74A	snoRNA202_001232	0	0.279	1	18.17	19.158	19.158	-0.414	1.03	1	0.22	4.544	1
Sham	74A	snoRNA202_001232	0.774	0.399	1	19.94	19.158	19.158	-0.414	1.03	1	0.22	4.544	1
Sham	74A	snoRNA202_001232	0.974	0	1	Undetermined	19.158	19.158	-0.414	1.03	1	0.22	4.544	1
Sham	74A	snoRNA202_001232	0.911	0.545	1	22.29	19.158	19.158	-0.414	1.03	1	0.22	4.544	1
Sham	74A	snoRNA202_001232	0.853	0.603	1	20.514	19.158	19.158	-0.414	1.03	1	0.22	4.544	1
Sham	74A	snoRNA202_001232	0.821	0.299	1	20.63	19.158	19.158	-0.414	1.03	1	0.22	4.544	1
Sham	74A	snoRNA202_001232	0.785	0	1	Undetermined	19.158	19.158	-0.414	1.03	1	0.22	4.544	1
Sham	74A	snoRNA202_001232	0	0.305	1	21.27	19.158	19.158	-0.414	1.03	1	0.22	4.544	1
Sham	74B	snoRNA202_001232	0.863	0.295	1	22.446	19.158	19.158	-0.414	1.03	1	0.22	4.544	1
Sham	74B	snoRNA202_001232	0.798	0	1	Undetermined	19.158	19.158	-0.414	1.03	1	0.22	4.544	1
Sham	74B	snoRNA202_001232	0.959	0	1	Undetermined	19.158	19.158	-0.414	1.03	1	0.22	4.544	1
Sham	74B	snoRNA202_001232	0.972	0.31	1	23.961	19.158	19.158	-0.414	1.03	1	0.22	4.544	1
Sham	74B	snoRNA202_001232	0	0.6	1	27.172	19.158	19.158	-0.414	1.03	1	0.22	4.544	1
Sham	74B	snoRNA202_001232	0.828	0	1	Undetermined	19.158	19.158	-0.414	1.03	1	0.22	4.544	1
Sham	74B	snoRNA202_001232	0	0	1	Undetermined	19.158	19.158	-0.414	1.03	1	0.22	4.544	1
Sham	74B	snoRNA202_001232	0	0	1	Undetermined	19.158	19.158	-0.414	1.03	1	0.22	4.544	1
PBBI	68A	hsa-miR-19b_000396	1.344	0.919	1	13.009	13.812	13.812	-6.201	0.467	1.114	0.528	2.349	0.111
Sham	78A	mmu-miR-380-3p_001071	1.241	0.774	1	24.57	25.024	25.024	6.648	0.197	1	0.734	1.363	1
PBBI	63B	mmu-miR-10b#_002572	0	0	1	Undetermined	27.327	27.327	5.634	0.1	3.058	2.271	4.118
Sham	75A	snoRNA202_001232	0.958	0.26	1	18.317	19.158	19.158	-0.414	1.03	1	0.22	4.544	1
Sham	75A	snoRNA202_001232	1.007	0.442	1	21.509	19.158	19.158	-0.414	1.03	1	0.22	4.544	1
Sham	75A	snoRNA202_001232	0.863	0.601	1	22.08	19.158	19.158	-0.414	1.03	1	0.22	4.544	1
Sham	75A	snoRNA202_001232	0.961	0.4	1	21.522	19.158	19.158	-0.414	1.03	1	0.22	4.544	1
Sham	75A	snoRNA202_001232	0.794	0.524	1	21.483	19.158	19.158	-0.414	1.03	1	0.22	4.544	1
Sham	75A	snoRNA202_001232	0.753	0.396	1	19.719	19.158	19.158	-0.414	1.03	1	0.22	4.544	1
Sham	75A	snoRNA202_001232	0.861	0.699	1	21.643	19.158	19.158	-0.414	1.03	1	0.22	4.544	1
Sham	75A	snoRNA202_001232	0	0	1	Undetermined	19.158	19.158	-0.414	1.03	1	0.22	4.544	1
Sham	72B	mmu-miR-872#_002542	1.508	0.956	1	18.154	17.792	17.792	-3.091	0.211	1	0.714	1.401	1
Sham	75B	snoRNA202_001232	0.722	0	1	Undetermined	19.158	19.158	-0.414	1.03	1	0.22	4.544	1
Sham	75B	snoRNA202_001232	0.722	0	1	Undetermined	19.158	19.158	-0.414	1.03	1	0.22	4.544	1
Sham	75B	snoRNA202_001232	0	0	1	Undetermined	19.158	19.158	-0.414	1.03	1	0.22	4.544	1
Sham	75B	snoRNA202_001232	0	0	1	Undetermined	19.158	19.158	-0.414	1.03	1	0.22	4.544	1
Sham	75B	snoRNA202_001232	0.736	0	1	Undetermined	19.158	19.158	-0.414	1.03	1	0.22	4.544	1
Sham	75B	snoRNA202_001232	0.925	0	1	Undetermined	19.158	19.158	-0.414	1.03	1	0.22	4.544	1
Sham	75B	snoRNA202_001232	0.841	0	1	Undetermined	19.158	19.158	-0.414	1.03	1	0.22	4.544	1
Sham	75B	snoRNA202_001232	0	0	1	Undetermined	19.158	19.158	-0.414	1.03	1	0.22	4.544	1
PBBI	63B	hsa-miR-376a#_001287	1.351	0.966	1	20.506	20.498	20.498	-1.224	0.086	1.057	0.921	1.212	0.946
Sham	74B	mmu-miR-28#_002545	1.416	0.94	1	17.9	18.806	18.806	-2.077	0.165	1	0.768	1.303	1
PBBI	68A	mmu-miR-453_002484	0.6	0	1	Undetermined
Sham	75A	hsa-miR-184_000485	1.479	0.949	1	20.231	19.985	19.985	1.609	0.221	1	0.707	1.415	1
Sham	73A	snoRNA202_001232	0.892	0.254	1	13.662	19.158	19.158	-0.414	1.03	1	0.22	4.544	1
Sham	73A	snoRNA202_001232	0.942	0.205	1	13.293	19.158	19.158	-0.414	1.03	1	0.22	4.544	1
Sham	73A	snoRNA202_001232	1.038	0.177	1	16.731	19.158	19.158	-0.414	1.03	1	0.22	4.544	1
Sham	73A	snoRNA202_001232	0.991	0	1	Undetermined	19.158	19.158	-0.414	1.03	1	0.22	4.544	1
Sham	73A	snoRNA202_001232	0.839	0.148	1	11.639	19.158	19.158	-0.414	1.03	1	0.22	4.544	1
Sham	73A	snoRNA202_001232	0.908	0.542	1	20.923	19.158	19.158	-0.414	1.03	1	0.22	4.544	1
Sham	73A	snoRNA202_001232	0.902	0.335	1	19.375	19.158	19.158	-0.414	1.03	1	0.22	4.544	1
Sham	73A	snoRNA202_001232	0	0.078	1	12.482	19.158	19.158	-0.414	1.03	1	0.22	4.544	1
Sham	78B	mmu-miR-872#_002542	1.406	0.972	1	17.378	17.792	17.792	-3.091	0.211	1	0.714	1.401	1
Sham	73B	snoRNA202_001232	0.742	0.23	1	9.647	19.158	19.158	-0.414	1.03	1	0.22	4.544	1
Sham	73B	snoRNA202_001232	0.912	0	1	Undetermined	19.158	19.158	-0.414	1.03	1	0.22	4.544	1
Sham	73B	snoRNA202_001232	0.908	0.266	1	20.893	19.158	19.158	-0.414	1.03	1	0.22	4.544	1
Sham	73B	snoRNA202_001232	0.888	0	1	Undetermined	19.158	19.158	-0.414	1.03	1	0.22	4.544	1
Sham	73B	snoRNA202_001232	0.432	0	1	Undetermined	19.158	19.158	-0.414	1.03	1	0.22	4.544	1
Sham	73B	snoRNA202_001232	0.73	0	1	Undetermined	19.158	19.158	-0.414	1.03	1	0.22	4.544	1
Sham	73B	snoRNA202_001232	0.837	0.109	1	11.522	19.158	19.158	-0.414	1.03	1	0.22	4.544	1
Sham	73B	snoRNA202_001232	0	0	1	Undetermined	19.158	19.158	-0.414	1.03	1	0.22	4.544	1
PBBI	63B	rno-miR-25#_002080	0.963	0.721	1	23.124	23.681	23.681	1.982	0.556	0.869	0.255	2.964	0.87
PBBI	62B	rno-miR-25#_002080	0.815	0	1	Undetermined	23.681	23.681	1.982	0.556	0.869	0.255	2.964	0.87
Sham	79B	mmu-miR-872#_002542	1.374	0.949	1	18.009	17.792	17.792	-3.091	0.211	1	0.714	1.401	1
Sham	74B	hsa-miR-136#_002100	1.519	0.956	1	16.42	18.9	18.9	-2.275	1.091	1	0.181	5.536	1
PBBI	66B	rno-miR-632_241110	1.127	0.893	1	25.723	25.131	25.131	3.409	0.294	0.219	0.137	0.35	0.155
PBBI	69A	mmu-miR-453_002484	0	0	1	Undetermined
Sham	72B	snoRNA202_001232	0	0	1	Undetermined	19.158	19.158	-0.414	1.03	1	0.22	4.544	1
Sham	72B	snoRNA202_001232	0.726	0.264	1	13.586	19.158	19.158	-0.414	1.03	1	0.22	4.544	1
Sham	72B	snoRNA202_001232	1.063	0.121	1	13.643	19.158	19.158	-0.414	1.03	1	0.22	4.544	1
Sham	72B	snoRNA202_001232	0.916	0	1	Undetermined	19.158	19.158	-0.414	1.03	1	0.22	4.544	1
Sham	72B	snoRNA202_001232	0	0	1	Undetermined	19.158	19.158	-0.414	1.03	1	0.22	4.544	1
Sham	72B	snoRNA202_001232	0.826	0	1	Undetermined	19.158	19.158	-0.414	1.03	1	0.22	4.544	1
Sham	72B	snoRNA202_001232	0	0	1	Undetermined	19.158	19.158	-0.414	1.03	1	0.22	4.544	1
Sham	72B	snoRNA202_001232	0.523	0	1	Undetermined	19.158	19.158	-0.414	1.03	1	0.22	4.544	1
Sham	76A	hsa-miR-184_000485	1.508	0.936	1	20.146	19.985	19.985	1.609	0.221	1	0.707	1.415	1
Sham	72A	snoRNA202_001232	1.088	0.245	1	15.535	19.158	19.158	-0.414	1.03	1	0.22	4.544	1
Sham	72A	snoRNA202_001232	0.972	0.372	1	20.693	19.158	19.158	-0.414	1.03	1	0.22	4.544	1
Sham	72A	snoRNA202_001232	0.958	0.454	1	17.562	19.158	19.158	-0.414	1.03	1	0.22	4.544	1
Sham	72A	snoRNA202_001232	1.011	0.407	1	15.426	19.158	19.158	-0.414	1.03	1	0.22	4.544	1
Sham	72A	snoRNA202_001232	0.952	0.373	1	18.918	19.158	19.158	-0.414	1.03	1	0.22	4.544	1
Sham	72A	snoRNA202_001232	1.013	0	1	Undetermined	19.158	19.158	-0.414	1.03	1	0.22	4.544	1
Sham	72A	snoRNA202_001232	0.857	0.643	1	21.811	19.158	19.158	-0.414	1.03	1	0.22	4.544	1
Sham	72A	snoRNA202_001232	1.037	0.205	1	15.004	19.158	19.158	-0.414	1.03	1	0.22	4.544	1
PBBI	70A	hsa-miR-135a_000460	1.335	0.935	1	16.671	18.317	18.317	-1.696	0.232	0.79	0.545	1.145	0.166
Sham	73B	hsa-miR-136#_002100	1.533	0.905	1	18.131	18.9	18.9	-2.275	1.091	1	0.181	5.536	1
PBBI	70B	hsa-miR-376a#_001287	1.282	0.905	1	20.469	20.498	20.498	-1.224	0.086	1.057	0.921	1.212	0.946
Sham	75B	mmu-miR-28#_002545	1.4	0.934	1	18.346	18.806	18.806	-2.077	0.165	1	0.768	1.303	1
PBBI	67B	rno-miR-632_241110	1.185	0.911	1	24.089	25.131	25.131	3.409	0.294	0.219	0.137	0.35	0.155
Sham	76B	mmu-miR-872#_002542	1.416	0.963	1	18.415	17.792	17.792	-3.091	0.211	1	0.714	1.401	1
Sham	77A	hsa-miR-184_000485	1.44	0.939	1	19.609	19.985	19.985	1.609	0.221	1	0.707	1.415	1
Sham	71A	snoRNA202_001232	0	0.086	1	9.58	19.158	19.158	-0.414	1.03	1	0.22	4.544	1
Sham	71A	snoRNA202_001232	0.984	0.288	1	15.717	19.158	19.158	-0.414	1.03	1	0.22	4.544	1
Sham	71A	snoRNA202_001232	0.917	0.249	1	16.553	19.158	19.158	-0.414	1.03	1	0.22	4.544	1
Sham	71A	snoRNA202_001232	0	0.146	1	12.207	19.158	19.158	-0.414	1.03	1	0.22	4.544	1
Sham	71A	snoRNA202_001232	0.8	0.369	1	16.727	19.158	19.158	-0.414	1.03	1	0.22	4.544	1
Sham	71A	snoRNA202_001232	1.029	0.21	1	16.889	19.158	19.158	-0.414	1.03	1	0.22	4.544	1
Sham	71A	snoRNA202_001232	0.979	0.105	1	13.217	19.158	19.158	-0.414	1.03	1	0.22	4.544	1
Sham	71A	snoRNA202_001232	0.803	0.318	1	13.835	19.158	19.158	-0.414	1.03	1	0.22	4.544	1
Sham	71B	hsa-miR-376a#_001287	1.344	0.918	1	20.173	19.739	19.739	-1.145	0.209	1	0.716	1.397	1
Sham	71B	snoRNA202_001232	0.924	0	1	Undetermined	19.158	19.158	-0.414	1.03	1	0.22	4.544	1
Sham	71B	snoRNA202_001232	0.884	0	1	Undetermined	19.158	19.158	-0.414	1.03	1	0.22	4.544	1
Sham	71B	snoRNA202_001232	0.644	0	1	Undetermined	19.158	19.158	-0.414	1.03	1	0.22	4.544	1
Sham	71B	snoRNA202_001232	0	0	1	Undetermined	19.158	19.158	-0.414	1.03	1	0.22	4.544	1
Sham	71B	snoRNA202_001232	0.808	0	1	Undetermined	19.158	19.158	-0.414	1.03	1	0.22	4.544	1
Sham	71B	snoRNA202_001232	1.005	0	1	Undetermined	19.158	19.158	-0.414	1.03	1	0.22	4.544	1
Sham	71B	snoRNA202_001232	0.93	0.223	1	12.939	19.158	19.158	-0.414	1.03	1	0.22	4.544	1
Sham	71B	snoRNA202_001232	0.946	0	1	Undetermined	19.158	19.158	-0.414	1.03	1	0.22	4.544	1
PBBI	66A	mmu-miR-453_002484	0.703	0	1	Undetermined
PBBI	64B	rno-miR-632_241110	1.272	0.897	1	24.628	25.131	25.131	3.409	0.294	0.219	0.137	0.35	0.155
Sham	76B	hsa-miR-136#_002100	1.517	0.975	1	17.645	18.9	18.9	-2.275	1.091	1	0.181	5.536	1
Sham	76B	mmu-miR-28#_002545	1.404	0.957	1	19.443	18.806	18.806	-2.077	0.165	1	0.768	1.303	1
Sham	78A	hsa-miR-184_000485	1.476	0.968	1	19.562	19.985	19.985	1.609	0.221	1	0.707	1.415	1
Sham	77B	mmu-miR-872#_002542	1.421	0.956	1	17.117	17.792	17.792	-3.091	0.211	1	0.714	1.401	1
Sham	72B	hsa-miR-376a#_001287	1.348	0.93	1	19.796	19.739	19.739	-1.145	0.209	1	0.716	1.397	1
PBBI	70B	snoRNA202_001232	0.555	0	1	Undetermined	21.907	21.907	1.358	0.472	0.293	0.146	0.585	0.079
PBBI	70B	snoRNA202_001232	0.905	0.396	1	27.006	21.907	21.907	1.358	0.472	0.293	0.146	0.585	0.079
PBBI	70B	snoRNA202_001232	0.935	0	1	Undetermined	21.907	21.907	1.358	0.472	0.293	0.146	0.585	0.079
PBBI	70B	snoRNA202_001232	0	0	1	Undetermined	21.907	21.907	1.358	0.472	0.293	0.146	0.585	0.079
PBBI	70B	snoRNA202_001232	0	0	1	Undetermined	21.907	21.907	1.358	0.472	0.293	0.146	0.585	0.079
PBBI	70B	snoRNA202_001232	0	0	1	Undetermined	21.907	21.907	1.358	0.472	0.293	0.146	0.585	0.079
PBBI	70B	snoRNA202_001232	0	0	1	Undetermined	21.907	21.907	1.358	0.472	0.293	0.146	0.585	0.079
PBBI	70B	snoRNA202_001232	0.652	0	1	Undetermined	21.907	21.907	1.358	0.472	0.293	0.146	0.585	0.079
PBBI	67A	mmu-miR-453_002484	0.447	0	1	Undetermined
PBBI	70A	snoRNA202_001232	0.987	0.41	1	23.477	21.907	21.907	1.358	0.472	0.293	0.146	0.585	0.079
PBBI	70A	snoRNA202_001232	0.83	0.479	1	22.883	21.907	21.907	1.358	0.472	0.293	0.146	0.585	0.079
PBBI	70A	snoRNA202_001232	1.006	0.566	1	23.836	21.907	21.907	1.358	0.472	0.293	0.146	0.585	0.079
PBBI	70A	snoRNA202_001232	0.989	0.42	1	21.76	21.907	21.907	1.358	0.472	0.293	0.146	0.585	0.079
PBBI	70A	snoRNA202_001232	1.025	0.582	1	22.492	21.907	21.907	1.358	0.472	0.293	0.146	0.585	0.079
PBBI	70A	snoRNA202_001232	0.837	0.699	1	23.122	21.907	21.907	1.358	0.472	0.293	0.146	0.585	0.079
PBBI	70A	snoRNA202_001232	1.089	0.331	1	20.661	21.907	21.907	1.358	0.472	0.293	0.146	0.585	0.079
PBBI	70A	snoRNA202_001232	0.868	0.465	1	20.708	21.907	21.907	1.358	0.472	0.293	0.146	0.585	0.079
PBBI	62A	mmu-miR-384-5p_002602	1.668	0.954	1	10.248	12.519	12.519	-7.495	0.529	0.552	0.237	1.286	0.17
Sham	75B	hsa-miR-136#_002100	1.508	0.92	1	16.824	18.9	18.9	-2.275	1.091	1	0.181	5.536	1
Sham	77B	mmu-miR-28#_002545	1.427	0.975	1	18.444	18.806	18.806	-2.077	0.165	1	0.768	1.303	1
PBBI	65B	rno-miR-632_241110	1.226	0.923	1	25.421	25.131	25.131	3.409	0.294	0.219	0.137	0.35	0.155
Sham	79A	hsa-miR-184_000485	1.483	0.922	1	20.245	19.985	19.985	1.609	0.221	1	0.707	1.415	1
PBBI	67B	rno-miR-25#_002080	0.619	0	1	Undetermined	23.681	23.681	1.982	0.556	0.869	0.255	2.964	0.87
Sham	77A	mmu-miR-346_001064	0	0	1	Undetermined	16.801	16.801	-2.015		1
PBBI	64A	mmu-miR-453_002484	0.521	0	1	Undetermined
Sham	78B	mmu-miR-292-3p_001054	0.828	0	1	Undetermined	22.781	22.781	1.994	0.762	1	0.257	3.885	1
Sham	79B	hsa-miR-136#_002100	1.494	0.913	1	18.349	18.9	18.9	-2.275	1.091	1	0.181	5.536	1
Sham	78A	mmu-miR-684_001669	0.673	0	1	Undetermined					1
Sham	73A	hsa-miR-135a_000460	1.419	0.817	1	16.762	16.341	16.341	-2.036	0.107	1	0.845	1.184	1
Sham	78B	mmu-miR-28#_002545	1.423	0.975	1	18.453	18.806	18.806	-2.077	0.165	1	0.768	1.303	1
PBBI	64A	hsa-miR-367_000555	0	0	1	Undetermined
Sham	78B	hsa-miR-136#_002100	1.521	0.942	1	17.754	18.9	18.9	-2.275	1.091	1	0.181	5.536	1
PBBI	62B	rno-miR-632_241110	1.135	0.84	1	23.863	25.131	25.131	3.409	0.294	0.219	0.137	0.35	0.155
PBBI	69B	mmu-miR-10b#_002572	0	0	1	Undetermined	27.327	27.327	5.634	0.1	3.058	2.271	4.118
Sham	78A	mmu-miR-346_001064	0	0	1	Undetermined	16.801	16.801	-2.015		1
PBBI	66B	rno-miR-25#_002080	0.298	0	1	Undetermined	23.681	23.681	1.982	0.556	0.869	0.255	2.964	0.87
PBBI	65A	mmu-miR-453_002484	0.527	0	1	Undetermined
Sham	79B	mmu-miR-292-3p_001054	1.115	0.799	1	23.336	22.781	22.781	1.994	0.762	1	0.257	3.885	1
Sham	74A	hsa-miR-135a_000460	1.423	0.936	1	15.38	16.341	16.341	-2.036	0.107	1	0.845	1.184	1
PBBI	62A	hsa-miR-24_000402	1.472	0.91	1	9.478	11.427	11.427	-8.587	0.528	0.665	0.286	1.546	0.351
Sham	77A	mmu-miR-684_001669	0.611	0	1	Undetermined					1
Sham	79B	mmu-miR-28#_002545	1.392	0.955	1	19.096	18.806	18.806	-2.077	0.165	1	0.768	1.303	1
Sham	77B	hsa-miR-136#_002100	1.495	0.943	1	16.789	18.9	18.9	-2.275	1.091	1	0.181	5.536	1
PBBI	65A	hsa-miR-367_000555	0.493	0	1	Undetermined
PBBI	63B	rno-miR-632_241110	1.222	0.875	1	24.9	25.131	25.131	3.409	0.294	0.219	0.137	0.35	0.155
PBBI	62A	mmu-miR-453_002484	0.738	0	1	Undetermined
PBBI	65B	rno-miR-25#_002080	0	0.484	1	23.595	23.681	23.681	1.982	0.556	0.869	0.255	2.964	0.87
Sham	79A	mmu-miR-346_001064	0.633	0	1	Undetermined	16.801	16.801	-2.015		1
Sham	71A	hsa-miR-135a_000460	1.45	0.909	1	17.435	16.341	16.341	-2.036	0.107	1	0.845	1.184	1
PBBI	62A	hsa-miR-367_000555	0	0	1	Undetermined
PBBI	64B	rno-miR-25#_002080	0	0	1	Undetermined	23.681	23.681	1.982	0.556	0.869	0.255	2.964	0.87
PBBI	63A	mmu-miR-453_002484	0	0	1	Undetermined
Sham	72A	hsa-miR-135a_000460	1.427	0.865	1	16.675	16.341	16.341	-2.036	0.107	1	0.845	1.184	1
Sham	80A	mmu-miR-297b_001626	0.721	0	1	Undetermined					1
Sham	79A	mmu-miR-684_001669	0	0	1	Undetermined					1
PBBI	63A	hsa-miR-367_000555	0.776	0	1	Undetermined
Sham	76A	hsa-miR-196b_002215	0	0	1	Undetermined	29.509	29.509	11.093	0.787	1	0.096	10.441	1
PBBI	68A	hsa-miR-367_000555	0	0	1	Undetermined
PBBI	65A	hsa-miR-24_000402	1.408	0.868	1	10.391	11.427	11.427	-8.587	0.528	0.665	0.286	1.546	0.351
Sham	75B	mmu-miR-1905_121196	0.886	0.394	1	17.617	18.976	18.976	-1.965	0.396	1	0.523	1.912	1
Sham	78A	hsa-miR-135a_000460	1.356	0.927	1	16.427	16.341	16.341	-2.036	0.107	1	0.845	1.184	1
Sham	77A	hsa-miR-135a_000460	1.388	0.923	1	15.594	16.341	16.341	-2.036	0.107	1	0.845	1.184	1
PBBI	67A	mmu-miR-384-5p_002602	1.613	0.933	1	10.817	12.519	12.519	-7.495	0.529	0.552	0.237	1.286	0.17
Sham	80A	mmu-miR-542-5p_002563	1.313	0.942	1	21.727	21.981	21.981	3.604	0.107	1	0.846	1.182	1
PBBI	65A	mmu-miR-302c_002558	0.592	0	1	Undetermined
Sham	74B	mmu-miR-292-3p_001054	1.227	0.932	1	23.737	22.781	22.781	1.994	0.762	1	0.257	3.885	1
Sham	79A	hsa-miR-126#_000451	1.523	0.949	1	13.658	13.593	13.593	-4.783	0.077	1	0.887	1.128	1
Sham	73A	mmu-miR-346_001064	0.525	0	1	Undetermined	16.801	16.801	-2.015		1
Sham	75A	hsa-miR-196b_002215	1.287	0.913	1	29.278	29.509	29.509	11.093	0.787	1	0.096	10.441	1
PBBI	69A	hsa-miR-367_000555	0	0	1	Undetermined
PBBI	66A	hsa-miR-24_000402	1.382	0.925	1	9.801	11.427	11.427	-8.587	0.528	0.665	0.286	1.546	0.351
Sham	74B	mmu-miR-1905_121196	0.908	0	1	Undetermined	18.976	18.976	-1.965	0.396	1	0.523	1.912	1
Sham	79A	hsa-miR-135a_000460	1.362	0.917	1	16.824	16.341	16.341	-2.036	0.107	1	0.845	1.184	1
PBBI	68A	mmu-miR-384-5p_002602	1.638	0.949	1	11.632	12.519	12.519	-7.495	0.529	0.552	0.237	1.286	0.17
Sham	75B	mmu-miR-292-3p_001054	1.116	0.67	1	22.549	22.781	22.781	1.994	0.762	1	0.257	3.885	1
PBBI	64A	mmu-miR-302c_002558	0.904	0	1	Undetermined
Sham	78A	hsa-miR-126#_000451	1.504	0.92	1	13.747	13.593	13.593	-4.783	0.077	1	0.887	1.128	1
Sham	74A	mmu-miR-346_001064	0	0	1	Undetermined	16.801	16.801	-2.015		1
Sham	80B	mmu-miR-543_001298	1.251	0.906	1	18.028	18.768	18.768	-2.407	0.388	1	0.544	1.839	1
Sham	74A	hsa-miR-196b_002215	0	0	1	Undetermined	29.509	29.509	11.093	0.787	1	0.096	10.441	1
PBBI	69A	mmu-miR-451_001141	1.517	0.974	1	20.09	20.737	20.737	1.506	0.167	0.984	0.748	1.294	0.848
Sham	73B	mmu-miR-1905_121196	0.971	0.42	1	18.373	18.976	18.976	-1.965	0.396	1	0.523	1.912	1
PBBI	63A	hsa-miR-24_000402	1.445	0.957	1	21.82	11.427	11.427	-8.587	0.528	0.665	0.286	1.546	0.351
PBBI	66A	hsa-miR-367_000555	0	0	1	Undetermined
Sham	75A	hsa-miR-135a_000460	1.405	0.935	1	15.746	16.341	16.341	-2.036	0.107	1	0.845	1.184	1
PBBI	69A	mmu-miR-384-5p_002602	1.621	0.97	1	10.824	12.519	12.519	-7.495	0.529	0.552	0.237	1.286	0.17
PBBI	63A	mmu-miR-302c_002558	0.486	0	1	Undetermined
Sham	77A	hsa-miR-126#_000451	1.507	0.931	1	13.078	13.593	13.593	-4.783	0.077	1	0.887	1.128	1
Sham	75A	mmu-miR-346_001064	0	0	1	Undetermined	16.801	16.801	-2.015		1
Sham	76B	mmu-miR-292-3p_001054	0	0	1	Undetermined	22.781	22.781	1.994	0.762	1	0.257	3.885	1
Sham	75A	hsa-miR-126#_000451	1.522	0.94	1	13.118	13.593	13.593	-4.783	0.077	1	0.887	1.128	1
PBBI	68A	mmu-miR-451_001141	1.513	0.969	1	20.825	20.737	20.737	1.506	0.167	0.984	0.748	1.294	0.848
Sham	73A	hsa-miR-196b_002215	0	0	1	Undetermined	29.509	29.509	11.093	0.787	1	0.096	10.441	1
PBBI	64A	hsa-miR-24_000402	1.451	0.93	1	11.704	11.427	11.427	-8.587	0.528	0.665	0.286	1.546	0.351
PBBI	67A	hsa-miR-367_000555	0	0	1	Undetermined
Sham	72B	mmu-miR-1905_121196	0.979	0.526	1	19.526	18.976	18.976	-1.965	0.396	1	0.523	1.912	1
Sham	76A	hsa-miR-135a_000460	1.393	0.914	1	16.153	16.341	16.341	-2.036	0.107	1	0.845	1.184	1
Sham	76A	hsa-miR-126#_000451	1.531	0.976	1	13.117	13.593	13.593	-4.783	0.077	1	0.887	1.128	1
Sham	76A	mmu-miR-346_001064	0	0	1	Undetermined	16.801	16.801	-2.015		1
PBBI	62A	mmu-miR-302c_002558	0	0	1	Undetermined
Sham	77B	mmu-miR-292-3p_001054	1.141	0.912	1	23.827	22.781	22.781	1.994	0.762	1	0.257	3.885	1
PBBI	62B	mmu-miR-882_002610	0.62	0	1	Undetermined
Sham	80B	mmu-miR-1931_121168	0	0	1	Undetermined					1
PBBI	69A	hsa-miR-24_000402	1.366	0.895	1	9.945	11.427	11.427	-8.587	0.528	0.665	0.286	1.546	0.351
Sham	72A	hsa-miR-196b_002215	0.428	0	1	Undetermined	29.509	29.509	11.093	0.787	1	0.096	10.441	1
PBBI	70B	hsa-miR-136#_002100	1.525	0.976	1	18.766	18.435	18.435	-3.286	0.081	2.016	1.77	2.295	0.913
PBBI	68A	mmu-miR-293_001794	0.65	0	1	Undetermined
PBBI	63A	mmu-miR-384-5p_002602	1.658	0.98	1	22.814	12.519	12.519	-7.495	0.529	0.552	0.237	1.286	0.17
PBBI	70B	mmu-miR-292-3p_001054	1.014	0.708	1	26.582	25.469	25.469	3.746	0.442	0.297	0.144	0.613	0.305
PBBI	69A	mmu-miR-302c_002558	0	0	1	Undetermined
PBBI	70B	mmu-miR-28#_002545	1.438	0.969	1	18.502	18.278	18.278	-3.443	0.133	2.577	2.084	3.187	0
Sham	78B	mmu-miR-1905_121196	0.895	0.701	1	19.059	18.976	18.976	-1.965	0.396	1	0.523	1.912	1
Sham	71A	hsa-miR-196b_002215	0	0	1	Undetermined	29.509	29.509	11.093	0.787	1	0.096	10.441	1
PBBI	70A	mmu-miR-346_001064	0	0	1	Undetermined	20.432	20.432	1.218	0.368	0.106	0.035	0.319
Sham	79B	mmu-miR-1905_121196	0.852	0.334	1	19.334	18.976	18.976	-1.965	0.396	1	0.523	1.912	1
Sham	71B	mmu-miR-28#_002545	1.515	0.955	1	19.229	18.806	18.806	-2.077	0.165	1	0.768	1.303	1
Sham	71B	mmu-miR-292-3p_001054	0.923	0.294	1	19.215	22.781	22.781	1.994	0.762	1	0.257	3.885	1
PBBI	68A	mmu-miR-302c_002558	0	0	1	Undetermined
PBBI	69A	mmu-miR-293_001794	0.401	0	1	Undetermined
PBBI	64A	mmu-miR-384-5p_002602	1.65	0.959	1	13.124	12.519	12.519	-7.495	0.529	0.552	0.237	1.286	0.17
Sham	77B	mmu-miR-1905_121196	0.92	0.712	1	17.196	18.976	18.976	-1.965	0.396	1	0.523	1.912	1
PBBI	68B	rno-miR-632_241110	1.186	0.898	1	25.525	25.131	25.131	3.409	0.294	0.219	0.137	0.35	0.155
PBBI	67A	hsa-miR-24_000402	1.371	0.882	1	9.668	11.427	11.427	-8.587	0.528	0.665	0.286	1.546	0.351
PBBI	64B	mmu-miR-882_002610	0.571	0	1	Undetermined
Sham	72B	hsa-miR-136#_002100	1.557	0.959	1	17.767	18.9	18.9	-2.275	1.091	1	0.181	5.536	1
PBBI	70A	hsa-miR-196b_002215	0.501	0	1	Undetermined	29.807	29.807	10.766	1.216	1.254	0.121	13.022	0.38
Sham	71A	mmu-miR-346_001064	0.63	0.31	1	16.801	16.801	16.801	-2.015		1
Sham	80A	hsa-miR-30c_000419	1.486	0.927	1	9.205	9.557	9.557	-8.82	0.14	1	0.804	1.245	1
Sham	80B	mmu-miR-322#_002506	0.598	0	1	Undetermined	18.865	18.865	-2.018	0.21	1	0.715	1.398	1
PBBI	67A	mmu-miR-302c_002558	0.374	0	1	Undetermined
Sham	72B	mmu-miR-292-3p_001054	1.334	0.887	1	24.019	22.781	22.781	1.994	0.762	1	0.257	3.885	1
PBBI	65A	mmu-miR-384-5p_002602	1.643	0.969	1	11.766	12.519	12.519	-7.495	0.529	0.552	0.237	1.286	0.17
Sham	72B	mmu-miR-28#_002545	1.492	0.953	1	19.027	18.806	18.806	-2.077	0.165	1	0.768	1.303	1
PBBI	66A	mmu-miR-293_001794	0.735	0	1	Undetermined
Sham	80B	hsa-miR-151-5P_002642	0	0	1	Undetermined	21.78	21.78	0.896	0.14	1	0.799	1.251	1
Sham	76B	mmu-miR-1905_121196	0.913	0.676	1	20.789	18.976	18.976	-1.965	0.396	1	0.523	1.912	1
PBBI	68A	hsa-miR-24_000402	1.419	0.884	1	10.349	11.427	11.427	-8.587	0.528	0.665	0.286	1.546	0.351
PBBI	63B	mmu-miR-882_002610	0.532	0	1	Undetermined
PBBI	69B	rno-miR-632_241110	1.105	0.908	1	25.66	25.131	25.131	3.409	0.294	0.219	0.137	0.35	0.155
Sham	71B	hsa-miR-136#_002100	1.573	0.961	1	18.063	18.9	18.9	-2.275	1.091	1	0.181	5.536	1
Sham	72A	mmu-miR-346_001064	0	0	1	Undetermined	16.801	16.801	-2.015		1
PBBI	66A	mmu-miR-302c_002558	0	0	1	Undetermined
Sham	73B	mmu-miR-292-3p_001054	0	0	1	Undetermined	22.781	22.781	1.994	0.762	1	0.257	3.885	1
PBBI	66A	mmu-miR-384-5p_002602	1.625	0.962	1	10.712	12.519	12.519	-7.495	0.529	0.552	0.237	1.286	0.17
PBBI	67A	mmu-miR-293_001794	0.757	0	1	Undetermined
Sham	73B	mmu-miR-28#_002545	1.508	0.962	1	19.317	18.806	18.806	-2.077	0.165	1	0.768	1.303	1
Sham	78A	rno-miR-196c_002049	0	0	1	Undetermined	28.477	28.477	10.119	0.419	1	0.491	2.035	1
Sham	80A	hsa-miR-323-3p_002227	1.257	0.897	1	13.734	14.755	14.755	-3.621	0.209	1	0.721	1.387	1
Sham	73B	hsa-miR-148a#_002134	0.748	0	1	Undetermined					1
PBBI	69A	hsa-miR-130b_000456	1.286	0.96	1	22.198	21.619	21.619	2.388	0.219	2.288	1.599	3.274	0.003
PBBI	62B	mmu-miR-804_002044	0.887	0	1	Undetermined	17.941	17.941	-3.778	1.042	2.428	0.327	18.048	0.883
PBBI	66B	rno-miR-293_241102	0	0	1	Undetermined
PBBI	65B	mmu-let-7d#_001178	0.744	0	1	Undetermined	22.969	22.969	1.305	0.292	0.082	0.034	0.197	0.485
PBBI	67B	rno-miR-204#_002076	1.421	0.945	1	19.701	19.752	19.752	-1.969	0.161	1.083	0.837	1.402	0.731
Sham	79A	rno-miR-196c_002049	1.307	0.914	1	26.756	28.477	28.477	10.119	0.419	1	0.491	2.035	1
Sham	80A	hsa-miR-205_000509	1.355	0.903	1	24.597	24.77	24.77	6.394	0.247	1	0.679	1.474	1
Sham	72B	hsa-miR-148a#_002134	0.883	0	1	Undetermined					1
PBBI	70A	hsa-miR-452_001032	0	0	1	Undetermined	25.796	25.796	6.638	0.476	0.165	0.066	0.414	0.424
PBBI	66B	mmu-let-7d#_001178	0.708	0	1	Undetermined	22.969	22.969	1.305	0.292	0.082	0.034	0.197	0.485
PBBI	65B	rno-miR-293_241102	0.254	0	1	Undetermined
Sham	80B	mmu-miR-877#_002548	0.6	0	1	Undetermined	17.083	17.083	-3.8	0.189	1	0.739	1.353	1
PBBI	66B	rno-miR-204#_002076	1.41	0.967	1	19.102	19.752	19.752	-1.969	0.161	1.083	0.837	1.402	0.731
PBBI	67A	hsa-miR-130b_000456	1.337	0.954	1	20.579	21.619	21.619	2.388	0.219	2.288	1.599	3.274	0.003
Sham	79B	mmu-miR-1941-5P_121140	0	0	1	Undetermined	29.945	29.945	9.301	0.983	1	0.053	18.762	1
PBBI	63B	mmu-let-7d#_001178	0.983	0.681	1	23.698	22.969	22.969	1.305	0.292	0.082	0.034	0.197	0.485
Sham	75B	hsa-miR-148a#_002134	0	0	1	Undetermined					1
PBBI	64B	rno-miR-293_241102	0	0	1	Undetermined
PBBI	63A	dme-miR-7_000268	1.382	0.885	1	28.761	21.398	21.398	1.384	0.232	0.588	0.406	0.853	0.02
PBBI	69B	rno-miR-204#_002076	1.387	0.971	1	20.01	19.752	19.752	-1.969	0.161	1.083	0.837	1.402	0.731
PBBI	68A	hsa-miR-130b_000456	1.327	0.947	1	21.925	21.619	21.619	2.388	0.219	2.288	1.599	3.274	0.003
PBBI	64B	mmu-let-7d#_001178	0.775	0	1	Undetermined	22.969	22.969	1.305	0.292	0.082	0.034	0.197	0.485
Sham	74B	hsa-miR-148a#_002134	0.666	0	1	Undetermined					1
PBBI	63B	rno-miR-293_241102	0.35	0	1	Undetermined
PBBI	68B	rno-miR-204#_002076	1.387	0.954	1	19.828	19.752	19.752	-1.969	0.161	1.083	0.837	1.402	0.731
PBBI	62A	dme-miR-7_000268	1.382	0.862	1	19.664	21.398	21.398	1.384	0.232	0.588	0.406	0.853	0.02
Sham	73A	hsa-miR-452_001032	0	0.707	1	25.479	22.569	22.569	4.043	2.445	1	0.001	1,466.958	1
[truncated: 14,076 more rows]
